# Supplementary material for: UHPLC–MS/MS-Based Nontargeted Metabolomics Analysis Reveals Biomarkers Related to the Freshness of Chilled Chicken
Source: Foods. 2020 Sep 20;9(9):1326. doi: 10.3390/foods9091326 (PMC7555583; doi:10.3390/foods9091326)
Supplement: Supplementary file 1 [file foods-09-01326-s001.zip]

Archive with 9 entries (9 files):
- Table S5.xlsx
- Figure S1.tif
- Figure S2.tif
- Figure S3.tif
- Supplementary Materials.docx
- Table S1. Diet needs for Haiyang Yollow Chicken.docx
- Table S2.xlsx
- Table S3.xlsx
- Table S4.xlsx
