# Supplementary material for: UHPLC–MS/MS-Based Nontargeted Metabolomics Analysis Reveals Biomarkers Related to the Freshness of Chilled Chicken
Source: Foods. 2020 Sep 20;9(9):1326. doi: 10.3390/foods9091326 (PMC7555583; doi:10.3390/foods9091326)
Supplement: Supplementary file 1 [file foods-09-01326-s001.zip › Table S5.xlsx]

## Sheet: Sheet1
ID	%IncMSE	meta	name	M1-1	M1-2	M1-3	M1-4	M1-5	M1-6	M1-7	M1-8	M3-1	M3-2	M3-3	M3-4	M3-5	M3-6	M3-7	M3-8	M5-1	M5-2	M5-3	M5-4	M5-5	M5-6	M5-7	M5-8	M7-1	M7-2	M7-3	M7-4	M7-5	M7-6	M7-7	M7-8
NEG00001	0.048254	NEG00001	Leucine	3.7296e+08	1.60746e+08	1.47487e+08	1.79587e+08	1.31411e+08	1.19986e+08	1.76015e+08	1.7603e+08	2.94631e+08	1.99041e+08	3.33365e+08	3.36992e+08	2.51823e+08	2.72836e+08	3.80323e+08	4.25841e+08	3.40018e+08	4.4594e+08	4.2514e+08	4.30165e+08	5.30274e+08	4.43471e+08	4.26053e+08	4.91792e+08	4.67173e+08	4.77305e+08	4.26809e+08	4.38919e+08	5.06541e+08	5.07585e+08	5.64847e+08	5.76397e+08
NEG00004	0.0631905	NEG00004	L-PROLINE	2.37874e+07	1.06789e+07	1.14486e+07	1.36486e+07	9.84789e+06	8.25429e+06	1.03218e+07	1.00618e+07	1.81211e+07	1.4897e+07	1.96709e+07	1.97082e+07	1.41636e+07	1.57729e+07	1.77968e+07	2.11005e+07	2.40187e+07	3.12026e+07	2.85611e+07	2.77184e+07	3.73659e+07	2.8999e+07	2.40729e+07	3.03539e+07	2.69118e+07	3.03751e+07	3.18927e+07	2.79843e+07	3.20033e+07	3.50977e+07	3.3656e+07	3.44343e+07
NEG00017	0.117149	NEG00017	Tryptophan	6.25699e+07	2.66967e+07	2.53122e+07	2.858e+07	2.18514e+07	2.02835e+07	2.66052e+07	2.57529e+07	4.09009e+07	3.03668e+07	4.57901e+07	4.72897e+07	3.93565e+07	4.05297e+07	5.00056e+07	5.42324e+07	5.67804e+07	5.74737e+07	5.67458e+07	5.97692e+07	7.45209e+07	6.55286e+07	5.80973e+07	7.03178e+07	7.42908e+07	6.84429e+07	5.7515e+07	6.16988e+07	7.18326e+07	7.73092e+07	8.03427e+07	8.4922e+07
NEG00077	0.100267	NEG00077	D-Glucose 6-phosphate	4.78443e+08	1.97943e+08	1.88165e+08	2.22433e+08	2.01207e+08	2.68502e+08	1.99722e+08	2.41759e+08	2.04363e+08	3.63325e+08	1.81152e+08	1.86038e+08	1.89731e+08	1.93899e+08	1.05288e+08	1.16265e+08	1.25995e+07	1.73173e+08	1.7864e+08	1.57818e+08	9.89375e+07	7.78594e+07	7.85754e+07	5.49068e+07	1.59714e+07	5.41436e+07	1.25196e+08	1.92032e+08	4.03852e+07	2.88635e+07	1.08426e+08	5.76317e+07
NEG00082	0.0853253	NEG00082	Threonine	3.30456e+07	1.38187e+07	1.21507e+07	1.38734e+07	1.36913e+07	1.28486e+07	1.20219e+07	1.16423e+07	2.0252e+07	1.58958e+07	1.95185e+07	1.93699e+07	1.6566e+07	1.79289e+07	2.12911e+07	2.31239e+07	2.58467e+07	2.84856e+07	3.24671e+07	3.10341e+07	2.95357e+07	2.46811e+07	2.53472e+07	2.96702e+07	1.13346e+07	2.55058e+07	2.70016e+07	2.52784e+07	2.92752e+07	2.64503e+07	3.09899e+07	2.97468e+07
NEG00092	0.18034	NEG00092	Valine	5.78995e+07	2.47194e+07	2.00338e+07	2.44604e+07	1.92806e+07	1.8129e+07	2.56617e+07	2.52328e+07	4.35523e+07	2.86747e+07	4.88451e+07	5.18207e+07	3.77049e+07	4.23321e+07	5.6553e+07	6.44952e+07	6.99367e+07	7.11879e+07	6.88026e+07	7.15662e+07	9.33135e+07	6.95968e+07	6.84266e+07	8.64279e+07	1.09581e+08	7.59817e+07	7.22453e+07	6.73936e+07	9.44043e+07	9.64607e+07	9.24676e+07	1.0267e+08
NEG00103	0.056254	NEG00103	L-Methionine	2.25135e+07	9.40402e+06	1.09428e+07	1.22574e+07	8.05278e+06	7.10152e+06	1.02138e+07	9.96092e+06	1.84903e+07	1.26276e+07	2.096e+07	2.07695e+07	1.68023e+07	1.7473e+07	2.4281e+07	2.50447e+07	2.54512e+07	2.7104e+07	2.78271e+07	2.93522e+07	3.54861e+07	2.98704e+07	2.77349e+07	2.91152e+07	2.60874e+07	2.89486e+07	2.86997e+07	2.89109e+07	3.24194e+07	3.3798e+07	3.69346e+07	3.88889e+07
NEG00116	0.26497	NEG00116	Gluconic acid	2.33674e+07	9.94854e+06	1.12658e+07	1.16515e+07	1.06019e+07	1.08411e+07	1.51759e+07	1.59769e+07	1.18271e+07	1.36033e+07	1.27428e+07	1.22209e+07	1.05061e+07	1.03378e+07	1.06568e+07	1.26031e+07	2.36564e+06	1.05978e+06	6.28936e+06	5.71362e+06	2.75515e+06	5.84531e+06	1.08464e+07	1.18784e+07	1.00994e+07	1.27391e+06	5.77607e+06	2.20256e+06	8.63593e+06	8.97341e+06	778164	1.05055e+07
NEG00117	0.0533143	NEG00117	3-Methylxanthine	1.62849e+07	6.59975e+06	3.83115e+06	4.94378e+06	5.22849e+06	5.31442e+06	4.51308e+06	5.45559e+06	8.77225e+06	7.56056e+06	9.87043e+06	9.074e+06	1.24138e+07	1.16567e+07	1.00362e+07	1.24452e+07	3.97529e+07	1.25308e+07	1.3139e+07	1.13651e+07	2.07779e+07	1.17958e+07	1.83143e+07	2.37119e+07	5.21548e+07	2.5036e+07	1.99669e+07	1.74495e+07	2.37775e+07	3.34019e+07	2.22959e+07	2.52639e+07
POS00006	0.0885385	POS00006	Isobutyronitrile	3.96649e+06	3.57769e+06	3.64225e+06	4.55778e+06	1.45036e+06	2.486e+06	2.49405e+06	3.75331e+06	6.33324e+06	6.01594e+06	6.97272e+06	8.30685e+06	6.53788e+06	6.86234e+06	7.30307e+06	7.36417e+06	9.33419e+06	1.03442e+07	1.07227e+07	1.14302e+07	1.27218e+07	1.0642e+07	8.93584e+06	1.10091e+07	9.57973e+06	1.0756e+07	1.09324e+07	1.02775e+07	1.20871e+07	1.18368e+07	1.2309e+07	1.32119e+07
POS00016	0.0900909	POS00016	2S-amino-pentanoic acid	1.95948e+08	2.26528e+08	2.38528e+08	2.64943e+08	2.02289e+08	2.01263e+08	3.09493e+08	3.01394e+08	3.83463e+08	3.00242e+08	3.98489e+08	4.16925e+08	3.36728e+08	3.14444e+08	4.71099e+08	4.23537e+08	6.58111e+08	5.17936e+08	6.1733e+08	6.52667e+08	7.06764e+08	5.38316e+08	5.17721e+08	5.82066e+08	7.27798e+08	6.03362e+08	5.41412e+08	4.81218e+08	6.57773e+08	7.06492e+08	9.57478e+08	7.46188e+08
POS00018	0.120057	POS00018	INOSINE 5'-MONOPHOSPHATE	8.67296e+06	1.00206e+07	7.19697e+06	2.29705e+07	2.87145e+07	1.25992e+07	7.19155e+06	1.15813e+07	2.3673e+07	6.39587e+06	6.00665e+06	5.2926e+06	7.91801e+06	6.25213e+06	6.62012e+06	6.8941e+06	4.81975e+06	5.16409e+06	5.61672e+06	5.1842e+06	3.0126e+06	1.66698e+07	7.22224e+06	4.97892e+06	903978	5.29133e+06	2.25713e+06	4.74947e+06	2.13957e+06	873362	4.62543e+06	1.63763e+06
POS00027	0.190003	POS00027	Uridine monophosphate	2.51732e+06	2.99685e+06	4.75306e+06	4.22913e+06	4.18195e+06	4.44927e+06	4.10043e+06	3.20118e+06	3.57629e+06	2.1428e+06	3.10164e+06	3.0896e+06	2.69045e+06	2.82719e+06	3.07865e+06	3.01371e+06	494097	2.42084e+06	959323	868092	1.07364e+06	1.00362e+06	2.87191e+06	1.02668e+06	122021	1.76235e+06	50169.6	560022	112672	111808	1.19488e+06	196336
POS00030	0.0521939	POS00030	Tyramine	2.23842e+06	2.31771e+06	1.86826e+06	2.0867e+06	2.21494e+06	2.27016e+06	2.2056e+06	2.0504e+06	2.17725e+06	1.9439e+06	1.07636e+06	4.51364e+06	1.95143e+06	3.63817e+06	2.36168e+06	2.06935e+06	4.6289e+07	985609	1.73222e+07	2.97815e+07	8.00321e+07	3.2931e+07	5.01116e+06	4.04635e+07	1.26191e+08	5.17896e+07	1.41721e+08	7.68594e+07	1.07154e+08	1.17234e+08	2.75423e+07	1.46475e+08
POS00033	0.118385	POS00033	Cadaverine	911116	937430	801923	974225	1.14553e+06	942571	1.02998e+06	79160.3	156454	965092	772772	1.13401e+06	123557	3.9212e+06	140183	977890	3.19023e+07	1.44515e+06	5.77322e+06	1.36121e+07	2.83562e+07	8.20929e+06	3.64908e+06	1.60193e+07	4.19583e+07	1.14159e+07	4.50866e+07	2.66451e+07	5.08067e+07	5.02338e+07	1.21969e+07	6.05692e+07
POS00037	0.0839524	POS00037	1-naphthylamine	2.22614e+06	2.4734e+06	2.43892e+06	2.61091e+06	1.99953e+06	1.97092e+06	2.52044e+06	2.46004e+06	3.99655e+06	1.28325e+06	4.30833e+06	4.53457e+06	3.71176e+06	3.76927e+06	4.89321e+06	5.20476e+06	5.4446e+06	5.40862e+06	5.45085e+06	5.84879e+06	6.96135e+06	6.10112e+06	5.4902e+06	6.45093e+06	7.37076e+06	6.80432e+06	5.41976e+06	5.85808e+06	6.86965e+06	7.45064e+06	7.73223e+06	8.4085e+06
POS00065	0.0632403	POS00065	Anofinic acid	2.55289e+06	2.52075e+06	2.64787e+06	2.51255e+06	2.58533e+06	2.53189e+06	2.77095e+06	2.77107e+06	2.89296e+06	2.83469e+06	2.49021e+06	2.60102e+06	2.58707e+06	2.72603e+06	2.98023e+06	2.53078e+06	2.66353e+06	2.54514e+06	2.65684e+06	2.64483e+06	2.5542e+06	2.68506e+06	2.60127e+06	2.50334e+06	2.37312e+06	2.38342e+06	2.4349e+06	2.44082e+06	2.57468e+06	2.51836e+06	2.34595e+06	2.48046e+06
POS00073	0.046557	POS00073	Guanidylic acid	3.58743e+06	4.02282e+06	4.18462e+06	4.323e+06	5.1653e+06	5.20539e+06	4.50466e+06	4.56239e+06	3.84717e+06	3.70734e+06	2.47518e+06	2.59445e+06	3.50955e+06	2.68921e+06	4.03607e+06	3.75758e+06	1.48571e+06	4.0978e+06	2.91532e+06	3.01982e+06	2.26633e+06	3.20062e+06	3.62277e+06	1.86243e+06	836626	2.90493e+06	504523	1.3647e+06	679615	612709	1.35764e+06	1.04542e+06
POS00078	0.0548254	POS00078	Betaine	1.53928e+07	1.74986e+07	1.9388e+07	2.09122e+07	1.63502e+07	1.58235e+07	2.65469e+07	2.61052e+07	3.2151e+07	2.48537e+07	3.45962e+07	3.54908e+07	2.8116e+07	2.89306e+07	3.70886e+07	3.84231e+07	5.10114e+07	4.55958e+07	5.17139e+07	5.14049e+07	5.52553e+07	4.65334e+07	4.70143e+07	5.84462e+07	6.70419e+07	4.95619e+07	4.28605e+07	3.88197e+07	5.15009e+07	5.99491e+07	5.03317e+07	6.23967e+07
POS00082	0.123655	POS00082	Indole-3-carboxaldehyde	6.03782e+06	7.08321e+06	6.53418e+06	7.52619e+06	5.60608e+06	5.61865e+06	7.01001e+06	6.62948e+06	1.16892e+07	8.35219e+06	1.26531e+07	1.28102e+07	1.0544e+07	1.06554e+07	1.36907e+07	1.43846e+07	1.52368e+07	1.5372e+07	1.54445e+07	1.62614e+07	2.0484e+07	1.80695e+07	1.62795e+07	1.89558e+07	2.14278e+07	1.91494e+07	1.49633e+07	1.64332e+07	1.92277e+07	2.07822e+07	2.22634e+07	2.26806e+07
POS00095	0.189152	POS00095	3-Guanidinopropionic acid	2.04614e+06	2.32072e+06	2.23603e+06	2.46617e+06	1.768e+06	1.81302e+06	4.69203e+06	2.24566e+06	3.71632e+06	2.64286e+06	2.64531e+06	2.58983e+06	3.60902e+06	3.36721e+06	4.59805e+06	4.84422e+06	5.03428e+06	5.19952e+06	5.10717e+06	5.37848e+06	6.64982e+06	6.18657e+06	5.25041e+06	6.46204e+06	7.00986e+06	6.464e+06	5.00876e+06	5.65768e+06	6.25843e+06	7.06906e+06	7.19765e+06	7.6904e+06
POS00134	0.139343	POS00134	L-Alanine, N-propyl-	9.60416e+07	1.10748e+08	1.06425e+08	1.25198e+08	7.64902e+07	8.38539e+07	1.3683e+08	1.25701e+08	2.05403e+08	1.39734e+08	2.4926e+08	2.44527e+08	1.96258e+08	2.05057e+08	2.60393e+08	2.93252e+08	2.70154e+08	3.37689e+08	3.30604e+08	3.46518e+08	4.19893e+08	3.49548e+08	2.89255e+08	3.30655e+08	3.86006e+08	3.17747e+08	2.81566e+08	3.19095e+08	3.58517e+08	3.60038e+08	4.22849e+08	4.86288e+08
POS00140	0.0599841	POS00140	O-Phosphocholine	7.10026e+07	7.21067e+07	7.83421e+07	9.64715e+07	1.21091e+08	1.22136e+08	7.72911e+07	7.52683e+07	9.5032e+07	7.96893e+07	8.69522e+07	9.57006e+07	1.27179e+08	1.28043e+08	7.10549e+07	6.97932e+07	1.28342e+08	1.12883e+08	1.29204e+08	1.06183e+08	1.75102e+08	1.30616e+08	1.14353e+08	1.10594e+08	6.09391e+07	5.10105e+07	9.87089e+07	8.38191e+07	8.23557e+07	8.21098e+07	9.58496e+07	8.96988e+07
POS00150	0.078619	POS00150	Idazoxan	6.65799e+07	7.75633e+07	7.59669e+07	8.2302e+07	6.04943e+07	5.98193e+07	7.68517e+07	7.56775e+07	1.22914e+08	8.96222e+07	1.33017e+08	1.42632e+08	1.16759e+08	1.19064e+08	1.47712e+08	1.5368e+08	1.70489e+08	1.70055e+08	1.69065e+08	1.84049e+08	2.17387e+08	1.96774e+08	1.75033e+08	2.06632e+08	2.26603e+08	2.06619e+08	1.60236e+08	1.79387e+08	2.08872e+08	2.28488e+08	2.36366e+08	2.55259e+08
POS00181	0.329152	POS00181	Ser Phe	2.43109e+06	2.40859e+06	2.09067e+06	2.18188e+06	2.50744e+06	3.00677e+06	2.79254e+06	2.90918e+06	1.60798e+06	2.10425e+06	1.47809e+06	1.38651e+06	2.09606e+06	1.45863e+06	1.82171e+06	2.19072e+06	391264	1.39841e+06	1.11842e+06	866856	1.0825e+06	1.66939e+06	1.15788e+06	689258	388421	1.02172e+06	944563	975421	538363	461388	1.02683e+06	732059
POS00194	0.0519111	POS00194	Ser Leu	3.84658e+06	3.2057e+06	3.71173e+06	4.25292e+06	3.57491e+06	4.15473e+06	3.92536e+06	3.79029e+06	6.14677e+06	5.77345e+06	3.21566e+06	3.5785e+06	3.70577e+06	3.48306e+06	3.70965e+06	4.09495e+06	500510	2.67077e+06	1.88982e+06	4.56992e+06	3.48309e+06	2.57814e+06	1.69381e+06	1.37045e+06	407610	2.18992e+06	3.71548e+06	4.53186e+06	2.46273e+06	1.445e+06	2.09179e+06	1.58735e+06
POS00205	0.206403	POS00205	s-phenylmercapturic acid	694.111	694.111	694.111	694.111	694.111	2815.72	2117.81	1943.87	694.111	694.111	48582.2	517592	694.111	46700.2	6295.49	5443.75	5.95422e+06	116050	1.31134e+06	2.24261e+06	8.05033e+06	2.04815e+06	718960	4.32999e+06	3.83846e+06	1.73333e+06	2.16421e+06	2.01151e+06	2.75255e+06	4.66142e+06	2.072e+06	4.91784e+06
POS00212	0.0594032	POS00212	4-Amino-2-methylenebutanoic acid	1.20534e+08	1.35535e+08	1.56009e+08	1.69827e+08	1.20992e+08	1.09934e+08	1.3798e+08	1.41885e+08	2.45266e+08	2.19323e+08	2.49514e+08	2.65859e+08	4.24887e+07	2.17168e+08	2.55596e+08	2.41553e+08	3.13431e+08	3.82525e+08	3.69692e+08	3.71612e+08	4.39598e+08	3.83315e+08	3.16805e+08	3.77373e+08	3.25248e+08	3.83213e+08	3.67637e+08	3.52314e+08	4.27403e+08	4.5964e+08	4.25068e+08	4.61907e+08
POS00226	0.105273	POS00226	Nicotyrine	3.52791e+06	4.0742e+06	3.86637e+06	4.22225e+06	3.13285e+06	3.10798e+06	3.98551e+06	3.93741e+06	6.43035e+06	4.68012e+06	7.0682e+06	7.26058e+06	5.80141e+06	6.26623e+06	7.56057e+06	7.92997e+06	8.71101e+06	8.71223e+06	8.64103e+06	9.36288e+06	1.17709e+07	9.97562e+06	8.8568e+06	1.0471e+07	1.18311e+07	1.06488e+07	8.34751e+06	9.35668e+06	1.08505e+07	1.17196e+07	1.20823e+07	1.30029e+07
POS00266	0.100695	POS00266	THTC	1.86412e+07	2.00592e+07	2.08387e+07	2.55399e+07	1.56764e+07	1.54261e+07	2.07137e+07	2.2614e+07	3.8882e+07	2.50346e+07	4.24423e+07	4.33682e+07	3.38862e+07	3.55468e+07	4.80276e+07	4.87938e+07	4.87058e+07	5.25415e+07	5.55863e+07	5.85856e+07	7.14636e+07	5.79661e+07	5.2661e+07	5.53389e+07	5.22329e+07	5.35024e+07	5.4963e+07	5.34136e+07	6.2396e+07	6.42596e+07	6.7571e+07	7.08151e+07
POS00279	0.0554769	POS00279	Val Gln	4.27406e+06	7.74785e+06	5.98618e+06	7.37497e+06	4.4444e+06	5.56302e+06	4.75403e+06	1.04028e+07	2.57287e+06	8.13572e+06	4.61069e+06	2.31808e+06	1.84111e+06	1.44661e+06	1.4252e+06	1.49896e+06	353427	694991	3.19478e+06	2.63009e+06	509940	1.42819e+06	533833	383054	1.40529e+06	717376	1.30838e+06	2.89151e+06	3.11259e+06	719333	2.68046e+06	1.27124e+06
POS00304	0.0745714	POS00304	L-allo-Threonine	6.90251e+07	7.18834e+07	6.46569e+07	7.11061e+07	7.13238e+07	6.83647e+07	6.6423e+07	6.38152e+07	1.08026e+08	8.65487e+07	1.07306e+08	1.05982e+08	9.19727e+07	9.63732e+07	1.23351e+08	1.15865e+08	1.32252e+08	1.45298e+08	1.69806e+08	1.7602e+08	1.56353e+08	1.27564e+08	1.37148e+08	1.36759e+08	5.39561e+07	1.26024e+08	1.39152e+08	1.20874e+08	1.45857e+08	1.37099e+08	1.47636e+08	1.70219e+08
POS00313	0.114295	POS00313	AFMU	1.50168e+06	1.73188e+06	1.71571e+06	1.86695e+06	1.31364e+06	1.20851e+06	1.77211e+06	1.69061e+06	3.01789e+06	2.26607e+06	3.18297e+06	3.70944e+06	2.87759e+06	2.95439e+06	3.48513e+06	3.40235e+06	4.46444e+06	4.27687e+06	4.22544e+06	4.55767e+06	5.16097e+06	4.7427e+06	4.40818e+06	5.37596e+06	5.34454e+06	5.01692e+06	3.88537e+06	4.25441e+06	5.02203e+06	6.2753e+06	5.41081e+06	6.00709e+06
POS00347	0.0883752	POS00347	Zymonic acid	3.3167e+06	3.35327e+06	3.72906e+06	4.49032e+06	3.45319e+06	2.41453e+06	2.37391e+06	2.24818e+06	7.29515e+06	6.38583e+06	9.99666e+06	1.05835e+07	9.04907e+06	1.01773e+07	6.00389e+06	6.44585e+06	2.91353e+07	9.48223e+06	1.09573e+07	1.11732e+07	1.58992e+07	1.11839e+07	1.16993e+07	1.84908e+07	3.76033e+07	1.18552e+07	4.39317e+07	1.39915e+07	3.07838e+07	3.70815e+07	1.39253e+07	2.77082e+07
POS00356	0.0496032	POS00356	Glu Pro	471214	641910	685913	382140	451414	229514	192729	506274	2.15973e+06	658347	2.5538e+06	4.74268e+06	942495	1.17638e+06	3.20558e+06	2.14829e+06	1.07698e+07	3.2858e+06	4.53212e+06	7.18487e+06	5.07728e+06	4.21778e+06	5.54909e+06	5.87172e+06	2.01121e+07	3.97434e+06	6.99383e+06	6.42532e+06	4.90982e+06	1.26375e+07	1.00924e+07	1.33297e+07
POS00358	0.0536889	POS00358	Thr Tyr	1.65804e+06	1.44238e+06	1.55851e+06	1.73166e+06	1.55848e+06	1.52431e+06	1.57768e+06	2.00977e+06	1.27756e+06	1.4303e+06	1.94757e+06	1.62519e+06	2.28639e+06	1.63462e+06	1.31031e+06	1.65306e+06	526732	1.60201e+06	992918	748400	1.23567e+06	1.42435e+06	1.38634e+06	1.01923e+06	585709	1.24998e+06	1.28867e+06	1.0245e+06	591085	708811	1.26236e+06	1.17199e+06
POS00382	0.0905238	POS00382	Gly Pro	1.97963e+06	914899	1.44538e+06	2.01481e+06	1.05037e+06	2.06123e+06	2.91381e+06	2.10293e+06	2.64441e+06	1.83415e+06	2.9508e+06	2.96498e+06	2.07841e+06	2.29378e+06	2.82081e+06	2.76463e+06	3.24935e+06	3.7003e+06	5.17332e+06	5.22971e+06	5.4036e+06	3.91416e+06	2.78864e+06	3.25114e+06	4.92269e+06	4.44691e+06	3.56511e+06	3.8047e+06	5.69587e+06	4.07151e+06	5.43911e+06	5.99504e+06

## Sheet: Sheet2
name	Leucine	L-PROLINE	Tryptophan	D-Glucose 6-phosphate	Threonine	Valine	L-Methionine	Gluconic acid	3-Methylxanthine	Isobutyronitrile	2S-amino-pentanoic acid	INOSINE 5'-MONOPHOSPHATE	Uridine monophosphate	Tyramine	Cadaverine	1-naphthylamine	Anofinic acid	Guanidylic acid	Betaine	Indole-3-carboxaldehyde	3-Guanidinopropionic acid	L-Alanine, N-propyl-	O-Phosphocholine	Idazoxan	Ser Phe	Ser Leu	s-phenylmercapturic acid	4-Amino-2-methylenebutanoic acid	Nicotyrine	THTC	Val Gln	L-allo-Threonine	5-Acetylamino-6-formylamino-3-methyluracil	Zymonic acid	Glu Pro	Thr Tyr	Gly Pro
1	3.7296e+08	2.37874e+07	6.25699e+07	4.78443e+08	3.30456e+07	5.78995e+07	2.25135e+07	2.33674e+07	1.62849e+07	3.96649e+06	1.95948e+08	8.67296e+06	2.51732e+06	2.23842e+06	911116	2.22614e+06	2.55289e+06	3.58743e+06	1.53928e+07	6.03782e+06	2.04614e+06	9.60416e+07	7.10026e+07	6.65799e+07	2.43109e+06	3.84658e+06	694.111	1.20534e+08	3.52791e+06	1.86412e+07	4.27406e+06	6.90251e+07	1.50168e+06	3.3167e+06	471214	1.65804e+06	1.97963e+06
1	1.60746e+08	1.06789e+07	2.66967e+07	1.97943e+08	1.38187e+07	2.47194e+07	9.40402e+06	9.94854e+06	6.59975e+06	3.57769e+06	2.26528e+08	1.00206e+07	2.99685e+06	2.31771e+06	937430	2.4734e+06	2.52075e+06	4.02282e+06	1.74986e+07	7.08321e+06	2.32072e+06	1.10748e+08	7.21067e+07	7.75633e+07	2.40859e+06	3.2057e+06	694.111	1.35535e+08	4.0742e+06	2.00592e+07	7.74785e+06	7.18834e+07	1.73188e+06	3.35327e+06	641910	1.44238e+06	914899
1	1.47487e+08	1.14486e+07	2.53122e+07	1.88165e+08	1.21507e+07	2.00338e+07	1.09428e+07	1.12658e+07	3.83115e+06	3.64225e+06	2.38528e+08	7.19697e+06	4.75306e+06	1.86826e+06	801923	2.43892e+06	2.64787e+06	4.18462e+06	1.9388e+07	6.53418e+06	2.23603e+06	1.06425e+08	7.83421e+07	7.59669e+07	2.09067e+06	3.71173e+06	694.111	1.56009e+08	3.86637e+06	2.08387e+07	5.98618e+06	6.46569e+07	1.71571e+06	3.72906e+06	685913	1.55851e+06	1.44538e+06
1	1.79587e+08	1.36486e+07	2.858e+07	2.22433e+08	1.38734e+07	2.44604e+07	1.22574e+07	1.16515e+07	4.94378e+06	4.55778e+06	2.64943e+08	2.29705e+07	4.22913e+06	2.0867e+06	974225	2.61091e+06	2.51255e+06	4.323e+06	2.09122e+07	7.52619e+06	2.46617e+06	1.25198e+08	9.64715e+07	8.2302e+07	2.18188e+06	4.25292e+06	694.111	1.69827e+08	4.22225e+06	2.55399e+07	7.37497e+06	7.11061e+07	1.86695e+06	4.49032e+06	382140	1.73166e+06	2.01481e+06
1	1.31411e+08	9.84789e+06	2.18514e+07	2.01207e+08	1.36913e+07	1.92806e+07	8.05278e+06	1.06019e+07	5.22849e+06	1.45036e+06	2.02289e+08	2.87145e+07	4.18195e+06	2.21494e+06	1.14553e+06	1.99953e+06	2.58533e+06	5.1653e+06	1.63502e+07	5.60608e+06	1.768e+06	7.64902e+07	1.21091e+08	6.04943e+07	2.50744e+06	3.57491e+06	694.111	1.20992e+08	3.13285e+06	1.56764e+07	4.4444e+06	7.13238e+07	1.31364e+06	3.45319e+06	451414	1.55848e+06	1.05037e+06
1	1.19986e+08	8.25429e+06	2.02835e+07	2.68502e+08	1.28486e+07	1.8129e+07	7.10152e+06	1.08411e+07	5.31442e+06	2.486e+06	2.01263e+08	1.25992e+07	4.44927e+06	2.27016e+06	942571	1.97092e+06	2.53189e+06	5.20539e+06	1.58235e+07	5.61865e+06	1.81302e+06	8.38539e+07	1.22136e+08	5.98193e+07	3.00677e+06	4.15473e+06	2815.72	1.09934e+08	3.10798e+06	1.54261e+07	5.56302e+06	6.83647e+07	1.20851e+06	2.41453e+06	229514	1.52431e+06	2.06123e+06
1	1.76015e+08	1.03218e+07	2.66052e+07	1.99722e+08	1.20219e+07	2.56617e+07	1.02138e+07	1.51759e+07	4.51308e+06	2.49405e+06	3.09493e+08	7.19155e+06	4.10043e+06	2.2056e+06	1.02998e+06	2.52044e+06	2.77095e+06	4.50466e+06	2.65469e+07	7.01001e+06	4.69203e+06	1.3683e+08	7.72911e+07	7.68517e+07	2.79254e+06	3.92536e+06	2117.81	1.3798e+08	3.98551e+06	2.07137e+07	4.75403e+06	6.6423e+07	1.77211e+06	2.37391e+06	192729	1.57768e+06	2.91381e+06
1	1.7603e+08	1.00618e+07	2.57529e+07	2.41759e+08	1.16423e+07	2.52328e+07	9.96092e+06	1.59769e+07	5.45559e+06	3.75331e+06	3.01394e+08	1.15813e+07	3.20118e+06	2.0504e+06	79160.3	2.46004e+06	2.77107e+06	4.56239e+06	2.61052e+07	6.62948e+06	2.24566e+06	1.25701e+08	7.52683e+07	7.56775e+07	2.90918e+06	3.79029e+06	1943.87	1.41885e+08	3.93741e+06	2.2614e+07	1.04028e+07	6.38152e+07	1.69061e+06	2.24818e+06	506274	2.00977e+06	2.10293e+06
3	2.94631e+08	1.81211e+07	4.09009e+07	2.04363e+08	2.0252e+07	4.35523e+07	1.84903e+07	1.18271e+07	8.77225e+06	6.33324e+06	3.83463e+08	2.3673e+07	3.57629e+06	2.17725e+06	156454	3.99655e+06	2.89296e+06	3.84717e+06	3.2151e+07	1.16892e+07	3.71632e+06	2.05403e+08	9.5032e+07	1.22914e+08	1.60798e+06	6.14677e+06	694.111	2.45266e+08	6.43035e+06	3.8882e+07	2.57287e+06	1.08026e+08	3.01789e+06	7.29515e+06	2.15973e+06	1.27756e+06	2.64441e+06
3	1.99041e+08	1.4897e+07	3.03668e+07	3.63325e+08	1.58958e+07	2.86747e+07	1.26276e+07	1.36033e+07	7.56056e+06	6.01594e+06	3.00242e+08	6.39587e+06	2.1428e+06	1.9439e+06	965092	1.28325e+06	2.83469e+06	3.70734e+06	2.48537e+07	8.35219e+06	2.64286e+06	1.39734e+08	7.96893e+07	8.96222e+07	2.10425e+06	5.77345e+06	694.111	2.19323e+08	4.68012e+06	2.50346e+07	8.13572e+06	8.65487e+07	2.26607e+06	6.38583e+06	658347	1.4303e+06	1.83415e+06
3	3.33365e+08	1.96709e+07	4.57901e+07	1.81152e+08	1.95185e+07	4.88451e+07	2.096e+07	1.27428e+07	9.87043e+06	6.97272e+06	3.98489e+08	6.00665e+06	3.10164e+06	1.07636e+06	772772	4.30833e+06	2.49021e+06	2.47518e+06	3.45962e+07	1.26531e+07	2.64531e+06	2.4926e+08	8.69522e+07	1.33017e+08	1.47809e+06	3.21566e+06	48582.2	2.49514e+08	7.0682e+06	4.24423e+07	4.61069e+06	1.07306e+08	3.18297e+06	9.99666e+06	2.5538e+06	1.94757e+06	2.9508e+06
3	3.36992e+08	1.97082e+07	4.72897e+07	1.86038e+08	1.93699e+07	5.18207e+07	2.07695e+07	1.22209e+07	9.074e+06	8.30685e+06	4.16925e+08	5.2926e+06	3.0896e+06	4.51364e+06	1.13401e+06	4.53457e+06	2.60102e+06	2.59445e+06	3.54908e+07	1.28102e+07	2.58983e+06	2.44527e+08	9.57006e+07	1.42632e+08	1.38651e+06	3.5785e+06	517592	2.65859e+08	7.26058e+06	4.33682e+07	2.31808e+06	1.05982e+08	3.70944e+06	1.05835e+07	4.74268e+06	1.62519e+06	2.96498e+06
3	2.51823e+08	1.41636e+07	3.93565e+07	1.89731e+08	1.6566e+07	3.77049e+07	1.68023e+07	1.05061e+07	1.24138e+07	6.53788e+06	3.36728e+08	7.91801e+06	2.69045e+06	1.95143e+06	123557	3.71176e+06	2.58707e+06	3.50955e+06	2.8116e+07	1.0544e+07	3.60902e+06	1.96258e+08	1.27179e+08	1.16759e+08	2.09606e+06	3.70577e+06	694.111	4.24887e+07	5.80141e+06	3.38862e+07	1.84111e+06	9.19727e+07	2.87759e+06	9.04907e+06	942495	2.28639e+06	2.07841e+06
3	2.72836e+08	1.57729e+07	4.05297e+07	1.93899e+08	1.79289e+07	4.23321e+07	1.7473e+07	1.03378e+07	1.16567e+07	6.86234e+06	3.14444e+08	6.25213e+06	2.82719e+06	3.63817e+06	3.9212e+06	3.76927e+06	2.72603e+06	2.68921e+06	2.89306e+07	1.06554e+07	3.36721e+06	2.05057e+08	1.28043e+08	1.19064e+08	1.45863e+06	3.48306e+06	46700.2	2.17168e+08	6.26623e+06	3.55468e+07	1.44661e+06	9.63732e+07	2.95439e+06	1.01773e+07	1.17638e+06	1.63462e+06	2.29378e+06
3	3.80323e+08	1.77968e+07	5.00056e+07	1.05288e+08	2.12911e+07	5.6553e+07	2.4281e+07	1.06568e+07	1.00362e+07	7.30307e+06	4.71099e+08	6.62012e+06	3.07865e+06	2.36168e+06	140183	4.89321e+06	2.98023e+06	4.03607e+06	3.70886e+07	1.36907e+07	4.59805e+06	2.60393e+08	7.10549e+07	1.47712e+08	1.82171e+06	3.70965e+06	6295.49	2.55596e+08	7.56057e+06	4.80276e+07	1.4252e+06	1.23351e+08	3.48513e+06	6.00389e+06	3.20558e+06	1.31031e+06	2.82081e+06
3	4.25841e+08	2.11005e+07	5.42324e+07	1.16265e+08	2.31239e+07	6.44952e+07	2.50447e+07	1.26031e+07	1.24452e+07	7.36417e+06	4.23537e+08	6.8941e+06	3.01371e+06	2.06935e+06	977890	5.20476e+06	2.53078e+06	3.75758e+06	3.84231e+07	1.43846e+07	4.84422e+06	2.93252e+08	6.97932e+07	1.5368e+08	2.19072e+06	4.09495e+06	5443.75	2.41553e+08	7.92997e+06	4.87938e+07	1.49896e+06	1.15865e+08	3.40235e+06	6.44585e+06	2.14829e+06	1.65306e+06	2.76463e+06
5	3.40018e+08	2.40187e+07	5.67804e+07	1.25995e+07	2.58467e+07	6.99367e+07	2.54512e+07	2.36564e+06	3.97529e+07	9.33419e+06	6.58111e+08	4.81975e+06	494097	4.6289e+07	3.19023e+07	5.4446e+06	2.66353e+06	1.48571e+06	5.10114e+07	1.52368e+07	5.03428e+06	2.70154e+08	1.28342e+08	1.70489e+08	391264	500510	5.95422e+06	3.13431e+08	8.71101e+06	4.87058e+07	353427	1.32252e+08	4.46444e+06	2.91353e+07	1.07698e+07	526732	3.24935e+06
5	4.4594e+08	3.12026e+07	5.74737e+07	1.73173e+08	2.84856e+07	7.11879e+07	2.7104e+07	1.05978e+06	1.25308e+07	1.03442e+07	5.17936e+08	5.16409e+06	2.42084e+06	985609	1.44515e+06	5.40862e+06	2.54514e+06	4.0978e+06	4.55958e+07	1.5372e+07	5.19952e+06	3.37689e+08	1.12883e+08	1.70055e+08	1.39841e+06	2.67077e+06	116050	3.82525e+08	8.71223e+06	5.25415e+07	694991	1.45298e+08	4.27687e+06	9.48223e+06	3.2858e+06	1.60201e+06	3.7003e+06
5	4.2514e+08	2.85611e+07	5.67458e+07	1.7864e+08	3.24671e+07	6.88026e+07	2.78271e+07	6.28936e+06	1.3139e+07	1.07227e+07	6.1733e+08	5.61672e+06	959323	1.73222e+07	5.77322e+06	5.45085e+06	2.65684e+06	2.91532e+06	5.17139e+07	1.54445e+07	5.10717e+06	3.30604e+08	1.29204e+08	1.69065e+08	1.11842e+06	1.88982e+06	1.31134e+06	3.69692e+08	8.64103e+06	5.55863e+07	3.19478e+06	1.69806e+08	4.22544e+06	1.09573e+07	4.53212e+06	992918	5.17332e+06
5	4.30165e+08	2.77184e+07	5.97692e+07	1.57818e+08	3.10341e+07	7.15662e+07	2.93522e+07	5.71362e+06	1.13651e+07	1.14302e+07	6.52667e+08	5.1842e+06	868092	2.97815e+07	1.36121e+07	5.84879e+06	2.64483e+06	3.01982e+06	5.14049e+07	1.62614e+07	5.37848e+06	3.46518e+08	1.06183e+08	1.84049e+08	866856	4.56992e+06	2.24261e+06	3.71612e+08	9.36288e+06	5.85856e+07	2.63009e+06	1.7602e+08	4.55767e+06	1.11732e+07	7.18487e+06	748400	5.22971e+06
5	5.30274e+08	3.73659e+07	7.45209e+07	9.89375e+07	2.95357e+07	9.33135e+07	3.54861e+07	2.75515e+06	2.07779e+07	1.27218e+07	7.06764e+08	3.0126e+06	1.07364e+06	8.00321e+07	2.83562e+07	6.96135e+06	2.5542e+06	2.26633e+06	5.52553e+07	2.0484e+07	6.64982e+06	4.19893e+08	1.75102e+08	2.17387e+08	1.0825e+06	3.48309e+06	8.05033e+06	4.39598e+08	1.17709e+07	7.14636e+07	509940	1.56353e+08	5.16097e+06	1.58992e+07	5.07728e+06	1.23567e+06	5.4036e+06
5	4.43471e+08	2.8999e+07	6.55286e+07	7.78594e+07	2.46811e+07	6.95968e+07	2.98704e+07	5.84531e+06	1.17958e+07	1.0642e+07	5.38316e+08	1.66698e+07	1.00362e+06	3.2931e+07	8.20929e+06	6.10112e+06	2.68506e+06	3.20062e+06	4.65334e+07	1.80695e+07	6.18657e+06	3.49548e+08	1.30616e+08	1.96774e+08	1.66939e+06	2.57814e+06	2.04815e+06	3.83315e+08	9.97562e+06	5.79661e+07	1.42819e+06	1.27564e+08	4.7427e+06	1.11839e+07	4.21778e+06	1.42435e+06	3.91416e+06
5	4.26053e+08	2.40729e+07	5.80973e+07	7.85754e+07	2.53472e+07	6.84266e+07	2.77349e+07	1.08464e+07	1.83143e+07	8.93584e+06	5.17721e+08	7.22224e+06	2.87191e+06	5.01116e+06	3.64908e+06	5.4902e+06	2.60127e+06	3.62277e+06	4.70143e+07	1.62795e+07	5.25041e+06	2.89255e+08	1.14353e+08	1.75033e+08	1.15788e+06	1.69381e+06	718960	3.16805e+08	8.8568e+06	5.2661e+07	533833	1.37148e+08	4.40818e+06	1.16993e+07	5.54909e+06	1.38634e+06	2.78864e+06
5	4.91792e+08	3.03539e+07	7.03178e+07	5.49068e+07	2.96702e+07	8.64279e+07	2.91152e+07	1.18784e+07	2.37119e+07	1.10091e+07	5.82066e+08	4.97892e+06	1.02668e+06	4.04635e+07	1.60193e+07	6.45093e+06	2.50334e+06	1.86243e+06	5.84462e+07	1.89558e+07	6.46204e+06	3.30655e+08	1.10594e+08	2.06632e+08	689258	1.37045e+06	4.32999e+06	3.77373e+08	1.0471e+07	5.53389e+07	383054	1.36759e+08	5.37596e+06	1.84908e+07	5.87172e+06	1.01923e+06	3.25114e+06
7	4.67173e+08	2.69118e+07	7.42908e+07	1.59714e+07	1.13346e+07	1.09581e+08	2.60874e+07	1.00994e+07	5.21548e+07	9.57973e+06	7.27798e+08	903978	122021	1.26191e+08	4.19583e+07	7.37076e+06	2.37312e+06	836626	6.70419e+07	2.14278e+07	7.00986e+06	3.86006e+08	6.09391e+07	2.26603e+08	388421	407610	3.83846e+06	3.25248e+08	1.18311e+07	5.22329e+07	1.40529e+06	5.39561e+07	5.34454e+06	3.76033e+07	2.01121e+07	585709	4.92269e+06
7	4.77305e+08	3.03751e+07	6.84429e+07	5.41436e+07	2.55058e+07	7.59817e+07	2.89486e+07	1.27391e+06	2.5036e+07	1.0756e+07	6.03362e+08	5.29133e+06	1.76235e+06	5.17896e+07	1.14159e+07	6.80432e+06	2.38342e+06	2.90493e+06	4.95619e+07	1.91494e+07	6.464e+06	3.17747e+08	5.10105e+07	2.06619e+08	1.02172e+06	2.18992e+06	1.73333e+06	3.83213e+08	1.06488e+07	5.35024e+07	717376	1.26024e+08	5.01692e+06	1.18552e+07	3.97434e+06	1.24998e+06	4.44691e+06
7	4.26809e+08	3.18927e+07	5.7515e+07	1.25196e+08	2.70016e+07	7.22453e+07	2.86997e+07	5.77607e+06	1.99669e+07	1.09324e+07	5.41412e+08	2.25713e+06	50169.6	1.41721e+08	4.50866e+07	5.41976e+06	2.4349e+06	504523	4.28605e+07	1.49633e+07	5.00876e+06	2.81566e+08	9.87089e+07	1.60236e+08	944563	3.71548e+06	2.16421e+06	3.67637e+08	8.34751e+06	5.4963e+07	1.30838e+06	1.39152e+08	3.88537e+06	4.39317e+07	6.99383e+06	1.28867e+06	3.56511e+06
7	4.38919e+08	2.79843e+07	6.16988e+07	1.92032e+08	2.52784e+07	6.73936e+07	2.89109e+07	2.20256e+06	1.74495e+07	1.02775e+07	4.81218e+08	4.74947e+06	560022	7.68594e+07	2.66451e+07	5.85808e+06	2.44082e+06	1.3647e+06	3.88197e+07	1.64332e+07	5.65768e+06	3.19095e+08	8.38191e+07	1.79387e+08	975421	4.53186e+06	2.01151e+06	3.52314e+08	9.35668e+06	5.34136e+07	2.89151e+06	1.20874e+08	4.25441e+06	1.39915e+07	6.42532e+06	1.0245e+06	3.8047e+06
7	5.06541e+08	3.20033e+07	7.18326e+07	4.03852e+07	2.92752e+07	9.44043e+07	3.24194e+07	8.63593e+06	2.37775e+07	1.20871e+07	6.57773e+08	2.13957e+06	112672	1.07154e+08	5.08067e+07	6.86965e+06	2.57468e+06	679615	5.15009e+07	1.92277e+07	6.25843e+06	3.58517e+08	8.23557e+07	2.08872e+08	538363	2.46273e+06	2.75255e+06	4.27403e+08	1.08505e+07	6.2396e+07	3.11259e+06	1.45857e+08	5.02203e+06	3.07838e+07	4.90982e+06	591085	5.69587e+06
7	5.07585e+08	3.50977e+07	7.73092e+07	2.88635e+07	2.64503e+07	9.64607e+07	3.3798e+07	8.97341e+06	3.34019e+07	1.18368e+07	7.06492e+08	873362	111808	1.17234e+08	5.02338e+07	7.45064e+06	2.51836e+06	612709	5.99491e+07	2.07822e+07	7.06906e+06	3.60038e+08	8.21098e+07	2.28488e+08	461388	1.445e+06	4.66142e+06	4.5964e+08	1.17196e+07	6.42596e+07	719333	1.37099e+08	6.2753e+06	3.70815e+07	1.26375e+07	708811	4.07151e+06
7	5.64847e+08	3.3656e+07	8.03427e+07	1.08426e+08	3.09899e+07	9.24676e+07	3.69346e+07	778164	2.22959e+07	1.2309e+07	9.57478e+08	4.62543e+06	1.19488e+06	2.75423e+07	1.21969e+07	7.73223e+06	2.34595e+06	1.35764e+06	5.03317e+07	2.22634e+07	7.19765e+06	4.22849e+08	9.58496e+07	2.36366e+08	1.02683e+06	2.09179e+06	2.072e+06	4.25068e+08	1.20823e+07	6.7571e+07	2.68046e+06	1.47636e+08	5.41081e+06	1.39253e+07	1.00924e+07	1.26236e+06	5.43911e+06
7	5.76397e+08	3.44343e+07	8.4922e+07	5.76317e+07	2.97468e+07	1.0267e+08	3.88889e+07	1.05055e+07	2.52639e+07	1.32119e+07	7.46188e+08	1.63763e+06	196336	1.46475e+08	6.05692e+07	8.4085e+06	2.48046e+06	1.04542e+06	6.23967e+07	2.26806e+07	7.6904e+06	4.86288e+08	8.96988e+07	2.55259e+08	732059	1.58735e+06	4.91784e+06	4.61907e+08	1.30029e+07	7.08151e+07	1.27124e+06	1.70219e+08	6.00709e+06	2.77082e+07	1.33297e+07	1.17199e+06	5.99504e+06
				Leucine
				L-PROLINE
				Tryptophan
				D-Glucose 6-phosphate
				Threonine
				Valine
				L-Methionine
				Gluconic acid
				3-Methylxanthine
				Isobutyronitrile
				2S-amino-pentanoic acid
				INOSINE 5'-MONOPHOSPHATE
				Uridine monophosphate
				Tyramine
				Cadaverine
				1-naphthylamine
				Anofinic acid
				Guanidylic acid
				Betaine
				Indole-3-carboxaldehyde
				3-Guanidinopropionic acid
				L-Alanine, N-propyl-
				O-Phosphocholine
				Idazoxan
				Ser Phe
				Ser Leu
				s-phenylmercapturic acid
				4-Amino-2-methylenebutanoic acid
				Nicotyrine
				THTC
				Val Gln
				L-allo-Threonine
				5-Acetylamino-6-formylamino-3-methyluracil
				Zymonic acid
				Glu Pro
				Thr Tyr
				Gly Pro
