# Supplementary material for: UHPLC–MS/MS-Based Nontargeted Metabolomics Analysis Reveals Biomarkers Related to the Freshness of Chilled Chicken
Source: Foods. 2020 Sep 20;9(9):1326. doi: 10.3390/foods9091326 (PMC7555583; doi:10.3390/foods9091326)
Supplement: Supplementary file 1 [file foods-09-01326-s001.zip › Table S2.xlsx]

## Sheet: Negative ion mode
Name	MS2 name	MS2 score	MS1 name	MS1 ppm	formula	CAS	molecular weight	Rt	m/z	M1-1	M1-2	M1-3	M1-4	M1-5	M1-6	M1-7	M1-8	M3-1	M3-2	M3-3	M3-4	M3-5	M3-6	M3-7	M3-8	M5-1	M5-2	M5-3	M5-4	M5-5	M5-6	M5-7	M5-8	M7-1	M7-2	M7-3	M7-4	M7-5	M7-6	M7-7	M7-8	QC1	QC2	QC3	QC4	QC5	Class	C_ID	Pathway
NEG00001	Leucine	0.999923			-	-	-	57.1016	130.088	3.7296e+08	1.60746e+08	1.47487e+08	1.79587e+08	1.31411e+08	1.19986e+08	1.76015e+08	1.7603e+08	2.94631e+08	1.99041e+08	3.33365e+08	3.36992e+08	2.51823e+08	2.72836e+08	3.80323e+08	4.25841e+08	3.40018e+08	4.4594e+08	4.2514e+08	4.30165e+08	5.30274e+08	4.43471e+08	4.26053e+08	4.91792e+08	4.67173e+08	4.77305e+08	4.26809e+08	4.38919e+08	5.06541e+08	5.07585e+08	5.64847e+08	5.76397e+08	3.40939e+08	3.44924e+08	3.54992e+08	3.59649e+08	3.70326e+08	Carboxylic acids and derivatives	-	-
NEG00002	GLYCERALDEHYDE	0.999874			-	-	-	30.3918	89.0246	1.99572e+09	8.2969e+08	8.02557e+08	8.36013e+08	8.58628e+08	8.76474e+08	9.42013e+08	9.28875e+08	8.15391e+08	9.5009e+08	8.56126e+08	8.32727e+08	8.84274e+08	8.35912e+08	8.1701e+08	9.22014e+08	5.82025e+08	7.92441e+08	7.80722e+08	7.35341e+08	8.10804e+08	7.92718e+08	7.31926e+08	7.84647e+08	5.90104e+08	8.25023e+08	9.49169e+08	9.23331e+08	7.72934e+08	7.20203e+08	8.04549e+08	7.54792e+08	8.54548e+08	7.75871e+08	7.96356e+08	8.19759e+08	8.36984e+08	Organooxygen compounds	-	-
NEG00003	Creatine	0.999864			C4H9N3O2	57-00-1	131.069	34.3847	130.062	1.94326e+08	7.57035e+07	9.44321e+07	9.32669e+07	8.54503e+07	8.43038e+07	9.42046e+07	9.5158e+07	8.39107e+07	8.69386e+07	8.41869e+07	7.85571e+07	7.79914e+07	7.53344e+07	8.07018e+07	9.29623e+07	8.65624e+07	8.83574e+07	8.20701e+07	7.53722e+07	8.95299e+07	8.30207e+07	7.12368e+07	7.7946e+07	6.40695e+07	7.14659e+07	9.61218e+07	9.30927e+07	7.58197e+07	7.84067e+07	7.70636e+07	7.41351e+07	8.41309e+07	7.7402e+07	8.15048e+07	8.43333e+07	8.02384e+07	Carboxylic acids and derivatives	C00300	ko01100//Metabolic pathways;ko00330//Arginine and proline metabolism;ko00260//Glycine, serine and threonine metabolism
NEG00004	L-PROLINE	0.999759			C5H9NO2	147-85-3	115.063	34.672	114.056	2.37874e+07	1.06789e+07	1.14486e+07	1.36486e+07	9.84789e+06	8.25429e+06	1.03218e+07	1.00618e+07	1.81211e+07	1.4897e+07	1.96709e+07	1.97082e+07	1.41636e+07	1.57729e+07	1.77968e+07	2.11005e+07	2.40187e+07	3.12026e+07	2.85611e+07	2.77184e+07	3.73659e+07	2.8999e+07	2.40729e+07	3.03539e+07	2.69118e+07	3.03751e+07	3.18927e+07	2.79843e+07	3.20033e+07	3.50977e+07	3.3656e+07	3.44343e+07	1.88371e+07	2.12899e+07	2.17336e+07	2.26384e+07	2.24907e+07	Carboxylic acids and derivatives	C00148	ko01100//Metabolic pathways;ko01110//Biosynthesis of secondary metabolites;ko01130//Biosynthesis of antibiotics;ko01230//Biosynthesis of amino acids;ko02010//ABC transporters;ko00330//Arginine and proline metabolism;ko04974//Protein digestion and absorption;ko05230//Central carbon metabolism in cancer;ko00970//Aminoacyl-tRNA biosynthesis;ko04978//Mineral absorption
NEG00005	Creatinine	0.999735			C4H7N3O	60-27-5	113.059	43.6055	112.052	2.80235e+07	1.13464e+07	1.00074e+07	1.2422e+07	1.13868e+07	1.33891e+07	1.36593e+07	1.28495e+07	1.4455e+07	1.54871e+07	1.82245e+07	1.76283e+07	1.27007e+07	1.40062e+07	1.44372e+07	1.73206e+07	1.37006e+07	1.89802e+07	1.78253e+07	1.56551e+07	2.06532e+07	1.60229e+07	1.48132e+07	1.88172e+07	1.85129e+07	1.64374e+07	2.84103e+07	2.66566e+07	2.44098e+07	1.93023e+07	2.02169e+07	2.1529e+07	1.36708e+07	1.59685e+07	1.70783e+07	1.75414e+07	1.80541e+07	Carboxylic acids and derivatives	C00791	ko01100//Metabolic pathways;ko00330//Arginine and proline metabolism
NEG00006	Confertifoline	0.999141			-	-	-	427.544	233.155	2.19048e+06	824051	1.0368e+06	903905	855666	792519	853636	958023	908752	1.02714e+06	864700	854535	992765	925162	857371	837931	1.02822e+06	807220	954305	963172	819142	922470	886895	879436	770629	884404	925989	893673	804081	1.02419e+06	815982	957884	1.24508e+06	1.02149e+06	989875	951647	947142	-	-	-
NEG00007	Succinic acid	0.998936			-	-	-	27.7593	117.02	1.227e+07	3.19258e+06	8.13996e+06	1.89515e+07	3.68795e+06	1.14673e+07	1.63098e+07	1.18491e+07	27403.1	1.02416e+06	3.17982e+06	3.52774e+06	792529	1.27427e+06	1.15211e+06	1.15199e+06	2.27821e+07	27120	1.75968e+06	2.2144e+06	5.64196e+06	1.73895e+06	4.36906e+06	1.32196e+07	1.0174e+08	3.23091e+06	4.94448e+07	1.21149e+07	5.46217e+07	7.21778e+07	2.759e+06	4.8939e+07	1.5922e+07	1.54285e+07	1.61282e+07	1.67153e+07	1.65836e+07	Carboxylic acids and derivatives	C00042	ko01100//Metabolic pathways;ko01110//Biosynthesis of secondary metabolites;ko01120//Microbial metabolism in diverse environments;ko01130//Biosynthesis of antibiotics;ko01220//Degradation of aromatic compounds;ko01200//Carbon metabolism;ko00360//Phenylalanine metabolism;ko05230//Central carbon metabolism in cancer;ko00350//Tyrosine metabolism;ko00630//Glyoxylate and dicarboxylate metabolism;ko0076…
NEG00008	(+)-12-methyl myristic acid	0.998854			-	-	-	470.193	241.218	2.07801e+07	4.977e+06	7.4178e+06	7.68872e+06	6.11399e+06	5.02396e+06	4.58616e+06	6.17615e+06	6.85856e+06	5.21461e+06	5.20466e+06	9.06377e+06	6.58134e+06	8.19705e+06	5.78781e+06	1.02887e+07	3.04881e+07	9.84085e+06	1.00081e+07	7.24649e+06	7.83353e+06	7.70823e+06	5.49704e+06	9.65701e+06	2.03601e+07	8.26377e+06	6.66587e+06	8.42881e+06	6.9969e+06	1.00194e+07	5.64291e+06	7.32023e+06	6.84124e+06	7.04224e+06	1.04701e+07	1.13786e+07	1.19721e+07	-	-	-
NEG00009	Carnosine	0.998519			-	-	-	34.4062	225.1	4.19148e+09	1.84431e+09	9.43178e+08	8.95286e+08	1.53569e+09	1.60903e+09	1.34389e+09	1.39785e+09	1.11304e+09	1.24155e+09	1.49829e+09	1.41603e+09	1.57181e+09	1.50971e+09	1.36444e+09	1.54874e+09	9.91474e+08	1.11689e+09	1.13658e+09	1.03394e+09	1.15961e+09	1.16728e+09	1.53663e+09	1.63006e+09	1.51421e+09	1.58712e+09	1.48112e+09	1.44388e+09	1.6678e+09	1.65748e+09	1.43233e+09	1.4321e+09	1.26973e+09	1.31798e+09	1.37913e+09	1.42859e+09	1.3872e+09	Peptidomimetics	C00386	ko01100//Metabolic pathways;ko00340//Histidine metabolism;ko00410//beta-Alanine metabolism
NEG00010	5-OXO-L-PROLINE	0.998507			-	-	-	28.5672	128.036	4.16927e+07	1.72957e+07	1.50389e+07	2.10739e+07	1.87631e+07	1.8003e+07	1.68438e+07	1.53918e+07	2.12505e+07	1.86706e+07	2.75223e+07	2.79673e+07	2.54097e+07	1.40773e+07	2.31019e+07	2.67688e+07	1.57764e+07	2.94909e+07	3.25333e+07	2.83043e+07	3.04793e+07	2.24153e+07	3.22791e+07	4.17e+07	1.98614e+07	2.84396e+07	2.60807e+07	2.96965e+07	3.97763e+07	3.09884e+07	3.52337e+07	3.48806e+07	2.14261e+07	2.40942e+07	2.55338e+07	2.68734e+07	2.70752e+07	Carboxylic acids and derivatives	C01879	ko01100//Metabolic pathways;ko00480//Glutathione metabolism
NEG00011	Docosatetraenoic acid	0.998209			-	-	-	507.275	331.265	1.43028e+08	3.79113e+07	8.13e+07	7.84683e+07	6.01544e+07	4.57203e+07	6.34985e+07	5.87726e+07	7.47961e+07	9.09332e+07	5.95171e+07	7.7599e+07	8.7255e+07	6.21089e+07	6.23985e+07	7.59862e+07	3.16319e+08	8.27567e+07	1.30576e+08	3.07974e+07	1.26792e+08	9.54089e+07	6.8525e+07	8.97493e+07	3.96554e+08	1.13334e+08	1.54878e+08	7.66358e+07	1.37078e+08	3.66744e+08	6.60304e+07	1.14872e+08	1.36426e+08	1.09048e+08	1.09629e+08	1.08042e+08	1.01982e+08	-	-	-
NEG00012	Norleucine	0.997798			-	-	-	45.4225	130.088	6.47911e+07	2.81432e+07	2.6102e+07	3.08586e+07	2.27574e+07	2.08139e+07	3.44462e+07	3.39126e+07	5.27971e+07	3.66278e+07	5.98946e+07	6.26135e+07	4.5513e+07	5.07686e+07	7.09831e+07	7.74751e+07	6.5873e+07	8.42907e+07	8.09759e+07	8.08162e+07	1.01781e+08	8.34908e+07	8.1251e+07	9.64702e+07	9.23735e+07	9.20464e+07	8.06301e+07	8.11672e+07	1.00159e+08	1.01665e+08	1.08929e+08	1.1468e+08	6.21475e+07	6.40797e+07	6.50085e+07	6.67372e+07	6.83134e+07	Carboxylic acids and derivatives	-	-
NEG00013	D-Glu	0.997731			-	-	-	28.4751	146.046	1.66884e+08	6.81089e+07	5.6765e+07	8.14447e+07	5.73831e+07	5.62313e+07	5.13001e+07	4.99999e+07	6.96393e+07	5.87197e+07	1.26413e+08	1.27389e+08	6.43992e+07	8.77527e+07	9.1182e+07	1.04838e+08	6.10509e+07	1.14115e+08	1.2353e+08	1.16136e+08	1.3177e+08	8.97617e+07	1.39789e+08	1.76187e+08	1.01301e+08	1.26964e+08	1.27069e+08	1.45327e+08	1.78541e+08	1.4249e+08	1.84327e+08	1.89062e+08	9.50433e+07	1.01424e+08	1.04559e+08	1.11039e+08	1.10381e+08	-	-	-
NEG00014	Lauric acid	0.997591			C12H24O2	143-07-7	200.178	375.952	199.171	2.98649e+07	1.1398e+07	1.45623e+07	1.29417e+07	1.14377e+07	1.05408e+07	1.19293e+07	1.3935e+07	1.25245e+07	1.42377e+07	1.15423e+07	1.24159e+07	1.41901e+07	1.28882e+07	1.21694e+07	1.10771e+07	1.5645e+07	1.0518e+07	1.23109e+07	1.29828e+07	1.23543e+07	1.24779e+07	1.16982e+07	1.16369e+07	1.0791e+07	1.26035e+07	1.13914e+07	1.24343e+07	1.05194e+07	1.41072e+07	1.16281e+07	1.35619e+07	1.56734e+07	1.20474e+07	1.17592e+07	1.0998e+07	1.08278e+07	Fatty Acyls	C02679	ko01100//Metabolic pathways;ko01130//Biosynthesis of antibiotics;ko00061//Fatty acid biosynthesis
NEG00015	Hypoxanthine	0.997344			C5H4N4O	68-94-0	136.039	28.2855	135.03	1.09684e+07	2.76508e+06	595737	643933	2.66763e+06	2.21104e+06	4.79956e+06	2.7552e+06	3.02349e+06	4.36604e+06	5.67231e+06	656844	564566	630453	4.33845e+06	5.04123e+06	3.95959e+06	4.10709e+06	4.2394e+06	349261	3.97429e+06	3.98712e+06	4.9802e+06	4.87151e+06	4.45468e+06	2.94313e+06	577850	464769	5.67902e+06	5.66074e+06	5.5246e+06	4.89788e+06	535024	4.15348e+06	4.47619e+06	3.68313e+06	3.75927e+06	Imidazopyrimidines	C00262	ko01100//Metabolic pathways;ko00230//Purine metabolism
NEG00016	Xanthine	0.997209			C5H4N4O2	69-89-6	152.033	57.6307	151.026	2.76746e+07	1.08298e+07	9.38775e+06	1.35472e+07	1.41482e+07	1.1966e+07	1.03654e+07	8.94888e+06	1.62466e+07	1.08549e+07	2.19728e+07	2.44435e+07	1.32189e+07	1.51469e+07	1.06955e+07	1.3423e+07	9.28066e+07	4.4177e+07	2.56576e+07	1.44561e+07	3.71823e+07	2.26959e+07	1.81127e+07	2.335e+07	1.12602e+08	2.93388e+07	3.90279e+07	3.24725e+07	1.71678e+07	5.96946e+07	4.47986e+07	5.42708e+07	2.52593e+07	2.79409e+07	2.88967e+07	1.45244e+07	3.49216e+07	Imidazopyrimidines	C00385	ko01100//Metabolic pathways;ko01110//Biosynthesis of secondary metabolites;ko01120//Microbial metabolism in diverse environments;ko00230//Purine metabolism;ko00232//Caffeine metabolism
NEG00017	Tryptophan	0.997186			-	-	-	162.877	203.083	6.25699e+07	2.66967e+07	2.53122e+07	2.858e+07	2.18514e+07	2.02835e+07	2.66052e+07	2.57529e+07	4.09009e+07	3.03668e+07	4.57901e+07	4.72897e+07	3.93565e+07	4.05297e+07	5.00056e+07	5.42324e+07	5.67804e+07	5.74737e+07	5.67458e+07	5.97692e+07	7.45209e+07	6.55286e+07	5.80973e+07	7.03178e+07	7.42908e+07	6.84429e+07	5.7515e+07	6.16988e+07	7.18326e+07	7.73092e+07	8.03427e+07	8.4922e+07	4.93393e+07	4.82369e+07	5.07584e+07	5.10698e+07	5.12963e+07	Indoles and derivatives	-	-
NEG00018	DL-2-hydroxy stearic acid	0.996796			-	-	-	397.553	299.259	1.05464e+06	316941	352427	438640	2.21652e+06	534217	373875	576325	1.56656e+06	621869	727547	2.95187e+06	484397	1.08251e+06	540045	658837	4.26284e+07	583574	1.97934e+06	402345	7.34142e+06	1.67296e+06	828388	2.26203e+06	5.47383e+07	1.2695e+06	1.26339e+07	2.5766e+06	7.07052e+06	9.2138e+06	418613	1.36412e+07	5.40158e+06	5.39912e+06	5.48219e+06	5.44802e+06	5.42384e+06	-	-	-
NEG00019	Capric acid	0.996219			C5H8O4	334-48-5	172.146	314.934	171.139	7.8763e+06	4.42165e+06	4.6385e+06	3.14479e+06	3.13874e+06	3.0041e+06	4.44498e+06	3.14545e+06	4.2381e+06	3.20691e+06	3.04417e+06	4.32265e+06	3.02865e+06	3.01844e+06	3.1856e+06	4.49922e+06	3.22632e+06	4.41656e+06	3.01711e+06	4.06094e+06	2.99198e+06	2.85329e+06	4.24903e+06	3.08266e+06	4.15635e+06	3.03559e+06	4.57845e+06	3.13777e+06	4.35941e+06	3.03007e+06	2.86728e+06	2.93856e+06	4.48079e+06	2.82315e+06	2.88471e+06	4.17438e+06	4.31024e+06	Fatty Acyls	C01571	ko01100//Metabolic pathways;ko00061//Fatty acid biosynthesis
NEG00020	Arginine	0.996177			-	-	-	33.0655	173.105	6.98986e+07	2.83585e+07	2.20891e+07	2.59917e+07	2.17534e+07	2.28615e+07	1.65605e+07	1.67657e+07	3.74919e+07	2.78172e+07	3.53909e+07	3.60577e+07	2.4797e+07	2.64889e+07	4.18275e+07	4.44785e+07	2.7934e+06	5.00925e+07	4.6147e+07	3.85557e+07	3.8572e+07	4.45855e+07	4.47857e+07	4.26403e+07	4.90814e+06	4.0128e+07	6.34878e+06	3.67632e+07	1.71717e+07	1.58468e+07	5.46043e+07	1.01768e+07	2.70671e+07	2.91462e+07	2.95907e+07	3.01244e+07	2.92603e+07	Carboxylic acids and derivatives	-	-
NEG00021	Palmitic acid	0.995667			-	-	-	500.267	255.233	1.83194e+09	5.74087e+08	7.53306e+08	6.5878e+08	8.81932e+08	5.52628e+08	6.1527e+08	6.92689e+08	1.26065e+09	9.45708e+08	1.01125e+09	1.4691e+09	9.67681e+08	9.68783e+08	9.20123e+08	1.11202e+09	7.64779e+09	1.2758e+09	1.71418e+09	1.02454e+09	2.0102e+09	1.28762e+09	1.41041e+09	1.82356e+09	6.47918e+09	1.49031e+09	1.83242e+09	1.37661e+09	2.14752e+09	4.23643e+09	1.25668e+09	2.45067e+09	2.27334e+09	1.98175e+09	1.97667e+09	2.04307e+09	1.98552e+09	Fatty Acyls	C00249	ko01100//Metabolic pathways;ko00061//Fatty acid biosynthesis;ko01040//Biosynthesis of unsaturated fatty acids;ko00071//Fatty acid degradation;ko01212//Fatty acid metabolism;ko00062//Fatty acid elongation
NEG00022	Stearic acid	0.995587			-	-	-	551.37	283.264	3.13899e+08	1.04014e+08	1.44168e+08	1.3438e+08	1.16417e+08	7.98469e+07	1.43726e+08	1.68549e+08	1.81842e+08	2.06464e+08	1.59195e+08	2.04705e+08	1.86362e+08	1.7336e+08	1.64529e+08	1.59497e+08	1.22167e+09	1.66072e+08	2.25554e+08	1.81801e+08	2.68323e+08	2.24941e+08	2.0194e+08	2.38727e+08	8.30078e+08	2.3421e+08	1.97651e+08	2.43685e+08	2.70246e+08	6.61888e+08	2.08385e+08	4.39153e+08	3.48717e+08	3.47316e+08	3.63044e+08	2.89874e+08	2.84345e+08	Fatty Acyls	C01530	ko00061//Fatty acid biosynthesis;ko01040//Biosynthesis of unsaturated fatty acids;ko04745//Phototransduction - fly
NEG00023	D-Ribose 5-phosphate	0.995452			-	-	-	27.8981	229.012	7.93244e+07	3.33468e+07	3.02678e+07	2.94497e+07	3.15972e+07	2.74238e+07	3.31788e+07	3.18783e+07	3.13182e+07	2.71238e+07	3.99566e+07	3.78744e+07	4.99188e+07	4.73325e+07	3.99901e+07	4.5851e+07	1.26494e+07	3.28757e+07	3.33168e+07	3.05301e+07	3.39817e+07	3.92515e+07	4.60128e+07	4.7331e+07	6.40932e+06	3.5693e+07	2.43141e+07	3.27148e+07	1.80023e+07	1.3935e+07	3.12128e+07	2.14949e+07	2.69553e+07	3.03081e+07	3.02902e+07	3.2923e+07	3.3106e+07	Organooxygen compounds	C00117	ko01100//Metabolic pathways;ko01110//Biosynthesis of secondary metabolites;ko01120//Microbial metabolism in diverse environments;ko01130//Biosynthesis of antibiotics;ko01230//Biosynthesis of amino acids;ko00230//Purine metabolism;ko01200//Carbon metabolism;ko00030//Pentose phosphate pathway;ko04918//Thyroid hormone synthesis
NEG00024	Undecanoic acid	0.995077			-	-	-	325.925	185.155	6.51985e+06	2.48124e+06	2.60048e+06	2.7133e+06	2.39857e+06	2.20881e+06	2.38496e+06	2.4694e+06	2.33396e+06	2.68404e+06	2.49532e+06	2.34579e+06	2.38483e+06	189539	2.40107e+06	2.68777e+06	2.43702e+06	2.28145e+06	2.61374e+06	2.28152e+06	2.43792e+06	2.32989e+06	2.33283e+06	2.45337e+06	2.27858e+06	2.63163e+06	2.49145e+06	2.56767e+06	2.37548e+06	2.47748e+06	2.17157e+06	2.50733e+06	2.38103e+06	2.46336e+06	2.26446e+06	2.46147e+06	2.38816e+06	Fatty Acyls	-	-
NEG00025	Dihomo-gamma-linolenic acid	0.993942			-	-	-	492.922	305.249	6.7694e+07	1.27781e+08	1.8669e+08	1.65384e+08	1.44085e+08	1.27739e+08	1.77878e+08	1.8226e+08	2.72162e+08	3.00945e+08	2.36183e+08	2.702e+08	2.22334e+08	9.1083e+07	2.17238e+08	2.46878e+08	8.49679e+08	2.56347e+08	3.48722e+08	2.17874e+08	7.55481e+07	3.20541e+08	2.36663e+08	2.43195e+08	9.10321e+08	2.87815e+08	4.20809e+08	3.17494e+08	2.59112e+08	5.06604e+08	2.8132e+08	3.75634e+08	3.452e+08	3.03518e+08	2.95331e+08	2.94554e+08	3.01927e+08	Fatty Acyls	C03242	ko01100//Metabolic pathways;ko00591//Linoleic acid metabolism;ko01040//Biosynthesis of unsaturated fatty acids
NEG00026	Heptadecanoic acid	0.993941			C17H34O2	506-12-7	270.256	524.906	269.249	1.13615e+06	2.54288e+06	3.2391e+06	4.14219e+06	4.28486e+06	2.59754e+06	2.23477e+06	3.0353e+06	6.81547e+06	5.85759e+06	4.10998e+06	1.0497e+06	5.27133e+06	838415	3.75233e+06	1.26611e+06	3.6204e+07	5.88375e+06	5.11016e+06	3.35447e+06	9.4182e+06	4.01111e+06	6.14629e+06	7.51104e+06	3.51465e+07	7.63347e+06	6.16852e+06	996644	2.47307e+06	2.46817e+07	3.91816e+06	1.2934e+07	1.13423e+07	7.2589e+06	6.94254e+06	5.7825e+06	5.71283e+06	Fatty Acyls	-	-
NEG00027	Oleic acid	0.993517			C18H34O2	112-80-1	282.256	510.861	281.249	1.9085e+09	4.19376e+08	8.42047e+08	3.44684e+08	1.02355e+09	5.84805e+08	7.55453e+08	7.27878e+08	1.77114e+09	1.2944e+09	1.17499e+09	1.79006e+09	9.74831e+08	9.62967e+08	4.02633e+08	5.05253e+08	5.45142e+09	1.17283e+09	2.13554e+09	1.23001e+09	2.0832e+09	1.49472e+09	1.31567e+09	1.77936e+09	3.89488e+09	1.25336e+09	1.858e+09	1.36396e+09	1.50476e+09	2.77769e+09	9.78558e+08	1.93333e+09	1.86649e+09	1.6685e+09	1.64688e+09	1.66654e+09	1.49999e+09	Fatty Acyls	C00712	ko00061//Fatty acid biosynthesis;ko01040//Biosynthesis of unsaturated fatty acids;ko04212//Longevity regulating pathway - worm
NEG00028	Isokobusone	0.993482			-	-	-	424.567	221.155	3.56789e+06	1.20379e+06	1.40374e+06	1.47597e+06	1.19648e+06	1.13307e+06	1.28174e+06	1.49517e+06	1.34629e+06	1.45347e+06	1.29241e+06	1.53201e+06	1.36128e+06	1.60226e+06	1.40612e+06	1.14189e+06	1.27798e+06	1.11836e+06	1.46703e+06	1.45878e+06	1.10465e+06	1.41431e+06	1.45947e+06	1.52235e+06	1.04937e+06	1.36437e+06	1.27512e+06	1.48886e+06	1.20389e+06	1.37849e+06	1.40754e+06	1.61592e+06	1.46187e+06	1.45631e+06	1.40531e+06	1.19933e+06	1.34832e+06	Organooxygen compounds	-	-
NEG00029	Phenylalanine	0.992881			-	-	-	138.861	164.072	1.48824e+08	6.48737e+07	6.40505e+07	7.35192e+07	5.58058e+07	5.22185e+07	6.60441e+07	6.68868e+07	1.07352e+08	7.63311e+07	1.10906e+08	1.14209e+08	1.00604e+08	1.04344e+08	1.32139e+08	1.41839e+08	1.10966e+08	1.44684e+08	1.44315e+08	1.47319e+08	1.83756e+08	1.60404e+08	1.4865e+08	1.66682e+08	1.44608e+08	1.69076e+08	1.32823e+08	1.5039e+08	1.70359e+08	1.58577e+08	1.95539e+08	1.88787e+08	1.18796e+08	1.18611e+08	1.2292e+08	1.2118e+08	1.2423e+08	Carboxylic acids and derivatives	-	-
NEG00030	Tridecanoic acid	0.992558			C13H26O2	638-53-9	214.193	406.746	213.186	1.24611e+07	4.07213e+06	8.6255e+06	5.87777e+06	4.55583e+06	3.79828e+06	4.76371e+06	7.15746e+06	4.49833e+06	7.83782e+06	4.31933e+06	5.44387e+06	8.43175e+06	6.36735e+06	5.11107e+06	4.19964e+06	8.31708e+06	3.9565e+06	5.81731e+06	7.09144e+06	4.10691e+06	6.03142e+06	5.58496e+06	4.92286e+06	3.70108e+06	6.05918e+06	4.50977e+06	5.43246e+06	3.97467e+06	7.80558e+06	4.4039e+06	7.04497e+06	9.26828e+06	6.31627e+06	5.04912e+06	4.19738e+06	3.79828e+06	Fatty Acyls	-	-
NEG00031	Aspartic acid	0.992498			-	-	-	28.4607	132.03	4.26443e+07	1.79615e+07	1.90932e+07	2.43386e+07	1.86548e+07	1.37588e+07	1.28692e+07	1.38327e+07	4.39768e+07	2.41666e+07	4.85712e+07	4.80663e+07	4.40496e+07	3.79539e+07	4.94425e+07	5.10685e+07	2.18008e+07	7.2856e+07	6.74686e+07	5.85885e+07	8.81531e+07	7.82417e+07	6.35536e+07	5.86961e+07	1.90804e+07	6.97033e+07	2.24666e+07	4.23573e+07	3.36296e+07	3.25023e+07	7.58265e+07	4.96569e+07	3.90853e+07	4.03679e+07	4.13404e+07	4.37588e+07	4.38593e+07	Carboxylic acids and derivatives	-	-
NEG00032	Serine	0.99219			-	-	-	30.3949	104.035	2.47048e+07	1.0711e+07	1.08952e+07	1.34278e+07	7.33235e+06	6.85604e+06	7.07873e+06	7.13718e+06	1.22738e+07	9.30268e+06	1.49401e+07	1.32626e+07	1.16188e+07	1.15069e+07	1.44295e+07	1.59573e+07	391372	1.73779e+07	1.92885e+07	1.84281e+07	1.67372e+07	1.63207e+07	1.57482e+07	1.67086e+07	513871	1.58999e+07	1.3112e+07	1.49116e+07	1.48693e+07	5.6188e+06	1.85767e+07	1.47148e+07	1.21811e+07	1.16313e+07	1.19072e+07	1.19765e+07	1.29709e+07	Carboxylic acids and derivatives	-	-
NEG00033	8,11,14-Eicosatetraynoic acid	0.991738			-	-	-	426.497	299.202	2.37734e+07	7.29106e+06	1.9913e+07	1.1702e+07	8.1013e+06	3.28865e+06	9.12733e+06	1.47138e+07	8.47872e+06	1.74846e+07	8.35672e+06	1.09806e+07	1.90469e+07	1.33503e+07	9.63676e+06	7.47978e+06	1.8881e+07	7.3497e+06	1.21563e+07	1.59698e+07	7.68743e+06	1.31271e+07	1.10157e+07	9.58886e+06	6.606e+06	1.24633e+07	8.393e+06	1.08132e+07	7.10731e+06	1.77124e+07	8.55304e+06	1.49765e+07	2.13571e+07	1.38443e+07	9.98913e+06	7.78123e+06	6.76473e+06	-	-	-
NEG00034	Palmitoleic acid	0.991261			C16H30O2	373-49-9	254.225	456.391	253.217	7.61285e+07	1.91817e+07	2.40297e+07	3.19426e+07	5.63778e+07	2.51874e+07	3.44938e+07	3.09128e+07	1.15035e+08	4.866e+07	4.50058e+07	9.00798e+07	3.1627e+07	4.3681e+07	3.37357e+07	4.76864e+07	4.89662e+08	6.70112e+07	1.45642e+08	5.66258e+07	1.64698e+08	7.01643e+07	5.27962e+07	8.41066e+07	2.6111e+08	5.35154e+07	1.35959e+08	8.6221e+07	8.02877e+07	1.19728e+08	3.86308e+07	9.70054e+07	8.28233e+07	8.53121e+07	8.53445e+07	8.69334e+07	8.61533e+07	Fatty Acyls	C08362	ko00061//Fatty acid biosynthesis
NEG00035	Taurine	0.99117			-	-	-	30.4133	124.008	8.19905e+07	3.48261e+07	4.04268e+07	6.20288e+07	2.81651e+07	2.14578e+07	3.33447e+07	2.70197e+07	2.38732e+07	1.89728e+07	4.87772e+07	4.77022e+07	3.14091e+07	3.4652e+07	1.80222e+07	1.87268e+07	1.68564e+07	2.07314e+07	2.57101e+07	2.06475e+07	4.07977e+07	3.04225e+07	2.99843e+07	2.82197e+07	2.11124e+07	1.58682e+07	2.4463e+07	2.30357e+07	3.71517e+07	3.98759e+07	7.31568e+07	5.65847e+07	2.73395e+07	3.11239e+07	3.19134e+07	3.3075e+07	3.37214e+07	Organic sulfonic acids and derivatives	C00245	ko01100//Metabolic pathways;ko02010//ABC transporters;ko04080//Neuroactive ligand-receptor interaction;ko00430//Taurine and hypotaurine metabolism;ko00920//Sulfur metabolism;ko00120//Primary bile acid biosynthesis
NEG00036	PE(18:1(9Z)/0:0)	0.990439			-	-	-	422.039	478.294	1.7871e+06	566858	529369	736222	1.21951e+06	955798	972147	663152	1.79094e+06	1.81486e+06	1.4906e+06	1.963e+06	499499	1.17578e+06	833002	2.68636e+06	5.95538e+07	1.87643e+06	2.49014e+06	2.56559e+06	1.91461e+06	1.70077e+06	1.13515e+06	1.7604e+06	1.91302e+07	1.40454e+06	4.03584e+06	1.77199e+06	2.04256e+06	1.08114e+07	1.20507e+06	6.88594e+06	4.73882e+06	5.01325e+06	4.73468e+06	5.8622e+06	4.96412e+06	-	-	-
NEG00037	Glyceric acid	0.989295			-	-	-	29.0617	105.019	8.01331e+06	3.39104e+06	4.29012e+06	4.73547e+06	4.40988e+06	4.53052e+06	4.16493e+06	4.06603e+06	9.23093e+06	1.22647e+07	1.07325e+07	1.10005e+07	1.08679e+07	1.0754e+07	8.47933e+06	9.19199e+06	656826	1.21312e+07	1.2729e+07	1.11343e+07	1.33486e+07	1.0939e+07	7.18946e+06	6.97768e+06	789003	1.09115e+07	1.29233e+07	1.19957e+07	1.14915e+07	6.93002e+06	1.30735e+07	1.15764e+07	8.81489e+06	8.24195e+06	8.48663e+06	9.1337e+06	8.58539e+06	Organooxygen compounds	C00258	ko01100//Metabolic pathways;ko01110//Biosynthesis of secondary metabolites;ko01120//Microbial metabolism in diverse environments;ko01130//Biosynthesis of antibiotics;ko01200//Carbon metabolism;ko00630//Glyoxylate and dicarboxylate metabolism;ko00260//Glycine, serine and threonine metabolism;ko00030//Pentose phosphate pathway;ko00561//Glycerolipid metabolism
NEG00038	Myristic acid	0.988576			C14H28O2	544-63-8	228.209	439.049	227.202	6.85776e+07	2.57466e+07	1.95886e+07	2.56968e+07	3.08676e+07	2.56311e+07	2.58919e+07	2.49091e+07	3.46552e+07	2.47249e+07	2.92083e+07	3.30887e+07	2.07422e+07	2.61184e+07	2.73575e+07	2.94279e+07	7.36984e+07	3.2372e+07	3.62537e+07	2.57731e+07	3.97265e+07	2.83007e+07	3.05186e+07	3.4821e+07	6.23439e+07	2.9062e+07	3.62846e+07	3.22437e+07	3.25188e+07	3.39106e+07	3.00203e+07	3.19095e+07	2.6207e+07	2.99892e+07	3.34858e+07	3.45685e+07	3.29178e+07	Fatty Acyls	C06424	ko01100//Metabolic pathways;ko00061//Fatty acid biosynthesis
NEG00039	Abietic acid	0.987485			C20H30O2	514-10-3	302.225	476.752	301.217	4.98706e+07	1.6969e+07	2.09617e+07	1.99739e+07	1.81426e+07	1.97397e+07	2.31349e+07	1.95231e+07	1.66017e+07	1.92713e+07	2.15482e+07	2.45136e+07	2.3152e+07	1.99018e+07	2.36549e+07	1.75801e+07	2.01407e+07	2.11184e+07	1.98427e+07	2.40782e+07	2.06566e+07	2.45423e+07	1.95303e+07	1.84384e+07	1.79969e+07	1.91845e+07	1.81407e+07	2.39843e+07	2.02455e+07	2.53252e+07	1.78669e+07	2.41048e+07	2.49039e+07	2.32458e+07	2.23419e+07	2.13762e+07	1.60039e+07	-	C06087	ko01100//Metabolic pathways;ko01110//Biosynthesis of secondary metabolites
NEG00040	Anserine	0.987386			-	-	-	35.9929	239.115	3.3304e+09	1.67214e+09	1.91147e+09	1.91572e+09	1.51978e+09	1.53733e+09	2.08631e+09	2.1643e+09	1.56193e+09	1.90698e+09	1.99881e+09	1.71178e+09	1.77082e+09	1.46401e+09	1.4644e+09	1.90729e+09	1.73827e+09	1.69585e+09	1.55915e+09	1.47809e+09	1.85072e+09	1.53074e+09	1.49087e+09	1.64746e+09	1.57901e+09	1.53748e+09	2.01001e+09	1.97554e+09	1.37899e+09	1.3801e+09	1.56879e+09	1.50448e+09	1.43103e+09	1.51069e+09	1.59492e+09	1.58232e+09	1.65914e+09	Peptidomimetics	C01262	ko01100//Metabolic pathways;ko00340//Histidine metabolism;ko00410//beta-Alanine metabolism
NEG00041	Histidine	0.986492			-	-	-	34.1353	154.062	8.70765e+07	3.82742e+07	2.80701e+07	3.39229e+07	3.19403e+07	3.04604e+07	3.11309e+07	3.09237e+07	5.46825e+07	3.4345e+07	6.63797e+07	6.60978e+07	4.37897e+07	5.03483e+07	7.6346e+07	8.37977e+07	1.13321e+08	8.90004e+07	9.6721e+07	9.78296e+07	1.25648e+08	9.33363e+07	1.00532e+08	1.2779e+08	7.26617e+07	1.07479e+08	6.58874e+07	9.27119e+07	1.04196e+08	9.37008e+07	1.30824e+08	1.14368e+08	6.30608e+07	6.92184e+07	7.34283e+07	7.61635e+07	7.82327e+07	Carboxylic acids and derivatives	-	-
NEG00042	Lactic acid	0.986356			-	-	-	58.6114	89.0246	5.16159e+08	2.20418e+08	1.85885e+08	2.12533e+08	2.23957e+08	2.21242e+08	2.49976e+08	2.25538e+08	2.11341e+08	2.14079e+08	1.81295e+08	2.21148e+08	2.18926e+08	1.52273e+08	2.12322e+08	2.43013e+08	1.38084e+08	2.10287e+08	2.01517e+08	1.79016e+08	2.28691e+08	1.959e+08	2.01792e+08	2.08939e+08	1.65249e+08	2.06906e+08	2.32959e+08	2.52114e+08	2.19505e+08	1.79545e+08	2.28418e+08	1.94732e+08	2.01567e+08	1.69457e+08	2.18878e+08	2.21372e+08	2.22696e+08	Hydroxy acids and derivatives	-	-
NEG00043	Linoelaidic acid	0.983354			-	-	-	474.048	279.233	7.91667e+08	2.12487e+08	3.60202e+08	4.30511e+08	5.60006e+08	3.32451e+08	3.55715e+08	3.12279e+08	1.12827e+09	6.74679e+08	6.09812e+08	9.2491e+08	4.82029e+08	5.54481e+08	4.59273e+08	5.93475e+08	4.00865e+09	6.28608e+08	1.10053e+09	5.765e+08	1.13857e+09	7.0752e+08	5.37707e+08	8.45749e+08	4.63883e+09	7.37433e+08	1.49596e+09	7.76372e+08	1.11866e+09	2.06857e+09	5.50166e+08	1.13344e+09	1.06732e+09	1.01327e+09	1.02889e+09	1.05641e+09	1.01386e+09	Fatty Acyls	-	-
NEG00044	FAHFA 36:1	0.983309			-	-	-	510.979	563.505	3.91397e+06	421292	1.77064e+06	1.79871e+06	2.55851e+06	987923	1.57922e+06	1.32297e+06	7.24555e+06	3.66288e+06	3.36079e+06	7.19629e+06	2.36267e+06	2.54525e+06	1.88028e+06	2.73247e+06	3.76448e+07	3.17906e+06	9.15991e+06	3.74755e+06	3.95618e+06	4.58816e+06	3.71632e+06	6.41663e+06	2.34667e+07	3.45854e+06	7.03722e+06	4.35829e+06	5.30887e+06	1.4248e+07	2.27772e+06	7.42255e+06	7.5781e+06	6.68298e+06	5.95516e+06	6.31504e+06	4.9166e+06	-	-	-
NEG00045	Glycolic acid	0.981771			-	-	-	42.2266	75.0088	2.14403e+06	702992	574719	683490	660703	732507	676159	681058	575731	674602	716880	653448	686261	664436	704440	808756	678396	784806	650958	874327	813161	670238	731869	896093	601728	691438	863802	793294	799170	739267	832327	715140	115905	683467	657586	735780	842301	Hydroxy acids and derivatives	C00160	ko01100//Metabolic pathways;ko01110//Biosynthesis of secondary metabolites;ko01120//Microbial metabolism in diverse environments;ko01130//Biosynthesis of antibiotics;ko01200//Carbon metabolism;ko00630//Glyoxylate and dicarboxylate metabolism
NEG00046	L-Arabitol	0.980889			C5H12O5	7643-75-6	152.068	32.5307	151.061	8.45625e+06	3.80527e+06	2.69221e+06	3.45061e+06	2.36566e+06	2.35804e+06	1.22462e+06	1.44997e+06	1.9483e+06	1.86994e+06	4.64071e+06	4.79883e+06	3.38721e+06	3.77709e+06	3.07594e+06	3.92566e+06	5.04055e+06	3.64758e+06	3.06953e+06	2.14428e+06	6.34885e+06	4.39384e+06	8.37691e+06	1.24988e+07	1.55029e+07	9.29716e+06	6.42548e+06	7.32923e+06	9.27082e+06	9.09839e+06	6.05698e+06	6.82311e+06	4.4607e+06	4.84152e+06	4.87987e+06	5.29861e+06	5.12244e+06	Organooxygen compounds	C00532	ko01100//Metabolic pathways;ko00040//Pentose and glucuronate interconversions
NEG00047	Uric acid	0.979517			C5H4N4O3	69-93-2	168.028	36.0266	167.021	2.13331e+07	1.00103e+07	6.28117e+06	7.536e+06	1.362e+07	1.18231e+07	1.00057e+07	8.80096e+06	1.01038e+07	8.74399e+06	7.61127e+06	7.39827e+06	1.33697e+07	1.40283e+07	5.89855e+06	6.16393e+06	2.6729e+07	1.55405e+07	1.10874e+07	9.30864e+06	9.78249e+06	8.82084e+06	1.01404e+07	1.01055e+07	1.74512e+07	1.51257e+07	6.08632e+06	5.05248e+06	1.155e+07	1.44716e+07	9.84189e+06	9.11089e+06	9.75045e+06	1.02278e+07	1.00842e+07	1.14565e+07	1.17212e+07	Imidazopyrimidines	C00366	ko01100//Metabolic pathways;ko01120//Microbial metabolism in diverse environments;ko00230//Purine metabolism;ko04976//Bile secretion
NEG00048	5(Z),14(Z)-Eicosadienoic Acid	0.978461			-	-	-	520.844	307.264	1.12215e+08	3.60615e+07	3.72024e+07	3.65863e+07	3.51998e+07	2.75978e+07	3.24322e+07	3.87727e+07	1.04636e+08	6.93652e+07	6.80624e+07	8.24038e+07	6.02274e+07	5.99898e+07	5.07666e+07	5.00852e+07	2.34468e+08	7.63488e+07	9.74807e+07	7.82322e+07	9.04309e+07	9.70655e+07	1.16547e+08	1.0449e+08	2.08559e+08	9.38118e+07	6.06004e+07	6.47307e+07	8.64382e+07	1.61184e+08	6.18028e+07	1.14503e+08	8.81333e+07	9.17146e+07	8.9836e+07	7.34905e+07	7.0093e+07	-	-	-
NEG00049	y-Linolenic acid	0.977779			-	-	-	441.333	277.217	2.8164e+07	6.74877e+06	7.94381e+06	1.16281e+07	1.81147e+07	9.08894e+06	9.82543e+06	8.46643e+06	3.81832e+07	1.88848e+07	1.52452e+07	2.89872e+07	1.34793e+07	1.74787e+07	1.1274e+07	1.51034e+07	1.03493e+08	2.10481e+07	4.17456e+07	1.75828e+07	4.68133e+07	2.15349e+07	1.62744e+07	2.61293e+07	8.60883e+07	1.99995e+07	4.30701e+07	3.04105e+07	2.67828e+07	3.30123e+07	1.34585e+07	2.76356e+07	2.49406e+07	2.60142e+07	2.62117e+07	2.65563e+07	2.599e+07	-	-	-
NEG00050	Inosine	0.976827			C10H12N4O5	58-63-9	268.081	134.59	267.074	6.57539e+08	2.84725e+08	3.26553e+08	3.68698e+08	3.03148e+08	3.08258e+08	3.00113e+08	2.94933e+08	4.25353e+08	5.35458e+08	5.28802e+08	5.18178e+08	5.84502e+08	5.64928e+08	4.77778e+08	5.71532e+08	1.14664e+08	4.42492e+08	4.6803e+08	4.5592e+08	4.68889e+08	4.77025e+08	4.4119e+08	4.58531e+08	9.90548e+07	5.48068e+08	4.44027e+08	5.58111e+08	4.21239e+08	3.21067e+08	5.35242e+08	4.25994e+08	3.84929e+08	4.07437e+08	4.14928e+08	4.25842e+08	4.28879e+08	Purine nucleosides	C00294	ko01100//Metabolic pathways;ko00230//Purine metabolism
NEG00051	5-Hydroxyferulate	0.975167			-	-	-	145.146	209.046	2.18059e+07	1.86038e+06	1.56046e+06	1.61071e+06	1.56927e+06	1.25045e+06	1.62062e+07	1.66034e+06	1.55533e+07	1.85471e+06	1.55357e+06	1.60986e+07	1.58625e+07	1.48719e+06	1.97162e+06	1.72121e+07	1.74888e+06	1.61357e+07	1.62773e+07	1.5751e+07	1.67261e+07	1.60392e+07	1.61818e+07	1.63812e+07	1.5886e+07	1.64101e+07	1.74396e+07	1.70067e+07	1.66737e+07	1.7014e+07	1.63946e+07	1.63664e+07	1.74622e+06	8.17984e+06	1.58334e+07	1.55713e+07	1.60903e+07	-	C05619	ko01100//Metabolic pathways;ko01110//Biosynthesis of secondary metabolites
NEG00052	Phosphatidylglyceride 18:1-18:2	0.974698			-	-	-	495.346	771.513	641711	233118	448790	574059	172364	124560	401550	460864	382101	540353	201343	272223	435557	278077	123077	155866	464461	358619	346748	284863	308684	234753	230601	144756	204384	223131	284866	381995	126833	389290	236059	203575	317227	300235	287018	208839	302162	-	-	-
NEG00053	Uridine	0.97446			C9H12N2O6	58-96-8	244.07	30.6	243.06	2.66408e+06	1.23592e+06	1.41418e+06	1.59946e+06	1.03885e+06	866780	1.14337e+06	798519	1.80625e+06	1.22478e+06	4.02713e+06	1.23225e+06	1.68549e+06	1.8001e+06	1.65097e+06	1.65459e+06	1.21078e+06	2.11801e+06	1.46757e+06	1.87721e+06	1.75369e+06	2.27746e+06	2.01441e+06	1.53848e+06	1.23666e+06	2.80296e+06	1.07484e+06	1.91221e+06	1.06246e+06	514686	2.68098e+06	1.3417e+06	1.28485e+06	1.4806e+06	1.56464e+06	1.38753e+06	1.65916e+06	Pyrimidine nucleosides	C00299	ko01100//Metabolic pathways;ko00240//Pyrimidine metabolism
NEG00054	cis-9,10-Epoxystearic acid	0.974378			-	-	-	413.455	297.244	1.22159e+06	300090	481543	548931	2.35645e+06	498871	391544	449771	2.10595e+06	535245	752569	2.27045e+06	484439	1.05695e+06	1.06446e+06	750302	1.69846e+07	692157	1.78929e+06	453713	4.41803e+06	1.70258e+06	684930	1.30128e+06	1.19578e+07	882479	4.64029e+06	1.77115e+06	1.30221e+06	3.93989e+06	377610	5.37367e+06	2.2997e+06	2.26964e+06	2.38231e+06	2.25927e+06	2.38306e+06	Fatty Acyls	-	-
NEG00055	Pantothenic Acid	0.973998			-	-	-	60.4723	218.104	4.26942e+07	1.79621e+07	1.03073e+07	1.09271e+07	1.76503e+07	1.93798e+07	1.67894e+07	1.73688e+07	1.50698e+07	1.47475e+07	1.81107e+07	1.70284e+07	1.76692e+07	1.69581e+07	1.6585e+07	1.94184e+07	1.77661e+07	2.01002e+07	2.04581e+07	1.88959e+07	1.68167e+07	1.57228e+07	2.54912e+07	3.07052e+07	1.75284e+07	1.80592e+07	1.5675e+07	1.59571e+07	1.91435e+07	1.98389e+07	1.80392e+07	1.97467e+07	1.78446e+07	1.87378e+07	1.95964e+07	1.9768e+07	2.25816e+07	Alcohols and polyols	C00864	ko01100//Metabolic pathways;ko01110//Biosynthesis of secondary metabolites;ko00410//beta-Alanine metabolism;ko00770//Pantothenate and CoA biosynthesis;ko04977//Vitamin digestion and absorption
NEG00056	Propionic acid	0.973334			-	-	-	690.624	73.0296	2.15053e+06	869981	728071	355856	847556	945569	995109	857378	725061	850964	1.12445e+06	746499	181302	567560	545811	799456	1.00511e+06	787634	733529	740137	801472	734259	98268.9	360858	1.15381e+06	956817	791089	1.51055e+06	766194	783760	747223	820238	791782	620984	692451	776448	738665	Carboxylic acids and derivatives	C00163	ko01100//Metabolic pathways;ko01120//Microbial metabolism in diverse environments;ko01220//Degradation of aromatic compounds;ko04974//Protein digestion and absorption;ko00760//Nicotinate and nicotinamide metabolism;ko00640//Propanoate metabolism;ko04973//Carbohydrate digestion and absorption
NEG00057	Nonanoic acid	0.972627			-	-	-	274.487	157.124	6.57975e+06	2.5026e+06	2.58849e+06	2.57727e+06	2.58568e+06	2.82098e+06	2.54414e+06	2.48436e+06	2.48429e+06	2.68283e+06	2.5153e+06	2.4535e+06	2.5305e+06	2.50696e+06	2.53948e+06	2.66566e+06	2.37633e+06	2.49331e+06	2.51898e+06	2.50212e+06	2.59217e+06	2.43031e+06	2.51829e+06	2.47052e+06	2.41868e+06	2.57099e+06	2.63886e+06	2.53812e+06	2.61178e+06	2.54255e+06	2.45215e+06	2.451e+06	2.57344e+06	2.42426e+06	2.47991e+06	2.44403e+06	2.46895e+06	Fatty Acyls	-	-
NEG00058	Guanosine	0.970978			C10H13N5O5	118-00-3	283.092	136.196	282.085	1.93446e+07	8.25287e+06	7.55315e+06	9.5957e+06	8.56219e+06	9.09899e+06	6.51066e+06	5.75223e+06	1.035e+07	1.11176e+07	1.42128e+07	1.46202e+07	1.4777e+07	1.48798e+07	9.76709e+06	1.15099e+07	3.90317e+06	1.34147e+07	1.57085e+07	1.30734e+07	1.3756e+07	1.32912e+07	1.19653e+07	1.24054e+07	4.32601e+06	1.70652e+07	1.19831e+07	1.57594e+07	1.4087e+07	1.10154e+07	1.73708e+07	1.48701e+07	1.04056e+07	1.11054e+07	1.16777e+07	1.19541e+07	1.2044e+07	Purine nucleosides	C00387	ko01100//Metabolic pathways;ko00230//Purine metabolism
NEG00059	Maleic acid	0.970915			C4H4O4	110-16-7	116.011	27.7688	115.004	1.68636e+07	7.53923e+06	8.00215e+06	8.59366e+06	8.47484e+06	6.88765e+06	6.16749e+06	5.59171e+06	7.00627e+06	6.99629e+06	1.04252e+07	9.9318e+06	8.13537e+06	8.88435e+06	5.96405e+06	7.00559e+06	1.8979e+06	9.3532e+06	7.55821e+06	5.63281e+06	8.51082e+06	8.34099e+06	9.73743e+06	1.28868e+07	4.42856e+06	8.22031e+06	8.3951e+06	7.7778e+06	7.90811e+06	8.40739e+06	9.39695e+06	7.43078e+06	6.77031e+06	6.96373e+06	7.30525e+06	7.44965e+06	7.78204e+06	Carboxylic acids and derivatives	C01384	ko01120//Microbial metabolism in diverse environments;ko00350//Tyrosine metabolism;ko00760//Nicotinate and nicotinamide metabolism;ko00650//Butanoate metabolism
NEG00060	4-Oxoisotretinoin	0.970629			-	-	-	331.527	313.181	1.14693e+06	319534	949249	581554	383790	300818	417646	711836	402090	847174	396028	509829	913289	643113	469913	336818	901810	342740	592424	772878	333794	616555	530369	458938	291014	586009	371814	499446	311862	877260	384286	747240	1.04603e+06	658475	467694	346593	297322	-	-	-
NEG00061	PG(16:0/18:1(9Z))	0.970394			-	-	-	513.005	747.518	1.00251e+07	904771	484467	4.63342e+06	4.25608e+06	737317	3.28482e+06	6.10296e+06	5.59419e+06	5.20678e+06	4.5145e+06	4.04326e+06	5.22224e+06	750352	1.21283e+06	3.58361e+06	1.7378e+07	5.31766e+06	4.83206e+06	4.45461e+06	3.75345e+06	5.71215e+06	4.25627e+06	4.59335e+06	7.2494e+06	6.21328e+06	1.6684e+06	4.9173e+06	4.95783e+06	1.00246e+07	3.21037e+06	5.26831e+06	4.76687e+06	4.5821e+06	7.53373e+06	4.54002e+06	2.58076e+06	Glycerophospholipids	-	-
NEG00062	5,6-dehydro Arachidonic Acid	0.970317			-	-	-	436.423	301.218	1.36109e+07	4.9347e+06	2.88974e+06	3.80179e+06	4.10986e+06	3.81387e+06	7.14262e+06	5.51867e+06	1.54684e+07	1.24446e+07	9.67189e+06	1.16037e+07	5.99945e+06	6.99554e+06	6.54504e+06	7.91162e+06	4.52786e+07	1.26796e+07	1.47682e+07	1.00915e+07	1.46054e+07	1.0495e+07	8.36006e+06	1.19905e+07	7.19092e+07	1.1853e+07	3.2307e+07	1.21496e+07	1.60159e+07	2.80384e+07	1.00559e+07	1.84412e+07	1.31584e+07	1.41427e+07	1.43679e+07	1.48562e+07	1.46371e+07	-	-	-
NEG00063	D-Lactic acid	0.969445			-	-	-	660.226	89.0246	1.80339e+08	8.80808e+07	1.22333e+07	7.9836e+07	8.59961e+07	1.19808e+08	8.09823e+07	7.32544e+07	7.92463e+07	4.42119e+07	7.23125e+07	7.87231e+07	5.68658e+07	5.6932e+07	1.70023e+07	7.56601e+07	1.34913e+07	8.16551e+07	1.02343e+08	4.16747e+07	8.01302e+07	4.22144e+07	7.27534e+07	5.90297e+07	1.08239e+06	6.49307e+07	6.77539e+07	8.33212e+07	5.55769e+06	4.37425e+07	8.03841e+07	3.9698e+07	1.31366e+07	4.20426e+07	4.91532e+07	7.33652e+07	8.54781e+07	Hydroxy acids and derivatives	C00256	ko01120//Microbial metabolism in diverse environments;ko00620//Pyruvate metabolism
NEG00064	3-Methylhistidine	0.968169			-	-	-	35.9996	168.078	5.04675e+07	2.55924e+07	2.48961e+07	3.01815e+07	2.64435e+07	2.35333e+07	3.18655e+07	3.27535e+07	2.70599e+07	2.87351e+07	3.05128e+07	2.54746e+07	2.43994e+07	2.14989e+07	2.19348e+07	2.89344e+07	2.87102e+07	2.66905e+07	2.33443e+07	2.15531e+07	2.92358e+07	2.42329e+07	2.21856e+07	2.87501e+07	2.66421e+07	2.28938e+07	3.11424e+07	2.98666e+07	1.87094e+07	2.05001e+07	2.45628e+07	2.34667e+07	2.11534e+07	2.2822e+07	2.49125e+07	2.48372e+07	2.91235e+07	Carboxylic acids and derivatives	C01152	ko00340//Histidine metabolism
NEG00065	D-Glutamine	0.967308			C5H10N2O3	5959-95-5	146.069	31.1967	145.062	1.14942e+08	4.73299e+07	4.94104e+07	6.52106e+07	3.8057e+07	2.95947e+07	4.2397e+07	3.73288e+07	5.63608e+07	4.51348e+07	5.53687e+07	5.44842e+07	5.00832e+07	4.87566e+07	4.2511e+07	4.33865e+07	2.29798e+06	5.71568e+07	6.68121e+07	6.06722e+07	5.49256e+07	5.69822e+07	5.60743e+07	6.03379e+07	7.70217e+06	4.77128e+07	1.77413e+07	3.8652e+07	4.36637e+07	2.38739e+07	4.64016e+07	3.46444e+07	4.0141e+07	4.15883e+07	4.42463e+07	4.58197e+07	4.52107e+07	Carboxylic acids and derivatives	C00819	ko01100//Metabolic pathways;ko00471//D-Glutamine and D-glutamate metabolism
NEG00066	Pyrophosphate	0.967075			-	-	-	28.1432	176.936	3.28397e+08	1.40137e+08	1.30492e+08	1.36061e+08	1.40866e+08	1.32717e+08	1.65439e+08	1.58835e+08	1.38368e+08	1.29355e+08	1.55376e+08	1.49162e+08	1.45378e+08	1.3749e+08	1.59345e+08	1.88938e+08	1.51714e+08	1.38628e+08	1.38519e+08	1.26165e+08	1.58659e+08	1.54321e+08	1.52823e+08	1.6873e+08	1.73097e+08	1.76012e+08	1.88689e+08	1.67529e+08	1.7396e+08	1.62555e+08	1.65933e+08	1.61715e+08	1.24401e+08	1.43392e+08	1.46176e+08	1.55202e+08	1.55176e+08	Non-metal oxoanionic compounds	C00013	ko05012//Parkinson disease;ko00190//Oxidative phosphorylation
NEG00067	Malic acid	0.965709			-	-	-	37.0229	133.014	1.544e+07	6.98731e+06	7.25419e+06	7.20943e+06	7.43114e+06	5.78434e+06	5.56233e+06	4.86002e+06	4.87896e+06	5.00547e+06	7.5507e+06	7.13266e+06	5.69987e+06	7.21407e+06	4.6642e+06	5.14996e+06	1.01823e+06	6.6143e+06	5.2164e+06	3.65161e+06	5.33404e+06	4.60055e+06	7.36926e+06	1.07942e+07	4.04824e+06	4.99529e+06	6.82191e+06	5.75964e+06	6.35835e+06	6.99632e+06	5.70952e+06	5.29769e+06	4.91085e+06	5.64802e+06	5.90773e+06	6.05782e+06	6.80842e+06	Hydroxy acids and derivatives	-	-
NEG00068	Isobutyric acid	0.964932			C4H8O2	79-31-2	88.0524	646.3	87.0453	1.00533e+07	3.48185e+06	4.01215e+06	3.69267e+06	3.46851e+06	3.71721e+06	3.48155e+06	3.60019e+06	3.42555e+06	3.58384e+06	3.48115e+06	3.36721e+06	3.81107e+06	3.6598e+06	3.27423e+06	3.89081e+06	3.89005e+06	3.44542e+06	3.41634e+06	3.71914e+06	3.48609e+06	3.83859e+06	3.51711e+06	3.3244e+06	3.91592e+06	3.57784e+06	3.78574e+06	3.74747e+06	3.45361e+06	4.24665e+06	3.75983e+06	3.53322e+06	3.89371e+06	3.43321e+06	3.01994e+06	3.30216e+06	4.08519e+06	Carboxylic acids and derivatives	C02632	ko01120//Microbial metabolism in diverse environments;ko01220//Degradation of aromatic compounds;ko04974//Protein digestion and absorption
NEG00069	2-Methylbutyric acid	0.964745			C5H10O2	116-53-0	102.068	497.13	101.061	1.99176e+06	757681	3.91953e+07	941824	2.71258e+07	753835	803343	818649	873462	875360	734081	590353	840288	963195	845234	759644	765651	784657	821022	794547	463038	809629	904550	855723	2.62129e+06	831336	836592	822467	439099	2.52928e+06	680315	636821	1.01876e+06	874698	778630	841819	1.01584e+07	Fatty Acyls	C18319	ko04974//Protein digestion and absorption
NEG00070	Docosatrienoic Acid	0.964439			-	-	-	534.046	333.28	4.62028e+06	1.18721e+06	3.2687e+06	3.55166e+06	1.63848e+06	2.35642e+06	3.6622e+06	4.109e+06	4.17839e+06	4.95793e+06	4.32073e+06	5.07562e+06	3.76264e+06	2.98507e+06	4.06389e+06	4.27262e+06	1.53375e+07	4.74599e+06	8.72306e+06	7.03651e+06	8.49504e+06	8.10292e+06	4.89227e+06	5.24711e+06	1.50716e+07	6.17424e+06	6.08925e+06	5.50453e+06	2.61739e+06	1.36154e+07	4.65843e+06	7.99831e+06	6.58184e+06	7.04364e+06	6.45884e+06	5.01808e+06	4.6627e+06	Fatty Acyls	-	-
NEG00071	7Z, 10Z, 13Z, 16Z, 19Z-docosapentaenoic acid	0.961959			-	-	-	480.112	329.249	7.04817e+07	2.02338e+07	2.453e+07	2.98053e+07	2.48454e+07	2.35838e+07	1.88154e+07	2.78698e+07	4.62158e+07	5.25004e+07	3.67772e+07	4.35124e+07	2.93783e+07	3.28133e+07	3.506e+07	4.43527e+07	1.53942e+08	4.22953e+07	6.56373e+07	4.46643e+07	5.92948e+07	4.29723e+07	3.48589e+07	4.66931e+07	3.1677e+08	6.20735e+07	5.63491e+07	4.17357e+07	8.71582e+07	1.9666e+08	3.92849e+07	6.94709e+07	6.9383e+07	6.36892e+07	6.27502e+07	6.30005e+07	5.8889e+07	-	-	-
NEG00072	2-Hydroxyglutarate	0.961462			-	-	-	27.1791	147.03	1.32999e+06	558449	854609	1.19328e+06	775459	664224	810659	827093	1.28421e+06	8.30015e+06	1.21781e+07	740448	1.12672e+06	806804	1.35621e+06	1.33352e+06	3.42725e+06	928793	847540	1.31717e+06	4.81097e+06	1.15384e+06	1.19537e+06	1.27908e+06	3.82265e+06	2.58828e+06	5.44604e+06	1.11022e+06	1.0071e+06	7.36734e+06	1.34176e+06	3.2849e+06	1.61504e+06	1.68011e+06	1.71813e+06	1.6679e+06	1.76684e+06	Hydroxy acids and derivatives	C02630	ko00650//Butanoate metabolism;ko00660//C5-Branched dibasic acid metabolism
NEG00073	omega-3 Arachidonic Acid	0.9614			-	-	-	466.528	303.233	5.06582e+08	1.81066e+08	2.18694e+08	2.64341e+08	2.07234e+08	1.72821e+08	2.26438e+08	1.91194e+08	4.08348e+08	3.5282e+08	2.7297e+08	3.61561e+08	2.58674e+08	2.71791e+08	2.28787e+08	2.83374e+08	1.21304e+09	3.38697e+08	3.87782e+08	2.57893e+08	4.20794e+08	3.24091e+08	3.00199e+08	3.63787e+08	1.90684e+09	3.44993e+08	4.97118e+08	3.676e+08	5.74082e+08	1.08702e+09	3.23148e+08	4.78538e+08	4.27175e+08	4.25114e+08	4.26147e+08	4.39775e+08	4.24423e+08	-	-	-
NEG00074	Inosine-5'-monophosphate	0.95791			-	-	-	36.1305	347.04	8.42036e+08	3.74184e+08	2.98216e+08	3.04701e+08	3.63426e+08	3.72442e+08	3.86029e+08	4.0291e+08	2.49805e+08	2.64979e+08	2.14217e+08	2.0333e+08	2.16515e+08	2.09107e+08	2.9962e+08	3.16569e+08	5.08612e+07	2.18781e+08	2.15181e+08	1.95004e+08	1.40625e+08	1.80193e+08	2.50256e+08	1.8259e+08	3.25847e+07	2.11194e+08	5.37227e+07	1.83438e+08	5.28025e+07	4.47042e+07	1.71483e+08	7.38224e+07	1.93507e+08	2.17482e+08	2.26305e+08	2.31758e+08	2.2622e+08	Purine nucleotides	C00130	ko01100//Metabolic pathways;ko01110//Biosynthesis of secondary metabolites;ko01130//Biosynthesis of antibiotics;ko00230//Purine metabolism;ko04742//Taste transduction
NEG00075	Oleic Acid ethyl ester	0.956425			-	-	-	558.061	309.28	1.35484e+07	3.05463e+06	1.95503e+06	4.50653e+06	6.37194e+06	2.26999e+06	4.56796e+06	5.00313e+06	1.19043e+07	9.61968e+06	4.16241e+06	1.21665e+07	2.82191e+06	5.73621e+06	5.55385e+06	6.5066e+06	4.18982e+07	7.07215e+06	1.63301e+07	9.99348e+06	7.0893e+06	1.22755e+07	9.90649e+06	1.15763e+07	2.74438e+07	9.59815e+06	7.62361e+06	7.44623e+06	9.67924e+06	1.86277e+07	6.77841e+06	6.3466e+06	5.33965e+06	1.17883e+07	1.08361e+07	8.94379e+06	9.26453e+06	Fatty Acyls	-	-
NEG00076	1-(9Z,12Z-Octadecadienoyl)-2-hydroxy-sn-glycero-3-phosphoethanolamine	0.954559			-	-	-	392.589	476.279	1.14541e+06	365745	420619	465118	1.02611e+06	645803	631741	694600	1.59467e+06	1.20176e+06	1.25556e+06	1.61054e+06	621052	857894	841537	1.14706e+06	1.0339e+08	1.86089e+06	1.92532e+06	1.53945e+06	4.56512e+06	1.35597e+06	1.02453e+06	2.45932e+06	4.38024e+07	1.98993e+06	2.6908e+06	1.22978e+06	1.16391e+07	1.72097e+07	1.00587e+06	1.03636e+07	7.906e+06	8.36267e+06	8.28952e+06	8.23583e+06	8.58982e+06	Glycerophospholipids	-	-
NEG00077	D-Glucose 6-phosphate	0.951853			-	-	-	27.6532	259.022	4.78443e+08	1.97943e+08	1.88165e+08	2.22433e+08	2.01207e+08	2.68502e+08	1.99722e+08	2.41759e+08	2.04363e+08	3.63325e+08	1.81152e+08	1.86038e+08	1.89731e+08	1.93899e+08	1.05288e+08	1.16265e+08	1.25995e+07	1.73173e+08	1.7864e+08	1.57818e+08	9.89375e+07	7.78594e+07	7.85754e+07	5.49068e+07	1.59714e+07	5.41436e+07	1.25196e+08	1.92032e+08	4.03852e+07	2.88635e+07	1.08426e+08	5.76317e+07	1.27869e+08	1.43184e+08	1.46549e+08	1.56462e+08	1.55946e+08	Organooxygen compounds	C00092	ko01100//Metabolic pathways;ko01130//Biosynthesis of antibiotics;ko05230//Central carbon metabolism in cancer;ko00524//Neomycin, kanamycin and gentamicin biosynthesis;ko04917//Prolactin signaling pathway;ko04973//Carbohydrate digestion and absorption;ko00562//Inositol phosphate metabolism;ko04931//Insulin resistance;ko04918//Thyroid hormone synthesis;ko00500//Starch and sucrose metabolism;ko04911…
NEG00078	L-Carnosine	0.948776			C9H14N4O3	305-84-0	226.107	86.87	225.1	5.18971e+06	1.77096e+08	1.83836e+06	1.67551e+06	2.91683e+06	3.03433e+06	2.59458e+06	2.70372e+06	1.49718e+08	2.30218e+06	3.10412e+06	2.77692e+06	3.21936e+06	2.32758e+06	1.69434e+06	2.96913e+06	1.93733e+06	2.01338e+06	2.1729e+06	1.98422e+06	2.23092e+06	1.33909e+06	1.65297e+08	3.2488e+06	2.9453e+06	1.59211e+06	2.55667e+08	2.78948e+06	3.22714e+06	3.42235e+06	1.9098e+06	2.81907e+06	2.55375e+06	2.60744e+06	2.01708e+06	2.62589e+06	2.65583e+06	Peptidomimetics	C00386	ko01100//Metabolic pathways;ko00340//Histidine metabolism;ko00410//beta-Alanine metabolism
NEG00079	CITRATE	0.94739			-	-	-	28.005	191.02	1.46132e+06	720017	2.30681e+06	1.94838e+06	2.01147e+06	730678	1.63758e+06	1.86966e+06	7.33645e+06	1.59964e+06	1.90603e+06	1.38831e+06	2.42183e+06	595790	9.22385e+06	8.33459e+06	8.23985e+06	5.72411e+06	1.68735e+06	1.82668e+06	3.5177e+06	6.51465e+06	4.14575e+06	3.62568e+06	2.95297e+06	4.48697e+06	1.01876e+06	417977	303768	1.14949e+06	465842	746677	3.0292e+06	3.01542e+06	3.05744e+06	3.08919e+06	2.98672e+06	Carboxylic acids and derivatives	C00158	ko01100//Metabolic pathways;ko01110//Biosynthesis of secondary metabolites;ko01120//Microbial metabolism in diverse environments;ko01130//Biosynthesis of antibiotics;ko01230//Biosynthesis of amino acids;ko01210//2-Oxocarboxylic acid metabolism;ko01200//Carbon metabolism;ko05230//Central carbon metabolism in cancer;ko00630//Glyoxylate and dicarboxylate metabolism;ko04742//Taste transduction;ko0025…
NEG00080	Docosahexanoic acid	0.946002			-	-	-	453.663	327.233	2.10515e+07	6.81855e+06	5.7578e+06	8.11745e+06	6.07574e+06	7.47815e+06	1.52274e+07	1.12607e+07	1.74666e+07	1.95562e+07	1.2841e+07	1.38654e+07	9.69967e+06	1.11927e+07	1.32737e+07	1.67178e+07	5.78464e+07	1.59395e+07	2.04621e+07	1.68126e+07	1.99301e+07	1.6511e+07	1.01003e+07	1.44278e+07	1.0763e+08	1.69717e+07	4.4343e+07	1.30082e+07	2.12969e+07	3.879e+07	1.12493e+07	1.98572e+07	1.87348e+07	2.06557e+07	2.0464e+07	2.07886e+07	2.09428e+07	-	-	-
NEG00081	L-Histidine	0.943939			C6H9N3O2	71-00-1	155.069	58.9549	154.062	2.7785e+06	1.13096e+06	704540	909412	960982	928252	944423	922172	1.40556e+06	946104	1.80482e+06	1.69867e+06	1.16891e+06	1.4242e+06	2.01466e+06	2.21389e+06	2.8922e+06	1.99773e+06	1.99623e+06	2.01323e+06	2.93851e+06	2.04371e+06	2.54641e+06	3.21855e+06	1.79266e+06	2.66526e+06	1.88602e+06	2.14232e+06	2.75577e+06	2.40899e+06	2.98043e+06	2.65165e+06	1.55067e+06	1.70529e+06	1.92749e+06	2.00035e+06	2.09802e+06	Carboxylic acids and derivatives	C00135	ko01100//Metabolic pathways;ko01110//Biosynthesis of secondary metabolites;ko01230//Biosynthesis of amino acids;ko02010//ABC transporters;ko04974//Protein digestion and absorption;ko00340//Histidine metabolism;ko05230//Central carbon metabolism in cancer;ko00970//Aminoacyl-tRNA biosynthesis;ko00410//beta-Alanine metabolism
NEG00082	Threonine	0.942147			-	-	-	31.4829	118.051	3.30456e+07	1.38187e+07	1.21507e+07	1.38734e+07	1.36913e+07	1.28486e+07	1.20219e+07	1.16423e+07	2.0252e+07	1.58958e+07	1.95185e+07	1.93699e+07	1.6566e+07	1.79289e+07	2.12911e+07	2.31239e+07	2.58467e+07	2.84856e+07	3.24671e+07	3.10341e+07	2.95357e+07	2.46811e+07	2.53472e+07	2.96702e+07	1.13346e+07	2.55058e+07	2.70016e+07	2.52784e+07	2.92752e+07	2.64503e+07	3.09899e+07	2.97468e+07	2.03959e+07	2.05048e+07	2.13295e+07	2.25362e+07	2.22709e+07	Carboxylic acids and derivatives	C00188	ko01100//Metabolic pathways;ko01110//Biosynthesis of secondary metabolites;ko01120//Microbial metabolism in diverse environments;ko01130//Biosynthesis of antibiotics;ko01230//Biosynthesis of amino acids;ko02010//ABC transporters;ko04974//Protein digestion and absorption;ko00970//Aminoacyl-tRNA biosynthesis;ko00260//Glycine, serine and threonine metabolism;ko00261//Monobactam biosynthesis;ko00860/…
NEG00083	1-Oleoyl Lysophosphatidic Acid	0.939905			-	-	-	421.577	435.252	390942	78959.8	183896	175733	219146	24294.9	271358	237967	380461	282350	284330	299134	223921	199172	236701	325185	4.45947e+06	297558	409893	243987	610182	398043	151358	397405	2.53555e+06	297184	850350	201289	1.35007e+06	1.7682e+06	290256	1.0757e+06	754157	729408	665224	752820	716745	-	-	-
NEG00084	Sedoheptulose 7-phosphate	0.936751			-	-	-	27.727	289.033	1.65475e+07	5.74098e+06	6.64423e+06	1.00183e+07	6.75372e+06	4.08806e+06	3.83807e+06	3.38842e+06	1.14529e+07	7.36822e+06	1.99103e+07	2.36316e+07	7.9012e+06	8.67491e+06	1.25275e+07	1.45699e+07	3.35113e+07	2.61007e+07	2.12836e+07	1.45059e+07	2.71236e+07	1.58178e+07	2.55808e+07	3.02005e+07	7.20232e+06	1.64193e+07	1.38025e+07	1.60752e+07	2.27633e+07	2.05653e+07	2.00958e+07	1.98232e+07	1.21726e+07	1.37669e+07	1.44258e+07	1.51673e+07	1.52195e+07	Organic oxygen compounds	C05382	ko01100//Metabolic pathways;ko01110//Biosynthesis of secondary metabolites;ko01120//Microbial metabolism in diverse environments;ko01130//Biosynthesis of antibiotics;ko01230//Biosynthesis of amino acids;ko01200//Carbon metabolism;ko00030//Pentose phosphate pathway
NEG00085	IRETOL	0.936592			-	-	-	544.235	155.037	7.71423e+07	5.76197e+07	9.86192e+06	3.4678e+07	2.04777e+07	7.23662e+06	5.86578e+07	5.12393e+07	1.98627e+07	2.58083e+07	3.3459e+07	2.58476e+07	3.26841e+07	3.04013e+07	4.46273e+06	5.23167e+06	3.81696e+07	6.13628e+06	3.92303e+07	2.62369e+07	3.39234e+07	3.279e+07	3.28944e+07	3.47604e+07	3.21621e+07	5.14953e+07	7.30087e+06	6.03011e+07	2.61122e+07	3.65056e+07	5.02616e+06	3.7092e+06	1.93972e+07	1.69709e+07	1.91672e+07	9.20031e+07	7.81232e+07	-	-	-
NEG00086	Linoleic acid	0.930131			-	-	-	460.617	279.233	1.53182e+06	437495	373030	703183	697037	548299	558147	781660	1.32691e+06	1.14956e+06	903088	1.17142e+06	561723	488624	614202	742752	2.77697e+06	967099	1.56158e+06	947311	1.75066e+06	1.03437e+06	834546	1.14341e+06	2.34071e+06	967660	1.71457e+06	1.3896e+06	1.82356e+06	3.34615e+06	1.29035e+06	2.92868e+06	1.55761e+06	1.54701e+06	1.56268e+06	1.43136e+06	2.20075e+06	Fatty Acyls	C01595	ko01100//Metabolic pathways;ko00591//Linoleic acid metabolism;ko01040//Biosynthesis of unsaturated fatty acids
NEG00087	Phosphatidylcholine lyso 18:2	0.925771			-	-	-	394.983	578.347	6.49006e+06	2.36109e+06	2.75785e+06	3.23367e+06	3.54855e+06	3.10416e+06	5.1722e+06	4.04671e+06	7.3462e+06	6.56288e+06	8.27563e+06	8.51951e+06	4.55237e+06	5.02788e+06	5.0716e+06	6.13571e+06	2.52932e+08	6.93946e+06	8.32145e+06	6.51001e+06	1.5673e+07	6.94751e+06	4.1865e+06	7.84935e+06	1.40619e+08	9.20252e+06	1.0939e+07	5.94031e+06	4.68713e+07	6.5344e+07	6.86372e+06	4.53432e+07	2.51228e+07	2.49531e+07	2.51766e+07	2.54462e+07	2.54148e+07	-	-	-
NEG00088	Glutathione (reduced)	0.923559			-	-	-	35.181	306.077	2.63743e+08	3.05914e+07	1.4234e+08	1.74154e+08	1.20625e+08	1.17742e+08	1.17403e+08	3.56125e+07	2.64402e+07	9.77919e+07	1.3941e+08	1.35544e+08	1.43714e+08	1.34235e+08	6.7622e+07	7.6128e+07	4.48312e+07	8.72809e+07	6.70055e+07	5.5337e+07	1.05519e+08	1.09493e+08	1.19667e+08	1.25036e+08	3.07299e+07	8.8974e+07	8.07486e+07	9.12802e+07	1.03862e+08	7.87866e+07	9.98309e+07	8.72722e+07	8.5816e+07	3.49674e+07	1.02247e+08	1.05352e+08	1.01352e+08	-	-	-
NEG00089	Pyrimidin-4-yl-Methanol	0.921655			-	-	-	522.267	109.041	1.96642e+07	1.37067e+07	1.24419e+07	8.66284e+06	875926	1.0041e+07	8.44437e+06	7.49096e+06	1.06188e+07	1.21603e+07	1.10163e+07	2.44698e+07	9.18771e+06	1.26162e+07	725237	1.44848e+07	1.80873e+07	809961	948446	972347	776384	8.76703e+06	1.56713e+07	1.11159e+07	3.23451e+07	3.13042e+07	1.4432e+07	8.19051e+06	1.90721e+07	1.6374e+07	956073	921245	6.87443e+06	1.04494e+06	6.4797e+06	1.79197e+07	2.22153e+07	-	-	-
NEG00090	L-Tyrosine	0.920027			C9H11NO3	60-18-4	181.074	58.35	180.067	6.20951e+07	2.62821e+07	2.66881e+07	3.1754e+07	2.39081e+07	2.28466e+07	2.57146e+07	2.6501e+07	4.50655e+07	3.11967e+07	4.85509e+07	4.7317e+07	4.26111e+07	4.37988e+07	5.62112e+07	6.24432e+07	4.03711e+07	6.16543e+07	5.70301e+07	5.31921e+07	4.14078e+07	5.30576e+07	5.68915e+07	5.07163e+07	2.43673e+07	4.74893e+07	9.76623e+06	3.47657e+07	2.57135e+07	3.09757e+07	7.40765e+07	2.66641e+07	3.91121e+07	4.03462e+07	4.13093e+07	4.15385e+07	4.34673e+07	Carboxylic acids and derivatives	C00082	ko01100//Metabolic pathways;ko01110//Biosynthesis of secondary metabolites;ko01130//Biosynthesis of antibiotics;ko01230//Biosynthesis of amino acids;ko01210//2-Oxocarboxylic acid metabolism;ko04974//Protein digestion and absorption;ko00360//Phenylalanine metabolism;ko05230//Central carbon metabolism in cancer;ko00350//Tyrosine metabolism;ko00970//Aminoacyl-tRNA biosynthesis;ko00261//Monobactam bi…
NEG00091	Phosphatidylglyceride 18:1-18:1	0.917627			-	-	-	500.295	773.537	3.42598e+07	1.43977e+07	2.32749e+06	2.0949e+07	2.86932e+07	1.58751e+07	1.36304e+07	2.02484e+07	1.36669e+07	1.95546e+07	1.67803e+07	1.32822e+07	2.99951e+07	2.05385e+06	2.86233e+06	1.6096e+07	2.18818e+07	1.5791e+07	2.27471e+07	1.59117e+07	1.2536e+07	1.73196e+07	1.9154e+07	1.53883e+07	1.96001e+07	2.89769e+07	1.74547e+06	2.22555e+07	1.90431e+07	2.2284e+07	1.45765e+07	1.73582e+07	1.90144e+07	1.53518e+07	1.61734e+07	1.77258e+07	2.00467e+07	-	-	-
NEG00092	Valine	0.914448			-	-	-	36.3118	116.072	5.78995e+07	2.47194e+07	2.00338e+07	2.44604e+07	1.92806e+07	1.8129e+07	2.56617e+07	2.52328e+07	4.35523e+07	2.86747e+07	4.88451e+07	5.18207e+07	3.77049e+07	4.23321e+07	5.6553e+07	6.44952e+07	6.99367e+07	7.11879e+07	6.88026e+07	7.15662e+07	9.33135e+07	6.95968e+07	6.84266e+07	8.64279e+07	1.09581e+08	7.59817e+07	7.22453e+07	6.73936e+07	9.44043e+07	9.64607e+07	9.24676e+07	1.0267e+08	5.54583e+07	5.68098e+07	6.01143e+07	6.20857e+07	5.94348e+07	Carboxylic acids and derivatives	-	-
NEG00093	alpha-D-Glucose	0.914204			-	-	-	31.1841	179.056	4.38516e+07	1.65805e+07	1.87027e+07	2.29437e+07	1.6749e+07	1.7374e+07	1.80621e+07	1.78958e+07	2.10127e+07	2.61714e+07	1.74504e+07	1.72049e+07	2.08153e+07	2.05104e+07	1.74512e+07	1.90831e+07	7.04421e+06	2.04131e+07	2.25961e+07	1.77548e+07	1.41076e+07	1.39277e+07	1.30811e+07	1.0651e+07	5.54026e+06	1.33317e+07	1.20559e+07	1.74252e+07	1.29964e+07	1.03651e+07	1.7491e+07	9.80437e+06	1.49438e+07	1.5409e+07	1.57404e+07	1.64569e+07	1.65045e+07	Organooxygen compounds	C00267	ko01100//Metabolic pathways;ko01110//Biosynthesis of secondary metabolites;ko01120//Microbial metabolism in diverse environments;ko01130//Biosynthesis of antibiotics;ko01200//Carbon metabolism;ko00520//Amino sugar and nucleotide sugar metabolism;ko00051//Fructose and mannose metabolism;ko00010//Glycolysis / Gluconeogenesis;ko04964//Proximal tubule bicarbonate reclamation;ko00052//Galactose metabo…
NEG00094	ponasterone A	0.904015			-	-	-	484.245	463.307	1.35463e+06	435004	431854	408856	398047	336287	462126	343943	497175	445297	282100	540196	423558	395133	384413	638822	2.02836e+06	353838	454852	247683	610868	381335	187523	219771	1.84526e+06	600365	443084	341660	520431	585536	199013	332813	522678	524586	471665	520608	484517	-	-	-
NEG00095	ADP	0.896847			C10H15N5O10P2	58-64-0	427.029	31.9216	426.019	1.07412e+06	568787	598793	566711	482024	444627	580880	613581	568821	508156	601307	708905	743317	819572	515609	674084	674891	717094	556791	459326	724925	662516	592531	573431	639130	647225	618754	443221	756595	747396	675719	713695	653036	666356	590835	658566	615618	Purine nucleotides	C00008	ko01100//Metabolic pathways;ko01110//Biosynthesis of secondary metabolites;ko01130//Biosynthesis of antibiotics;ko00230//Purine metabolism;ko04080//Neuroactive ligand-receptor interaction;ko04742//Taste transduction;ko05012//Parkinson disease;ko04152//AMPK signaling pathway;ko00190//Oxidative phosphorylation;ko04068//FoxO signaling pathway;ko04924//Renin secretion;ko04611//Platelet activation;ko0…
NEG00096	3,5-Dinitrosalicylate	0.892693			-	-	-	27.8857	226.996	1.55496e+07	7.51098e+06	5.88957e+06	5.1479e+06	7.08527e+06	6.13442e+06	6.64775e+06	7.58542e+06	5.13776e+06	3.61346e+06	5.07406e+06	5.72518e+06	8.72671e+06	7.81791e+06	7.75757e+06	7.71974e+06	3.37415e+06	4.308e+06	3.18669e+06	3.08469e+06	2.43208e+06	3.7592e+06	6.74417e+06	5.60536e+06	1.39402e+06	5.78549e+06	3.78223e+06	3.60529e+06	1.76855e+06	2.85676e+06	3.51885e+06	2.77546e+06	4.1642e+06	4.9024e+06	4.96302e+06	5.20271e+06	5.22231e+06	-	-	-
NEG00097	1-(9Z,12Z-Octadecadienoyl-2-hydroxy-sn-glycero-3-phosphocholine	0.883252			-	-	-	394.983	564.332	243423	84353.8	136557	130952	145675	113836	61234.6	180288	285012	306694	324138	351170	77468.9	219259	202709	250236	1.01505e+07	268955	371326	311477	612985	299658	182604	313454	4.51128e+06	391571	429983	232066	1.70666e+06	3.04352e+06	265469	1.9998e+06	1.28623e+06	1.11362e+06	1.03461e+06	1.0102e+06	948669	-	-	-
NEG00098	L-a-Lysophosphatidylserine	0.88026			-	-	-	396.843	524.299	2.19785e+06	875537	1.02209e+06	520006	2.01519e+06	467953	1.65841e+06	1.37732e+06	2.56355e+06	1.89673e+06	1.7328e+06	1.833e+06	1.14629e+06	1.142e+06	1.39684e+06	1.76996e+06	2.61978e+06	1.52714e+06	2.04989e+06	1.49998e+06	2.46725e+06	1.9921e+06	1.81928e+06	2.45041e+06	1.39589e+06	1.67186e+06	1.07492e+07	1.8138e+06	2.92427e+06	5.73581e+06	1.47277e+06	3.28197e+06	2.28385e+06	2.31014e+06	2.38614e+06	2.41039e+06	2.37358e+06	-	-	-
NEG00099	Dodecylbenzenesulfonic acid	0.853738			-	-	-	380.105	325.185	1.24387e+07	6.64207e+06	4.53986e+06	4.77383e+06	6.41051e+06	4.99505e+06	5.72581e+06	6.07347e+06	5.45639e+06	4.31984e+06	5.3556e+06	5.50817e+06	5.31231e+06	5.24435e+06	5.806e+06	6.37717e+06	5.31919e+06	7.28634e+06	4.07942e+06	4.6905e+06	8.03324e+06	4.38145e+06	4.37719e+06	4.78131e+06	5.62008e+06	4.93294e+06	5.30322e+06	5.18395e+06	5.60359e+06	7.31804e+06	6.73137e+06	5.08667e+06	6.05822e+06	6.07754e+06	6.33105e+06	6.49863e+06	6.68912e+06	-	-	-
NEG00100	Adrenic Acid	0.848339			-	-	-	519.847	331.268	1.3646e+07	4.19495e+06	7.59882e+06	5.41828e+06	4.74014e+06	4.1521e+06	5.07181e+06	5.82407e+06	4.92684e+06	6.32871e+06	4.49112e+06	5.25167e+06	6.99186e+06	5.3902e+06	5.39994e+06	4.56569e+06	8.04124e+06	4.72197e+06	6.48068e+06	6.19993e+06	4.75686e+06	5.93588e+06	5.56454e+06	5.52356e+06	8.62743e+06	6.46193e+06	5.5146e+06	5.31085e+06	4.50582e+06	8.30016e+06	4.40041e+06	6.09794e+06	6.10715e+06	6.19086e+06	5.85123e+06	5.41107e+06	4.73527e+06	Fatty Acyls	C16527	ko01040//Biosynthesis of unsaturated fatty acids
NEG00101	Phosphatidylcholine lyso 20:4	0.8444			-	-	-	421.389	602.345	124.444	124.444	890.396	124.444	124.444	124.444	1867.56	124.444	1092.15	124.444	1715.97	124.444	852.398	124.444	124.444	837.602	74686.3	897.099	4258.58	3016.78	10821.3	124.444	124.444	934.792	33927.8	2892.34	6250.41	1257.44	35301.3	76342.3	2993.75	34895.4	19014.3	12818.7	17720.8	21013.4	20205.8	-	-	-
NEG00103	L-Methionine	0.840115			C5H11NO2S	63-68-3	149.051	44.9492	148.044	2.25135e+07	9.40402e+06	1.09428e+07	1.22574e+07	8.05278e+06	7.10152e+06	1.02138e+07	9.96092e+06	1.84903e+07	1.26276e+07	2.096e+07	2.07695e+07	1.68023e+07	1.7473e+07	2.4281e+07	2.50447e+07	2.54512e+07	2.7104e+07	2.78271e+07	2.93522e+07	3.54861e+07	2.98704e+07	2.77349e+07	2.91152e+07	2.60874e+07	2.89486e+07	2.86997e+07	2.89109e+07	3.24194e+07	3.3798e+07	3.69346e+07	3.88889e+07	2.29372e+07	2.21886e+07	2.30137e+07	2.29967e+07	2.21419e+07	Carboxylic acids and derivatives	C00073	ko01100//Metabolic pathways;ko01110//Biosynthesis of secondary metabolites;ko01230//Biosynthesis of amino acids;ko01210//2-Oxocarboxylic acid metabolism;ko04974//Protein digestion and absorption;ko05230//Central carbon metabolism in cancer;ko00270//Cysteine and methionine metabolism;ko00970//Aminoacyl-tRNA biosynthesis;ko04978//Mineral absorption
NEG00104	Phosphatidylethanolamine lyso 16:0	0.831813			-	-	-	413.954	452.279	3.81196e+06	1.29176e+06	1.21521e+06	1.23348e+06	2.55197e+06	717857	1.49364e+06	1.15135e+06	4.61e+06	2.60787e+06	3.09692e+06	3.56203e+06	1.50314e+06	1.61772e+06	2.50482e+06	2.9627e+06	4.20458e+06	4.28291e+06	4.53073e+06	3.682e+06	3.27341e+06	3.28645e+06	2.00305e+06	3.28947e+06	3.93014e+06	3.30689e+06	8.55767e+06	2.00705e+06	5.18473e+06	4.97389e+06	2.2885e+06	4.02992e+06	3.13242e+06	3.07461e+06	3.14323e+06	3.17251e+06	3.15702e+06	-	-	-
NEG00105	Glutathione (oxidized form)	0.828933			-	-	-	28.7976	611.146	366453	129282	278491	532819	236855	247902	400095	206194	243243	138088	197243	166406	275390	208829	53088.1	57093.7	2.37724e+06	278354	201138	129357	658227	379835	236350	465606	377674	138272	566860	102939	226427	764417	207172	243779	328402	326455	374904	444979	446821	-	-	-
NEG00106	L-Ascorbic acid	0.820927			-	-	-	29.7785	175.025	4.20989e+07	2.60145e+07	2.31774e+07	3.17443e+07	2.49333e+07	2.8706e+07	1.55267e+07	1.33292e+07	5.59603e+06	1.45164e+07	2.64988e+07	2.78387e+07	2.43403e+07	2.04546e+07	1.43514e+07	1.3706e+07	64967.9	1.88112e+07	1.71288e+07	9.49975e+06	1.54073e+07	1.36293e+07	1.78299e+07	2.1221e+07	768468	1.95553e+07	1.65575e+07	2.29247e+07	1.93259e+07	1.1242e+07	3.45807e+07	2.81815e+07	8.83318e+06	8.29032e+06	7.29821e+06	6.06413e+06	6.02226e+06	Dihydrofurans	C00072	ko01100//Metabolic pathways;ko01110//Biosynthesis of secondary metabolites;ko01120//Microbial metabolism in diverse environments;ko04977//Vitamin digestion and absorption;ko00480//Glutathione metabolism;ko00053//Ascorbate and aldarate metabolism;ko04066//HIF-1 signaling pathway
NEG00107	3-HYDROXYKYNURENINE	0.820895			-	-	-	534.58	223.074	3.5454e+07	1.55986e+06	4.72753e+06	7.84715e+06	1.13682e+07	8.4598e+06	8.37303e+06	1.59872e+07	1.19019e+07	2.2214e+07	1.95756e+07	8.49524e+06	938747	1.23206e+06	1.11316e+06	1.38056e+06	2.48814e+06	1.67978e+06	6.02659e+06	7.2541e+06	1.46691e+07	2.59281e+07	1.09641e+07	8.47682e+06	2.9322e+06	1.07227e+07	947752	3.88524e+06	1.38985e+07	7.38711e+06	6.95351e+06	1.26944e+06	4.03615e+06	1.16456e+06	1.06885e+06	1.55836e+07	1.24171e+07	Organooxygen compounds	-	-
NEG00108	b-Ala-Lys	0.819534			-	-	-	32.2612	216.135	9.55466e+07	4.19231e+07	6.73052e+06	5.72139e+06	4.46154e+07	5.50381e+07	9.97354e+06	1.08797e+07	2.12482e+07	2.49231e+07	2.45107e+07	2.19384e+07	2.50824e+07	2.62595e+07	3.26162e+07	3.48936e+07	3.05416e+07	3.25519e+07	6.662e+07	5.99533e+07	3.39481e+06	6.24474e+06	2.40755e+07	2.50592e+07	2.784e+07	3.85966e+07	3.38242e+07	3.356e+07	1.21551e+07	1.08859e+07	1.66608e+07	1.78392e+07	2.40401e+07	2.43329e+07	2.64271e+07	2.66506e+07	2.63708e+07	-	-	-
NEG00109	PS(18:1(9Z)/0:0)	0.817994			-	-	-	368.374	522.284	1.40346e+06	367670	337993	1.18507e+06	647994	522811	556233	441187	736762	291891	661771	932027	671587	700407	390624	600003	3.88572e+07	674904	932096	279410	1.14799e+06	486518	570980	668378	1.21451e+07	220787	1.32341e+06	1.13501e+06	1.25879e+06	6.94622e+06	725537	2.16395e+06	2.51442e+06	2.62578e+06	2.74049e+06	2.70104e+06	2.77599e+06	-	-	-
NEG00110	Phosphatidylcholine lyso 18:1	0.817706			-	-	-	425.762	580.363	6.9435e+06	2.51498e+06	1.71128e+06	2.14457e+06	3.04091e+06	2.15635e+06	4.0514e+06	3.15892e+06	6.21511e+06	4.33522e+06	4.03369e+06	4.47558e+06	1.89153e+06	5.16962e+06	3.56916e+06	4.39806e+06	2.91315e+08	4.32889e+06	4.56629e+06	3.47015e+06	6.42742e+06	5.20644e+06	4.00992e+06	5.18497e+06	1.10935e+08	2.99828e+06	1.41904e+07	2.58525e+06	7.33267e+06	1.09774e+07	2.85972e+06	4.3543e+07	2.57395e+07	2.64488e+07	5.53414e+06	2.59215e+07	2.68533e+07	-	-	-
NEG00111	Phosphatidylcholine 16:0-16:0	0.816603			-	-	-	490.966	792.582	5.8018e+06	1.63398e+06	45924.3	4.73636e+06	979662	2.92819e+06	2.37389e+06	643616	2.91883e+06	677361	1.58339e+06	2.88851e+06	197571	8.58833e+06	1.00431e+06	2.18871e+06	453251	3.91668e+06	2.23806e+06	562458	2.7166e+06	3.09569e+06	2.23743e+06	604485	2.9596e+06	2.08128e+06	3.54097e+06	4.0224e+06	3.2937e+06	669487	2.27222e+06	407114	919614	431930	3.4661e+06	2.79028e+06	2.00001e+06	-	-	-
NEG00112	Phosphatidylcholine alkenyl 16:0-18:1	0.803821			-	-	-	454.695	802.6	1.83136e+07	6.08747e+06	2.99298e+06	956687	6.06983e+06	6.1152e+06	5.65789e+06	2.65147e+06	4.47739e+06	1.45701e+06	5.79708e+06	2.7589e+06	4.23789e+06	285202	7.51842e+06	6.82851e+06	1.05714e+06	1.59744e+07	1.62692e+06	1.45775e+06	8.91902e+06	1.94814e+06	2.15056e+06	6.47179e+06	2.9469e+06	1.66808e+06	6.41333e+06	919796	526104	411849	6.00989e+06	1.39978e+06	1.59703e+06	1.29514e+06	4.61698e+06	6.68554e+06	2.61495e+06	-	-	-
NEG00113	PI(18:1e/20-HETE)	0.803246			-	-	-	501.095	885.549	3.71854e+07	1.1478e+07	1.38128e+07	1.297e+07	1.41052e+07	1.26249e+07	2.42872e+07	2.97179e+07	1.84639e+07	9.28203e+06	2.16617e+07	2.4717e+07	1.75894e+07	9.81776e+06	2.00483e+07	1.65374e+07	4.87187e+07	1.93636e+07	2.68571e+07	8.80242e+06	1.88924e+07	2.93521e+07	2.05894e+07	2.21354e+07	4.13058e+07	2.95642e+07	1.59183e+07	2.65093e+07	2.29201e+07	5.08258e+07	2.17767e+07	3.54113e+07	2.64856e+07	2.38929e+07	2.5431e+07	2.34429e+07	2.1709e+07	-	-	-
NEG00114	Phosphatidylethanolamine lyso 20:4	0.791438			-	-	-	418.252	500.277	9165.35	2995.93	8966.59	4241.51	6389.62	5130.17	6882.55	6687.34	10943.6	16336.7	10455.5	10368	8394.15	10463.5	6725.14	13729	2.04255e+06	15890.9	24169.2	13978.5	44002.4	6368.3	3158.08	9556.89	1.27234e+06	8672.62	13609.1	13218.9	97812.8	2.4737e+06	9803.22	85550	74617.3	68508.2	64392.7	12347	68904.9	-	-	-
NEG00115	cholesterol sulfate	0.763529			-	-	-	466.788	465.305	3.66126e+06	1.15254e+06	1.45632e+06	2.45126e+06	2.14172e+06	1.79341e+06	2.3052e+06	2.2952e+06	2.44908e+06	3.17179e+06	1.16382e+06	1.33875e+06	3.38086e+06	2.12806e+06	2.88588e+06	3.47366e+06	2.94302e+06	2.5906e+06	2.09571e+06	1.24632e+06	3.73537e+06	3.14292e+06	2.13389e+06	2.23311e+06	1.05179e+06	1.49017e+06	2.92298e+06	2.84805e+06	2.5949e+06	3.17819e+06	1.56404e+06	1.75708e+06	3.05476e+06	2.42656e+06	2.21086e+06	2.4089e+06	2.21912e+06	Steroids and steroid derivatives	C18043	ko00140//Steroid hormone biosynthesis
NEG00116	Gluconic acid	0.762032			C6H12O7	526-95-4	196.058	46.5751	195.051	2.33674e+07	9.94854e+06	1.12658e+07	1.16515e+07	1.06019e+07	1.08411e+07	1.51759e+07	1.59769e+07	1.18271e+07	1.36033e+07	1.27428e+07	1.22209e+07	1.05061e+07	1.03378e+07	1.06568e+07	1.26031e+07	2.36564e+06	1.05978e+06	6.28936e+06	5.71362e+06	2.75515e+06	5.84531e+06	1.08464e+07	1.18784e+07	1.00994e+07	1.27391e+06	5.77607e+06	2.20256e+06	8.63593e+06	8.97341e+06	778164	1.05055e+07	1.02003e+07	1.07906e+07	2.3297e+06	1.17041e+07	1.19793e+07	Organooxygen compounds	C00257	ko01100//Metabolic pathways;ko01110//Biosynthesis of secondary metabolites;ko01120//Microbial metabolism in diverse environments;ko01130//Biosynthesis of antibiotics;ko01200//Carbon metabolism;ko00030//Pentose phosphate pathway
NEG00117	3-Methylxanthine	0.750147			C6H6N4O2	1076-22-8	166.049	29.0667	165.041	1.62849e+07	6.59975e+06	3.83115e+06	4.94378e+06	5.22849e+06	5.31442e+06	4.51308e+06	5.45559e+06	8.77225e+06	7.56056e+06	9.87043e+06	9.074e+06	1.24138e+07	1.16567e+07	1.00362e+07	1.24452e+07	3.97529e+07	1.25308e+07	1.3139e+07	1.13651e+07	2.07779e+07	1.17958e+07	1.83143e+07	2.37119e+07	5.21548e+07	2.5036e+07	1.99669e+07	1.74495e+07	2.37775e+07	3.34019e+07	2.22959e+07	2.52639e+07	1.39127e+07	1.50457e+07	1.67236e+07	1.77768e+07	1.72851e+07	Imidazopyrimidines	C16357	ko01100//Metabolic pathways;ko01110//Biosynthesis of secondary metabolites;ko01120//Microbial metabolism in diverse environments;ko00232//Caffeine metabolism
NEG00118	L-ALANINE	0.746178			-	-	-	34.4016	88.0405	4.16157e+08	1.68472e+08	1.93052e+08	2.00725e+08	1.8121e+08	1.79574e+08	1.93758e+08	1.97527e+08	1.82015e+08	1.86484e+08	1.85561e+08	1.62053e+08	1.85815e+08	1.78696e+08	1.84964e+08	2.10076e+08	1.919e+08	1.82019e+08	1.91692e+08	1.80479e+08	2.13304e+08	1.86253e+08	1.54759e+08	1.82617e+08	1.71421e+08	1.78538e+08	2.13268e+08	1.8862e+08	1.84002e+08	1.85966e+08	1.71148e+08	1.63107e+08	1.74661e+08	1.77587e+08	1.81944e+08	1.93405e+08	1.72706e+08	Carboxylic acids and derivatives	C01401	ko00460//Cyanoamino acid metabolism
NEG00119	Phosphoric acid	0.74119			H3O4P	7664-38-2	97.9769	660.396	96.9698	1.47198e+07	6.32992e+06	5.23875e+06	6.2909e+06	6.58465e+06	6.10953e+06	6.65564e+06	1.25369e+06	6.04015e+06	604630	1.34959e+06	5.79758e+06	5.18197e+06	5.16117e+06	5.23572e+06	1.6669e+06	5.49088e+06	5.96017e+06	5.78957e+06	5.34261e+06	1.61664e+06	5.38271e+06	5.56794e+06	2.07212e+06	5.88682e+06	5.6744e+06	5.87972e+06	2.40001e+06	6.24164e+06	5.44981e+06	5.9822e+06	5.4802e+06	5.0735e+06	5.53265e+06	5.73335e+06	1.52532e+06	1.45812e+06	Non-metal oxoanionic compounds	C00009	ko01100//Metabolic pathways;ko02010//ABC transporters;ko05012//Parkinson disease;ko04978//Mineral absorption;ko00190//Oxidative phosphorylation
NEG00120	Phosphatidylcholine 16:0-18:1	0.74019			-	-	-	460.342	818.595	4.37324e+07	2.80181e+07	9.37466e+06	3.52206e+07	1.20257e+07	7.26392e+06	1.5714e+07	3.67833e+06	2.59514e+07	7.17028e+06	3.34572e+07	2.63504e+07	2.74224e+07	1.82283e+07	1.51995e+07	2.65251e+07	7.01021e+06	2.58339e+07	3.89139e+07	1.51674e+06	1.53911e+07	1.80843e+07	2.41795e+07	1.92405e+07	1.79959e+07	2.31283e+07	2.13977e+07	1.99787e+07	1.95199e+07	1.07381e+06	2.7289e+07	7.01983e+06	5.5726e+06	4.21833e+06	5.48526e+07	2.80769e+07	7.19679e+06	-	-	-
NEG00121	JWH 200 2'-naphthyl isomer	0.737414			-	-	-	481.586	383.175	2.46959e+07	9.71988e+06	8.498e+06	1.08442e+07	8.91361e+06	9.27664e+06	1.05694e+07	1.06854e+07	8.71763e+06	9.02411e+06	9.29269e+06	9.2752e+06	6.91498e+06	5.27943e+06	9.84226e+06	9.85477e+06	8.43536e+06	8.28832e+06	1.01566e+07	8.76729e+06	8.43296e+06	8.36266e+06	9.91219e+06	9.17875e+06	1.11984e+07	9.46998e+06	9.83897e+06	1.11591e+07	8.80164e+06	9.02792e+06	9.43987e+06	8.79116e+06	8.62546e+06	9.17072e+06	9.50507e+06	9.89642e+06	8.38581e+06	-	-	-
NEG00122	Phosphatidylcholine alkyl 16:0-18:1	0.728821			-	-	-	493.228	804.615	3.5635e+07	6.29144e+06	2.0487e+07	1.42315e+07	2.37628e+07	972842	2.48564e+07	8.38712e+06	1.17335e+07	1.3942e+07	2.41877e+07	5.11422e+06	5.29145e+06	5.19179e+06	9.97933e+06	1.27761e+07	1.29491e+07	1.16479e+07	8.6399e+06	3.751e+06	2.47554e+07	8.17698e+06	8.29744e+06	1.27418e+07	1.88676e+07	9.36872e+06	1.51905e+07	8.67505e+06	1.44045e+07	5.09044e+06	1.16801e+07	8.60632e+06	1.93088e+07	4.86432e+06	2.11033e+06	1.49914e+07	9.81876e+06	-	-	-
NEG00123	Phosphatidylethanolamine alkenyl 18:1-18:1	0.727589			-	-	-	468.069	726.547	4.39569e+06	2.48926e+06	966307	525396	1.5725e+06	1.35879e+06	1.17614e+06	725915	1.43537e+06	839452	3.69937e+06	452388	1.08804e+06	732534	1.39891e+06	3.08063e+06	877828	1.75695e+06	508523	750354	1.74542e+06	704334	483245	1.39671e+06	1.23104e+06	580117	1.57237e+06	640220	1.65056e+06	893362	1.71653e+06	712394	969849	641221	905059	1.49355e+06	1.065e+06	-	-	-
NEG00124	NICOTINATE	0.727587			-	-	-	44.6618	122.025	1.80961e+06	378786	450982	359312	868019	841520	608241	542694	706362	548460	631138	442796	586407	644334	784248	731858	1.10292e+07	334903	522354	842183	1.75039e+06	1.55619e+06	799638	900603	2.34e+07	1.21101e+06	2.67916e+06	1.32313e+06	2.8869e+06	6.35479e+06	722062	4.76678e+06	2.38215e+06	2.42109e+06	2.63862e+06	2.22889e+06	2.54271e+06	Carboxylic acids and derivatives	C00253	ko01100//Metabolic pathways;ko01110//Biosynthesis of secondary metabolites;ko01120//Microbial metabolism in diverse environments;ko00760//Nicotinate and nicotinamide metabolism;ko05133//Pertussis
NEG00125	Phosphatidylethanolamine 16:0-20:1	0.724353			-	-	-	494.753	744.554	1.20525e+07	1.86662e+06	3.71199e+06	4.52428e+06	1.81826e+06	2.13291e+06	2.45094e+06	1.06776e+06	2.78885e+06	551630	2.09574e+06	2.34642e+06	1.94598e+06	2.61437e+06	2.27432e+06	4.15084e+06	641110	4.39832e+06	3.55952e+06	528297	3.05495e+06	1.16193e+06	3.77821e+06	1.82448e+06	3.93723e+06	3.56939e+06	5.86441e+06	7.37801e+06	6.39881e+06	646187	1.8045e+06	723018	2.99917e+06	1.11869e+06	211882	3.53231e+06	5.63916e+06	-	-	-
NEG00126	Lys	0.723321			-	-	-	31.4589	145.098	4.56375e+07	1.93411e+07	1.11036e+07	1.19965e+07	1.47466e+07	1.53194e+07	1.14639e+07	1.12253e+07	2.19596e+07	1.57097e+07	2.20113e+07	2.16625e+07	1.83332e+07	1.97498e+07	2.87737e+07	3.15873e+07	1.60416e+07	3.54591e+07	3.80128e+07	3.3645e+07	2.52092e+07	2.89528e+07	3.06011e+07	3.11211e+07	1.57392e+07	2.89956e+07	9.86725e+06	2.17909e+07	1.21449e+07	1.0157e+07	3.62347e+07	1.09311e+07	1.82494e+07	1.95363e+07	2.03696e+07	2.09298e+07	2.08567e+07	Carboxylic acids and derivatives	C00047	ko01100//Metabolic pathways;ko01110//Biosynthesis of secondary metabolites;ko01120//Microbial metabolism in diverse environments;ko01130//Biosynthesis of antibiotics;ko01230//Biosynthesis of amino acids;ko01210//2-Oxocarboxylic acid metabolism;ko02010//ABC transporters;ko04974//Protein digestion and absorption;ko00970//Aminoacyl-tRNA biosynthesis;ko00310//Lysine degradation;ko00300//Lysine biosyn…
NEG00127	C10-LAS (TENTATIVE)	0.722449			-	-	-	348.644	297.153	7.99783e+06	2.94162e+06	4.38112e+06	3.53143e+06	3.15685e+06	2.41253e+06	3.23834e+06	4.33828e+06	3.01151e+06	4.1068e+06	2.86682e+06	3.50515e+06	4.51266e+06	3.92076e+06	3.40606e+06	3.00944e+06	4.5248e+06	3.06247e+06	3.40645e+06	4.01771e+06	3.25224e+06	3.58332e+06	3.34324e+06	3.13644e+06	2.49092e+06	3.60107e+06	2.90202e+06	3.41797e+06	2.61072e+06	4.89021e+06	3.31061e+06	4.02632e+06	4.75727e+06	4.02143e+06	3.55307e+06	3.07339e+06	2.76656e+06	-	-	-
NEG00128	S-(5'-ADENOSYL)-L-HOMOCYSTEINE	0.718			-	-	-	141.619	383.115	1.46932e+07	6.93161e+06	3.8579e+06	4.42752e+06	6.8598e+06	7.48784e+06	4.08083e+06	2.03239e+06	5.03279e+06	6.77697e+06	5.61601e+06	5.34844e+06	1.0243e+07	9.53907e+06	8.27471e+06	9.70164e+06	1.37754e+06	3.46846e+06	4.28593e+06	3.51263e+06	4.38656e+06	5.07839e+06	4.78064e+06	4.85784e+06	5.41353e+06	1.25823e+07	3.20627e+06	6.3543e+06	7.48128e+06	4.59647e+06	7.75688e+06	6.23655e+06	5.0645e+06	5.69459e+06	5.83752e+06	6.12698e+06	6.06778e+06	5'-deoxyribonucleosides	C00021	ko01100//Metabolic pathways;ko01230//Biosynthesis of amino acids;ko00270//Cysteine and methionine metabolism
NEG00129	5-Methylbenzotriazole	0.715593			-	-	-	622.939	132.057	7.94569e+07	2.96926e+07	6.42994e+07	1.4389e+07	3.25956e+06	6.39825e+07	4.55107e+07	4.90269e+06	2.05259e+07	4.36705e+07	3.68668e+07	5.11148e+07	6.10116e+06	3.49917e+07	1.88919e+07	4.8132e+06	3.93502e+07	2.94249e+07	6.98307e+07	4.51159e+07	5.45752e+07	6.83162e+07	1.4543e+07	3.54073e+06	3.33624e+07	5.41458e+07	7.55144e+07	2.38955e+07	5.16455e+06	2.89318e+07	4.30232e+07	3.25937e+07	3.51044e+07	3.23657e+07	6.58864e+07	7.48692e+07	2.07967e+07	-	-	-
NEG00130	URACIL	0.711798			C4H4N2O2	66-22-8	112.027	56.2892	111.02	1.99251e+06	862837	647440	798803	878991	757460	588188	616150	670291	609268	1.50678e+06	1.64426e+06	1.04719e+06	1.27262e+06	1.3105e+06	1.38809e+06	593897	1.85125e+06	1.71263e+06	1.06866e+06	1.95449e+06	1.39765e+06	1.57481e+06	2.05493e+06	2.19698e+06	2.30267e+06	2.10751e+06	1.8622e+06	2.82147e+06	1.95068e+06	1.74196e+06	2.77056e+06	1.32195e+06	1.25619e+06	1.32685e+06	1.38367e+06	1.42582e+06	Diazines	C00106	ko01100//Metabolic pathways;ko00240//Pyrimidine metabolism;ko00410//beta-Alanine metabolism;ko00770//Pantothenate and CoA biosynthesis
NEG00131	(-)-Corey Lactone Diol	0.701514			-	-	-	627.921	171.068	6.4455e+07	1.63212e+07	1.27299e+07	2.76536e+07	2.85735e+07	7.97386e+07	2.9501e+07	1.58156e+07	2.30384e+07	2.08537e+07	4.85815e+07	5.64591e+07	2.81957e+07	4.18819e+07	4.05142e+07	2.18325e+07	3.40811e+07	3.4333e+07	7.07745e+07	2.82648e+07	4.90678e+07	3.1431e+07	2.67207e+07	2.09153e+07	3.55551e+07	6.80043e+07	8.3829e+07	3.91645e+07	3.06937e+07	3.12511e+07	4.39465e+07	1.80854e+07	3.39955e+07	2.90004e+06	1.64845e+08	7.89486e+07	5.36955e+07	-	-	-
NEG00132	1-Hydroxybenzotriazole	0.68446			-	-	-	624.745	134.036	4.29707e+07	244988	1.97902e+07	2.14375e+07	4.96591e+06	1.37302e+07	3.50063e+06	2.90386e+06	2.14508e+06	3.07652e+07	4.3043e+06	4.52694e+07	2.65247e+07	4.03209e+06	3.0009e+07	5.18651e+07	2.40581e+07	2.42829e+06	4.69333e+07	3.57736e+07	6.44199e+07	5.35052e+07	2.48622e+07	4.11772e+07	1.92835e+07	4.69152e+07	4.02734e+07	3.09165e+07	2.48894e+07	2.58667e+07	3.91453e+07	4.36035e+06	2.51919e+07	1.06023e+07	2.94513e+07	2.93046e+07	8.95882e+06	-	-	-
NEG00133	L-phenylalanyl-L-proline	0.678405			-	-	-	185.466	261.125	1.32205e+06	525066	853784	1.16204e+06	600232	639641	660339	749284	1.70604e+06	1.12976e+06	1.05398e+06	1.09373e+06	1.75436e+06	1.90456e+06	1.38334e+06	1.51901e+06	228228	1.16638e+06	2.42582e+06	956009	1.37324e+06	1.52286e+06	669032	499185	392883	1.11321e+06	892668	1.36144e+06	750294	456931	1.22492e+06	777996	1.04525e+06	1.02524e+06	1.06295e+06	1.14441e+06	1.09293e+06	-	-	-
NEG00134	N-Acetyl-alpha-D-glucosamine 1-phosphate	0.664369			-	-	-	28.1606	300.049	7.13918e+06	2.87065e+06	2.74334e+06	3.76972e+06	2.97543e+06	2.44869e+06	2.53471e+06	2.10262e+06	2.80922e+06	2.57225e+06	3.96555e+06	4.07771e+06	1.18081e+06	2.63439e+06	2.71447e+06	1.42832e+06	590514	3.34168e+06	2.58152e+06	1.94438e+06	2.94857e+06	3.05752e+06	3.30002e+06	1.56494e+06	487837	2.77866e+06	1.83901e+06	2.58366e+06	2.07938e+06	1.45837e+06	3.7976e+06	1.97961e+06	2.18326e+06	2.42913e+06	2.41917e+06	2.68291e+06	2.66011e+06	Organooxygen compounds	C04501	ko01100//Metabolic pathways;ko01130//Biosynthesis of antibiotics;ko00520//Amino sugar and nucleotide sugar metabolism
NEG00135	1H-Benzotriazole, 4(or 5)-methyl-	0.659648			-	-	-	534.983	132.057	3.05957e+07	2.43571e+07	3.18554e+07	1.65966e+07	4.25467e+07	2.19705e+07	2.81587e+07	4.37563e+07	2.22815e+07	2.52565e+07	4.07472e+07	1.55328e+07	2.91091e+07	4.6826e+06	3.29203e+06	5.48271e+07	1.17266e+07	1.94053e+07	3.13753e+07	2.84338e+07	1.3761e+07	3.64821e+07	2.10561e+07	2.33415e+07	3.37144e+07	4.98109e+06	1.34956e+07	3.29677e+06	2.33939e+07	1.99147e+07	1.15647e+08	3.15862e+06	5.26846e+06	4.20998e+07	2.86761e+07	4.56439e+07	4.07986e+07	-	-	-
NEG00136	Pendimethalin	0.654545			-	-	-	583.434	280.132	3.86895e+06	3.35257e+06	2.25103e+06	2.70877e+06	3.68352e+06	2.08016e+06	2.15824e+06	1.87441e+06	406124	2.57252e+06	2.30169e+06	2.65926e+06	2.48741e+06	2.45005e+06	2.78132e+06	329045	965334	2.12709e+06	5.61604e+06	895535	2.44704e+06	2.85747e+06	2.6574e+06	3.60039e+06	6.19768e+06	3.08786e+06	2.34639e+06	2.838e+06	2.6884e+06	4.05734e+06	2.55026e+06	1.9982e+06	2.87394e+06	2.43652e+06	4.15595e+06	3.52035e+06	1.23109e+06	-	-	-
NEG00137	Gly-Leu	0.646064			-	-	-	36.5714	187.109	8.86783e+06	3.22109e+06	4.19734e+06	5.44136e+06	4.24673e+06	3.78086e+06	2.5502e+06	3.15035e+06	4.11915e+06	3.63932e+06	3.46593e+06	5.39304e+06	3.11754e+06	2.91478e+06	2.66801e+06	3.68012e+06	1.18674e+06	2.14846e+06	5.00616e+06	6.70496e+06	1.51709e+06	2.81241e+06	1.54506e+06	1.3447e+06	1.32404e+06	3.21463e+06	1.79857e+06	6.28451e+06	3.5144e+06	1.76089e+06	2.65458e+06	2.1723e+06	2.47086e+06	2.57509e+06	2.6928e+06	2.72395e+06	4.68747e+06	Carboxylic acids and derivatives	-	-
NEG00138	D-Gluconic acid	0.642111			-	-	-	29.0642	195.051	1.23412e+07	4.13039e+06	3.85066e+06	4.86649e+06	5.35992e+06	4.90335e+06	2.68472e+06	3.40285e+06	1.12689e+07	7.84973e+06	7.50205e+06	8.47548e+06	7.48151e+06	7.57785e+06	8.23884e+06	8.82625e+06	1.73861e+07	2.50924e+07	4.93151e+07	1.23765e+08	5.74122e+07	4.94554e+07	8.92435e+06	1.13828e+07	6.3328e+06	3.30976e+07	3.88301e+07	1.73304e+07	4.53823e+06	1.24309e+07	2.3498e+07	1.25368e+07	1.79191e+07	1.89758e+07	2.09892e+07	2.27421e+07	2.12531e+07	Organooxygen compounds	C00257	ko01100//Metabolic pathways;ko01110//Biosynthesis of secondary metabolites;ko01120//Microbial metabolism in diverse environments;ko01130//Biosynthesis of antibiotics;ko01200//Carbon metabolism;ko00030//Pentose phosphate pathway
NEG00139	Phosphatidylglyceride 18:1-20:4	0.629982			-	-	-	509.945	795.521	1.23802e+06	258789	1.3311e+06	1.508e+06	697224	664207	956568	747825	572467	909272	1.22137e+06	1.49901e+06	547837	347550	694092	696774	2.26006e+06	707521	1.17848e+06	950277	962669	847071	875106	972960	424975	820854	694012	781802	605510	919421	315878	791005	975358	870257	919683	1.02751e+06	681803	-	-	-
NEG00140	Phosphatidylcholine 18:1-18:1	0.629757			-	-	-	494.39	844.611	1.93977e+08	2.14695e+07	5.97903e+07	8.62698e+07	1.99719e+07	1.85247e+07	2.06683e+07	2.13092e+07	6.77984e+06	1.20433e+07	4.8731e+07	2.38766e+07	1.48855e+07	2.08513e+07	2.70281e+07	4.61725e+07	4.82578e+07	4.5045e+07	5.63823e+07	9.78612e+06	2.08404e+07	8.19003e+06	2.26075e+07	1.66496e+07	6.63939e+07	4.09503e+07	4.61824e+07	2.04884e+07	5.49082e+07	1.05639e+07	6.98411e+07	2.24693e+07	5.9707e+07	2.46885e+07	5.8276e+07	2.21377e+07	8.86281e+07	-	-	-
NEG00141	Gly-Val	0.629166			-	-	-	44.3184	173.093	6.06956e+06	2.51043e+06	2.85588e+06	3.91973e+06	2.33231e+06	1.96356e+06	1.9725e+06	2.09985e+06	6.13822e+06	2.9905e+06	5.51897e+06	5.6335e+06	3.80908e+06	4.08783e+06	7.74708e+06	8.02404e+06	802335	5.39791e+06	9.13918e+06	9.91071e+06	4.01381e+06	6.39983e+06	3.16228e+06	1.88439e+06	1.92075e+06	4.57964e+06	4.76936e+06	9.63935e+06	6.17151e+06	3.84108e+06	1.13161e+07	7.08374e+06	4.59984e+06	4.55838e+06	4.80471e+06	4.6237e+06	4.63178e+06	Carboxylic acids and derivatives	-	-
NEG00142	Phosphatidylcholine 16:1-20:5	0.62727			-	-	-	491.702	836.549	3.69537e+06	2.83726e+06	2.84783e+06	1.3503e+06	1.23202e+06	3.13857e+06	746821	4.99117e+06	1.51804e+06	1.68324e+06	2.23635e+06	3.97691e+06	5.02678e+06	4.02098e+06	3.48999e+06	1.79392e+06	2.64393e+06	1.95888e+06	1.7867e+06	4.17944e+06	3.10763e+06	3.01018e+06	4.35527e+06	2.26475e+06	2.29664e+06	2.183e+06	2.21021e+06	1.50992e+06	2.71442e+06	2.08545e+06	2.48699e+06	5.64614e+06	5.45204e+06	1.89823e+06	3.23518e+06	3.0867e+06	3.57125e+06	-	-	-
NEG00143	3,4-DIHYDROXY-L-PHENYLALANINE	0.611552			-	-	-	534.806	196.063	3.88193e+06	2.20918e+06	2.11841e+06	3.8851e+07	2.1092e+07	1.07704e+07	1.62874e+07	4.93365e+07	2.26952e+07	1.2932e+07	2.20275e+07	1.39015e+07	1.45265e+06	1.39502e+07	3.17074e+06	3.34176e+06	1.27565e+07	1.15309e+07	1.9448e+07	1.1836e+07	1.73473e+06	1.85575e+07	2.73544e+07	2.40556e+07	5.11648e+07	2.31417e+07	2.7395e+07	1.06031e+07	2.38872e+07	1.13683e+07	1.44531e+06	1.67524e+06	1.39851e+06	1.4448e+07	1.40609e+07	2.6232e+07	6.10215e+07	Carboxylic acids and derivatives	C00355	ko01100//Metabolic pathways;ko01110//Biosynthesis of secondary metabolites;ko00350//Tyrosine metabolism;ko05012//Parkinson disease;ko05034//Alcoholism;ko05030//Cocaine addiction;ko05031//Amphetamine addiction;ko04917//Prolactin signaling pathway;ko04728//Dopaminergic synapse
NEG00144	C12-AS (TENTATIVE)	0.592906			-	-	-	347.832	265.148	4.56762e+06	1.64205e+06	2.12524e+06	1.89891e+06	1.99114e+06	1.6654e+06	1.75165e+06	2.3547e+06	1.84255e+06	2.01653e+06	1.66137e+06	2.04425e+06	1.96809e+06	1.95453e+06	1.8841e+06	1.90891e+06	2.13781e+06	1.76053e+06	1.65881e+06	1.75765e+06	1.79814e+06	1.67423e+06	1.63953e+06	1.64497e+06	1.5341e+06	1.73996e+06	1.73136e+06	1.63702e+06	1.66423e+06	2.24835e+06	1.86434e+06	1.83078e+06	2.26579e+06	2.07832e+06	2.06494e+06	1.96694e+06	1.95125e+06	-	-	-
NEG00145	5-METHYLCYTOSINE HYDROCLORIDE	0.576902			-	-	-	524.26	124.052	1.05401e+07	9.39525e+06	9.73355e+06	5.02391e+06	7.02355e+06	1.26412e+06	4.04741e+06	6.77496e+06	1.7971e+07	8.9881e+06	9.91684e+06	1.8111e+07	9.16503e+06	9.18725e+06	1.94634e+06	1.07901e+07	1.26201e+07	8.49338e+06	2.00503e+07	1.55372e+07	5.07184e+06	1.23928e+06	2.13097e+07	7.09503e+06	1.15015e+07	3.71807e+06	2.63812e+07	9.15915e+06	1.29165e+07	7.00002e+06	2.39797e+07	7.70736e+06	1.53475e+07	831517	4.57315e+06	8.13457e+06	1.15361e+07	-	-	-
NEG00146	PI(16:0e/12-HETE)	0.539868			-	-	-	504.317	859.538	4.33706e+07	1.25642e+07	2.23679e+07	1.85874e+07	2.12905e+07	1.68288e+07	2.99651e+07	3.36457e+07	2.76274e+07	2.93214e+07	2.66631e+07	2.69466e+07	2.78555e+07	2.18869e+07	1.38887e+07	2.54222e+07	3.29915e+07	3.07541e+07	3.35556e+07	3.3088e+07	1.11927e+07	3.43936e+07	2.19745e+07	2.3018e+07	2.56764e+07	3.90884e+07	2.25863e+07	3.54558e+07	2.282e+07	3.02945e+07	2.40273e+07	2.90051e+07	3.27669e+07	2.97142e+07	3.08944e+07	2.98919e+07	2.6671e+07	-	-	-
NEG00147	PI(18:0e/18-HETE)	0.521398			-	-	-	513.917	887.561	4.5643e+07	1.62052e+07	1.84369e+07	2.33207e+07	1.41149e+07	1.12569e+07	2.83003e+07	2.70274e+07	1.96899e+07	1.62627e+07	1.98226e+07	2.80497e+07	2.17789e+07	2.23661e+07	2.22627e+07	1.84805e+07	3.46284e+07	1.40148e+07	2.13841e+07	1.56746e+07	2.03391e+07	2.63902e+07	2.66033e+07	3.10991e+07	2.16464e+07	3.58455e+07	2.0802e+07	2.59846e+07	3.04134e+07	4.85794e+07	3.12109e+07	5.79854e+07	1.90973e+07	3.06004e+07	3.09586e+07	3.65779e+07	2.64581e+07	-	-	-
NEG00148	Phosphatidylcholine 17:1-18:1	0.501241			-	-	-	492.71	830.594	1.15362e+07	2.49677e+06	5.95502e+06	2.73709e+06	4.7115e+06	3.76031e+06	1.71122e+06	1.77981e+06	1.60546e+06	2.73644e+06	2.37081e+06	6.95134e+06	3.69785e+06	2.05027e+06	2.39563e+06	3.80131e+06	1.44811e+06	1.90002e+06	2.96043e+06	2.82043e+06	1.14684e+06	2.86878e+06	3.57477e+06	3.92614e+06	2.64841e+06	2.83956e+06	2.46583e+06	6.24869e+06	3.63178e+06	2.1246e+06	4.50254e+06	1.37624e+06	928329	2.12905e+06	2.52274e+06	2.14996e+06	2.06505e+06	-	-	-
NEG00149	DIHYDROROBINETIN	0.496418			-	-	-	134.078	303.05	5.49108e+06	2.42943e+06	2.46528e+06	2.74899e+06	2.57524e+06	2.54657e+06	2.42898e+06	2.38636e+06	3.02759e+06	3.48065e+06	3.5049e+06	3.39171e+06	3.71414e+06	3.63534e+06	3.40016e+06	3.95853e+06	1.00075e+06	3.24132e+06	3.3126e+06	3.15066e+06	1.68302e+06	3.33091e+06	3.1958e+06	1.62943e+06	519434	3.65547e+06	1.8128e+06	3.65012e+06	3.26094e+06	2.70308e+06	3.6594e+06	1.6059e+06	2.77815e+06	2.97124e+06	2.93056e+06	3.258e+06	3.21997e+06	-	-	-
NEG00150	D-Glucoheptose	0.49095			-	-	-	497.019	209.067	9.31315e+06	1.29073e+07	1.66932e+07	4.44292e+06	4.13637e+06	1.27094e+07	4.449e+06	4.70905e+06	3.21444e+06	4.56601e+06	4.22118e+06	1.7386e+06	6.45219e+06	4.44503e+06	4.18556e+06	1.20141e+07	3.06777e+06	1.32992e+07	4.24746e+06	3.61857e+06	5.8849e+06	3.45242e+06	3.36555e+06	3.90048e+06	3.09577e+06	4.36226e+06	7.76708e+06	4.07139e+06	7.05539e+06	3.45369e+06	3.65381e+06	6.97788e+06	3.78227e+06	3.77816e+06	3.17835e+06	1.83493e+06	5.49411e+06	-	-	-
NEG00151	Glu Asn Gln Glu	0.47721			-	-	-	36.0035	517.193	3.12451e+07	1.38738e+07	2.03184e+07	2.1549e+07	1.61982e+07	1.44502e+07	2.5477e+07	2.60324e+07	2.00642e+07	2.55762e+07	2.35291e+07	2.12974e+07	1.90628e+07	1.66701e+07	1.5533e+07	1.94134e+07	2.18802e+07	1.94611e+07	1.64387e+07	1.61316e+07	2.60039e+07	2.10475e+07	1.56243e+07	2.19507e+07	2.15947e+07	1.65745e+07	3.3741e+07	2.57656e+07	1.5416e+07	1.58203e+07	1.99724e+07	7.58266e+06	1.7251e+07	1.70972e+07	1.91598e+07	1.92792e+07	2.18275e+07	-	-	-
NEG00152	Phosphatidylcholine 18:0-18:2	0.473449			-	-	-	450.697	844.611	2.60851e+07	6.66976e+06	1.03935e+07	6.30132e+06	6.70134e+06	1.00388e+07	7.38234e+06	2.76499e+06	6.15437e+06	4.04814e+06	1.17144e+07	1.988e+07	7.94363e+06	1.98596e+06	7.87922e+06	3.67132e+07	4.73465e+06	1.15978e+07	5.47647e+06	3.04534e+06	8.30568e+06	3.50578e+06	4.02634e+07	1.12718e+07	3.12157e+07	4.32239e+06	4.54536e+06	7.07478e+06	1.56087e+07	4.22304e+06	1.7734e+07	500789	6.80398e+06	2.55052e+06	8.84497e+06	7.60737e+06	7.43277e+06	-	-	-
NEG00153	Sphingomyelin d18:1-C16:0	0.447383			-	-	-	495.471	761.585	1.64231e+07	7.2341e+06	4.8177e+06	1.25303e+07	6.55231e+06	4.67174e+06	1.28724e+07	3.73224e+06	1.24494e+07	4.10087e+06	2.15622e+06	1.29502e+06	3.96245e+06	1.71723e+06	4.24163e+06	244936	3.23924e+06	3.04796e+06	8.88984e+06	4.82647e+06	1.12616e+07	2.08772e+06	1.75462e+06	337710	1.15958e+06	5.94731e+06	3.99745e+06	7.42656e+06	681952	3.39754e+06	190060	940233	4.46094e+06	5.4427e+06	4.76709e+06	172901	3.25249e+06	-	-	-
NEG00154	2-cyano-Pyrimidine	0.444932			-	-	-	600.176	104.026	2.8778e+07	8.52809e+06	1.57962e+07	2.88676e+07	1.41686e+07	1.00945e+07	2.37751e+07	1.06764e+07	2.24644e+07	6.95444e+06	6.08253e+06	1.3706e+07	1.63895e+07	1.10793e+07	3.36141e+06	3.02606e+06	1.26338e+06	1.53054e+07	2.07522e+06	1.14069e+07	1.69819e+07	6.1336e+06	1.67341e+07	1.51021e+07	2.56183e+07	1.91928e+07	2.08035e+07	1.48236e+07	1.09011e+07	1.25504e+07	6.2678e+06	5.30274e+06	1.48136e+07	1.17845e+07	1.6379e+06	1.33288e+07	1.35393e+07	-	-	-
NEG00155	Phosphatidylcholine 18:0-20:4	0.441664			-	-	-	493.05	868.611	4.20949e+07	5.27063e+06	213851	4.53999e+06	6.21648e+06	619218	7.83716e+06	3.2066e+06	4.23667e+06	236117	6.0148e+06	1.52672e+07	1.96352e+06	1.68813e+07	1.44328e+07	1.11646e+07	337556	7.80996e+06	8.72885e+06	761391	1.22252e+07	1.13327e+07	4.21615e+06	7.50435e+06	8.90786e+06	1.23072e+07	4.60104e+06	1.0134e+07	8.60885e+06	2.63429e+06	8.8155e+06	2.56193e+06	3.51491e+06	2.44438e+06	8.01883e+06	3.47911e+06	5.77697e+06	-	-	-
NEG00156	Acetanilide	0.441482			C8H9NO	103-84-4	135.068	535.173	134.06	2.90808e+07	1.57707e+07	1.9796e+06	8.89973e+06	5.7697e+06	1.27098e+07	8.80903e+06	6.06902e+06	1.20207e+07	1.70277e+07	1.29942e+07	8.35643e+06	1.36853e+07	1.07411e+07	3.30514e+06	1.35199e+07	7.0524e+06	7.56665e+06	5.3245e+06	6.55944e+06	9.31765e+06	1.39887e+07	4.67798e+06	1.19765e+07	8.75377e+06	1.49111e+06	2.04272e+06	618680	1.78488e+07	1.07718e+07	1.38782e+06	9.89294e+06	1.2116e+07	3.70959e+06	4.06018e+06	9.32076e+06	1.53058e+07	Benzene and substituted derivatives	-	-
NEG00157	Valproic Acid	0.439195			-	-	-	235.051	143.108	7.88135e+06	3.07536e+06	2.89918e+06	3.00244e+06	3.06852e+06	3.02112e+06	3.05388e+06	2.88866e+06	2.93499e+06	2.96967e+06	2.95688e+06	2.94706e+06	2.84567e+06	2.90644e+06	2.91554e+06	3.11319e+06	3.11333e+06	2.97316e+06	2.95562e+06	2.76398e+06	2.96013e+06	2.86916e+06	2.88595e+06	2.9362e+06	2.93511e+06	2.95164e+06	3.03003e+06	3.08462e+06	2.92815e+06	3.02951e+06	2.87541e+06	2.87206e+06	2.78e+06	2.71033e+06	2.71599e+06	2.79922e+06	2.84009e+06	Fatty Acyls	C07185	ko04976//Bile secretion;ko00982//Drug metabolism - cytochrome P450
NEG00158	N6-(DELTA2-ISOPENTENYL)-ADENINE	0.415931			-	-	-	163.95	202.109	2.03048e+06	873407	833656	847083	660472	609061	1.68657e+06	1.53523e+06	688064	1.43087e+06	1.17001e+06	1.15456e+06	1.34373e+06	1.26021e+06	1.67745e+06	1.96824e+06	6.00879e+06	1.88204e+06	2.0316e+06	1.97234e+06	4.32969e+06	2.13931e+06	2.11002e+06	3.78753e+06	5.82137e+06	3.0698e+06	1.61091e+06	1.3716e+06	2.12989e+06	3.71149e+06	1.73603e+06	2.50105e+06	1.97096e+06	1.96044e+06	2.03844e+06	2.04975e+06	2.06171e+06	-	C04083	ko01110//Biosynthesis of secondary metabolites
NEG00159	Dihydrojasmonic Acid	0.407966			-	-	-	367.755	211.134	1.06184e+07	3.96225e+06	3.92275e+06	4.1439e+06	4.09364e+06	3.99646e+06	4.1788e+06	4.08916e+06	3.90791e+06	4.09546e+06	4.13913e+06	3.93831e+06	3.9464e+06	4.07828e+06	4.09213e+06	4.19443e+06	4.23814e+06	3.98093e+06	4.00971e+06	3.85192e+06	3.96582e+06	3.89907e+06	3.94342e+06	4.00273e+06	3.85901e+06	4.07053e+06	4.31482e+06	4.1832e+06	4.02371e+06	4.06674e+06	4.00669e+06	3.94485e+06	3.83672e+06	3.75251e+06	3.85535e+06	3.84296e+06	3.94914e+06	Lineolic acids and derivatives	-	-
NEG00160	Phosphatidylglyceride 18:1-20:5	0.402776			-	-	-	500.595	793.506	1.89907e+06	539516	2.10671e+06	2.60482e+06	1.07906e+06	767804	1.41692e+06	1.10776e+06	2.79986e+06	2.17386e+06	315733	627526	812535	564936	781344	1.07798e+06	817703	892202	2.09585e+06	1.08434e+06	1.55517e+06	1.61545e+06	632791	919303	204299	1.17676e+06	1.28226e+06	1.34282e+06	1.60725e+06	1.17024e+06	234544	426563	1.27136e+06	1.2478e+06	1.35595e+06	1.28863e+06	1.19887e+06	-	-	-
NEG00161					-	-	-	720.083	236.971	1.52995e+06	559487	641171	610493	596415	484864	560594	594173	1.46307e+06	628225	544600	575136	551916	673097	693570	554040	625995	541482	582503	574949	555470	1.11043e+06	573606	598799	469090	589484	562040	574763	503776	788742	542152	598229	661787	567320	545667	448305	459337	-	-	-
NEG00162			8-Hydroxy-2-chlorodibenzofuran	-13.1216	-	-	-	720.082	217.003	4.89128e+07	1.58703e+07	1.69557e+07	2.62473e+07	1.48688e+07	1.39084e+07	1.72556e+07	1.59933e+07	1.44703e+07	2.00129e+07	1.65822e+07	1.49078e+06	2.29224e+07	1.678e+07	1.9744e+07	1.65032e+07	1.4475e+07	1.90358e+07	1.93972e+07	1.35618e+07	2.46392e+07	2.28593e+07	1.14761e+07	2.08791e+07	1.8122e+07	1.80817e+07	1.442e+07	1.59053e+07	1.82139e+07	1.80934e+07	1.33658e+07	1.41184e+07	1.91951e+07	1.3683e+06	1.9037e+07	1.06191e+07	1.46223e+07	-	-	-
NEG00163			1,2,3-Tris(chloromethoxy)propane	24.7623	-	-	-	720.081	234.976	5.28712e+06	1.77741e+06	2.27577e+06	1.77838e+06	1.84444e+06	1.69225e+06	1.77835e+06	2.17203e+06	2.91546e+06	2.36521e+06	3.86877e+06	1.99142e+06	2.84181e+06	2.10791e+06	2.03511e+06	1.50065e+06	2.18911e+06	1.83341e+06	2.09206e+06	2.03854e+06	1.87445e+06	2.0454e+06	2.01661e+06	1.9809e+06	1.61562e+06	4.04703e+06	2.00381e+06	1.66522e+06	1.7587e+06	2.16742e+06	1.93265e+06	2.07099e+06	2.02524e+06	2.01183e+06	1.92187e+06	1.81638e+06	1.62069e+06	-	-	-
NEG00164					-	-	-	719.948	392.965	15370.3	35379.4	36916.2	44739.7	41573.6	3906.98	9972.4	50295.3	37621.3	69102.9	48938	19121.3	35958.5	31858.8	56496.5	36521.8	41437.8	46060.5	45969.4	25426.3	37933.2	40773.2	53316.2	48603.4	30597.2	33369.2	20444.5	30442.1	43624.5	42916.2	27192.3	35333.7	41799.1	18423	25284.4	67048.5	59973.3	-	-	-
NEG00165					-	-	-	719.817	316.979	16488.5	56413.5	14854.3	22580.3	54382.2	4363.21	50889.2	27626	19790.2	46368.1	55223.1	48954	42595.5	24381.6	48525.5	58097.9	57037.1	25002	51025.3	27269.3	48548	45007.5	44312.8	23747.1	33565.5	46718.5	49386.9	36209.7	19625.4	38443	45830.3	25299.8	35801.1	43338.1	14465.9	49106.5	44971.9	-	-	-
NEG00166					-	-	-	719.816	174.993	1.94055e+06	1.00786e+06	1.86641e+06	1.19833e+06	819964	1.12813e+06	1.59296e+06	1.29449e+06	1.62652e+06	1.23505e+06	218973	1.40592e+06	1.43899e+06	786978	829241	237170	1.813e+06	833840	98567.4	766756	1.82103e+06	680943	251643	826352	592295	808974	1.57515e+06	1.87394e+06	1.36545e+06	734878	940372	141205	84778.8	148838	810589	1.10488e+06	1.12458e+06	-	-	-
NEG00167					-	-	-	719.816	235.977	503792	200799	249459	203679	173281	213702	193173	257007	238923	500099	209579	352576	149333	288750	288816	266884	170800	437872	183778	249093	38377.1	367185	185919	68739.1	299494	220096	218368	171687	300946	446841	297342	199587	290493	47018.4	105306	469255	202773	-	-	-
NEG00168					-	-	-	719.815	219.978	4.83716e+06	1.43283e+06	1.08947e+06	2.02382e+06	1.43514e+06	541265	437163	1.17738e+06	361772	2.8256e+06	1.34518e+06	1.24426e+06	1.06731e+06	349323	429454	1.46189e+06	381877	1.30595e+06	1.32926e+06	1.08739e+06	1.29516e+06	2.46892e+06	1.24018e+06	294725	2.06875e+06	1.23231e+06	312132	1.90594e+06	2.28101e+06	2.95809e+06	1.26936e+06	1.56757e+06	966602	1.15674e+06	1.21779e+06	1.46152e+06	1.28415e+06	-	-	-
NEG00169					-	-	-	719.815	374.993	104666	354403	233990	138348	232511	260855	1.20768e+06	274180	264919	435630	631200	346161	515899	296670	359494	696969	559001	228438	616772	222802	1.22031e+06	1.15049e+06	615622	1.18267e+06	49505.4	47377.6	807018	358154	318922	1.08218e+06	282475	236116	47232.2	312383	1.11787e+06	115338	370201	-	-	-
NEG00170			Trichlormethine	5.84614	-	-	-	719.813	237.974	148868	28177.7	67069.2	15853.9	21378.6	49479	55366.7	24109.4	56958.5	32946.7	41516.2	32841.6	24290.3	19001.1	47020	53598.7	9872.59	32862.4	38772.9	29077.1	51270.3	52878	57926.5	22551.1	42950.7	24194.6	34716.7	10441	48524.7	24491.6	24136	56636.3	35840.2	38872.6	19708.9	14701	14753.7	-	-	-
NEG00171					-	-	-	719.806	377.967	1.0307e+06	611999	79038.3	1.03431e+06	37999.4	99622.2	501454	965363	481320	36974.5	201966	21334.3	327381	32855	32180.8	1.17271e+06	45158.6	1.0843e+06	250497	17519.2	361006	427377	44657.2	324139	219142	41193.9	587786	60162.1	486052	46078.6	71828.5	411216	27271.4	936178	282396	436145	1.07563e+06	-	-	-
NEG00172					-	-	-	719.683	380.942	775359	34891.4	256914	96251.1	354714	253789	91435.5	89515.2	40694.1	212684	129335	58066.8	26506.3	323453	76320.3	274722	83100.9	96304.6	55141.6	31699.4	153417	84903.8	46726.5	36777	16167.7	224025	37672.8	49005.8	218367	86047.7	45135.6	81839.9	67811.6	198572	358359	35816.2	181074	-	-	-
NEG00173					-	-	-	719.551	219.007	1.26082e+06	32261.1	343839	21594	200341	183603	194259	199633	179809	187539	183420	186237	172975	318323	22123.7	201270	183194	187853	22583.8	26971.1	188432	182792	184487	339709	202128	188642	198631	65043.6	181858	211000	182834	19788.4	160437	178398	374157	174874	182474	-	-	-
NEG00174					-	-	-	719.551	248.961	26205.1	96155.4	96072.3	78336.1	101817	98266.6	103746	62014.8	81727.4	83773.6	68690.7	94927.8	12089.4	98966	4267.12	142220	7771.5	17492.6	94125.8	5116.64	109077	68399.5	107631	108298	97481.1	84675.6	105272	102510	87912.6	95662.7	110555	85630.8	85143.7	86276.3	8283.41	105415	96538.7	-	-	-
NEG00175			Fluazim	1.70791	-	-	-	719.534	462.945	29010.2	10422.6	9444.16	8021.46	15181.2	11606	16204.1	9023.98	10376.3	9696.75	11988.3	13422.6	8118.35	102639	11154.6	14960.3	9397.43	22149.1	7834.22	8744.17	9806.33	10538.8	10870.6	20521	15565.6	11320.6	13830.4	14593.6	11537.2	6739.07	10656.9	10586	6428.66	16565.3	154622	7148.6	10580.5	-	-	-
NEG00176			Menadiol disulfate	23.2499	-	-	-	719.521	332.982	414249	538391	44287.8	143076	257143	268861	167856	212371	251131	201551	321919	211151	187268	130552	224140	142732	20058.9	190998	21112.2	19213.5	184946	76732.7	244585	131913	123571	101626	17097.5	209406	116542	20170.3	23681.7	148192	64261.3	67301.6	14306.7	520461	20213.8	Naphthalenes	-	-
NEG00177					-	-	-	719.286	359.015	89360.8	182706	18397.1	37746.4	361523	291017	46287.5	124529	297174	62647.9	36199.2	142414	45354.3	33475.6	203768	31444.5	56177	286353	29084.8	318032	114190	33261.9	94040.8	203817	102085	222917	151237	21503.2	178460	103050	285550	37050.2	29901.8	166763	27786.5	21335.1	107114	-	-	-
NEG00178					-	-	-	719.28	395.94	89730.8	43850.7	32423.5	18100.1	26773	19355.6	24815.6	15603.5	26861.9	3912.01	27216.9	38947.6	21117.5	27884	28020.7	29944	31014.5	28488.6	22190.1	41370.6	25847.1	34643.4	27392.9	28106.6	23008	31943.3	32309.9	27573.4	24051	28032.2	25887.2	21960	20708.6	42683.2	18409.9	26790.5	21175.3	-	-	-
NEG00179			3,5-Dichloro-2-methylmucote	-21.362	-	-	-	719.279	222.952	681904	1.56881e+06	1.44657e+06	649399	1.31045e+06	1.16383e+06	104247	236101	213568	1.79273e+06	261312	1.04321e+06	452595	97813.4	1.44363e+06	3.30268e+06	490023	408868	1.37457e+06	216466	1.20329e+06	1.63144e+06	756643	267590	152997	2.0129e+06	1.03575e+06	739543	1.45602e+06	451326	98661.6	667187	1.0121e+06	479351	1.83145e+06	256023	1.35289e+06	-	-	-
NEG00180			Oxapyrazon	-17.351	-	-	-	719.277	335.957	68247.6	239681	15537.5	15752.8	25942.4	22393.6	21114.7	14115.9	21167.2	110901	86248.2	164504	210398	27190.3	19039.7	95497.4	72277.9	36071.3	176850	135957	25381.2	102993	24698.2	90678.4	193494	113361	265688	23124.1	14737.1	23392.6	13663.8	13220	10169.8	80447.2	219748	142177	25774.3	-	-	-
NEG00181					-	-	-	719.018	174.955	236451	3.58793e+06	135224	3.39079e+06	41739.8	29259.5	3.5399e+06	111746	3.41346e+06	112494	3.50822e+06	98131.6	112175	104609	3.41905e+06	3.7783e+06	133730	3.48764e+06	3.35616e+06	28602	3.46217e+06	3.25678e+06	27587.1	27063.7	3.2859e+06	3.3815e+06	93443.4	3.42865e+06	3.5718e+06	3.26933e+06	40676.7	3.13757e+06	120543	35631.5	36912.7	3.42641e+06	3.37974e+06	-	-	-
NEG00182					-	-	-	718.884	194.956	312092	21082.3	163313	20594.4	111797	81007.4	26058.5	60406.2	20410.7	131817	28460.1	117075	150965	108614	116838	18021.6	166203	185513	130231	24779.8	114224	123087	38918.8	141262	129252	127010	200400	28373.4	149929	34078.2	118179	152280	90763.2	45616.2	56891.5	116173	60310.6	-	-	-
NEG00183					-	-	-	718.755	238.97	526992	179197	184046	212239	206633	173440	134793	221104	190624	194965	53618.2	207257	155782	218080	210792	190753	90832.6	189475	211551	202456	175371	213608	152250	208361	163405	216827	155633	209415	143015	199249	201795	212119	215684	207646	154933	70027.7	69970.4	-	-	-
NEG00184					-	-	-	718.751	188.972	166638	81173.9	72406.4	61756.8	60319.7	73528.6	6324.46	69181.5	56271.1	73717.3	57621.8	39826	66680.1	68907.5	60477.5	37636.9	68445.6	53089.7	59458.4	66267.5	55504.2	65702.6	63167.6	61934.1	48329.5	66815.3	49319.3	60765.2	56638.1	72477.6	130963	68018.6	69173.6	65095.9	49318.6	58148.1	7394.05	-	-	-
NEG00185					-	-	-	718.75	237.951	265171	148832	15061.1	104492	14893.8	171355	68140.7	101658	94358.9	166950	125367	173108	189770	198916	200789	83907.5	205707	89663.2	185621	136841	191976	165529	198732	193385	158179	196294	56145.4	189050	186594	119993	160258	203228	149392	80216.4	159125	189254	161061	-	-	-
NEG00186					-	-	-	718.75	231.979	811275	281776	341610	333817	304331	263228	299228	328388	313999	240717	303149	311646	166479	316387	195669	293055	335398	281156	315646	655321	284664	639786	315643	639120	237377	317649	288951	332303	274893	332445	295436	664033	308240	310933	137152	279689	33840	-	-	-
NEG00187					-	-	-	718.747	230.981	122855	42405	112951	51734.5	45402.1	37649.1	43647.6	65476	43753.2	59164.3	41409.1	48006.1	81982.4	61580	41789.1	43026	93342.6	53217.1	20488.2	110595	39508.3	61049.5	49356.5	44675.7	40188.3	51437.2	40944	49426.3	40489.8	118654	44104.1	45491.9	133177	61743.5	25002.9	43304.3	34940.8	-	-	-
NEG00188					-	-	-	718.744	247.893	176413	35351.3	69552.5	121292	98034.6	84789.8	38266.3	83109.3	108336	142481	120408	26845.3	43547	136429	32689.1	113041	167736	55372.9	23979.4	128428	41600.2	126042	131588	35469.4	114935	139573	45277.1	117320	99216.4	159427	39134.1	132734	143913	126058	130066	91282.7	100327	-	-	-
NEG00189			Propanoate	0.873215	-	-	-	718.612	73.0296	197208	557685	122499	759073	629757	129273	606837	677818	515253	556602	702255	484154	404127	542095	101786	534599	457186	1.10819e+06	504527	482767	532700	473404	95328.3	558026	432831	864851	591403	563054	686765	530460	513737	743389	551148	1.17124e+06	579825	69108.2	605799	Carboxylic acids and derivatives	C00163	ko01100//Metabolic pathways;ko01120//Microbial metabolism in diverse environments;ko01220//Degradation of aromatic compounds;ko04974//Protein digestion and absorption;ko00760//Nicotinate and nicotinamide metabolism;ko00640//Propanoate metabolism;ko04973//Carbohydrate digestion and absorption
NEG00190					-	-	-	718.588	459.97	31342.6	148307	45051.7	100066	12181.7	44445.7	88941.2	49155.2	24766.3	98903	49761.9	53066.9	107367	16751.2	58103	23181.2	131418	109021	119214	15023	41010.3	118773	20312.6	10151.8	13470.6	107447	39445.6	27164.1	100517	50410.7	122970	101693	38319.8	13635	48464.5	42811.8	86764.4	-	-	-
NEG00191			alpha-D-Ribose 1,2-cyclic phosphate 5-phosphate	12.4822	-	-	-	718.488	290.971	226349	64457	14016.4	9211.04	10897.7	192644	89454.4	91525.6	134298	89571.6	20619.4	89639.3	17400.3	23277.8	17828.8	96903.1	8309.94	139277	13923.2	65650.4	14303.7	28643	89819.2	99276.2	45452.3	14219.5	111763	13692.7	158691	11544.2	15098.8	27305.7	9389.12	16992.7	20175.5	109574	91350.8	-	-	-
NEG00192			5-O-phosphonato-alpha-D-ribofuranosyl Diphosphate(5-)	21.0528	-	-	-	718.482	383.916	227920	14312.3	8708.1	17573.9	51449	57028.6	19229.5	73252.5	94266.9	39901.4	179344	114161	99907.7	46600.1	130879	34841.2	110294	84917.6	89586.3	13950.1	55126.7	10002.8	22267.4	98604.8	22078.9	102037	15532.5	9145.71	45038	81371.3	13048.6	67182.8	34844.3	59738.9	47420	80992.2	56339.9	Organooxygen compounds	-	-
NEG00193					-	-	-	718.481	240.925	215558	237191	113880	267862	19655.5	96209.9	190560	262896	248151	186714	121980	119995	87188.3	269152	113587	256504	276658	243174	170472	102039	161036	67011.7	128419	73835.2	150585	234330	112278	174158	146469	52134.9	142779	125772	222967	91885.3	239850	116022	150850	-	-	-
NEG00194					-	-	-	718.454	189.981	278326	85836.6	14825.9	22244	82735.5	62411.9	64614.5	10927.3	91814.6	132549	60981.7	74614.1	70715.5	69799	92648.9	176415	17517	71097.6	67774.8	26205.5	77262.2	26167	44070.4	102538	101794	65542.6	120360	136522	119532	164277	21806.6	8494.58	120968	55098.5	57286	8338.72	71516.5	-	-	-
NEG00195					-	-	-	718.351	177.967	1.25698e+06	391129	272678	126431	209853	401456	105432	127261	212424	305301	62495.4	42561.1	49596.3	309507	196852	473240	252082	368522	311832	60145.5	265584	44195.2	61140.1	252015	514999	480445	238493	363890	61500.9	165104	335674	119410	39903.1	61399.7	194641	71724.8	211806	-	-	-
NEG00196					-	-	-	718.345	317.004	181495	17176.1	39729.5	40616.7	15366.5	15900.7	50325.6	60841.8	9411.07	83332.2	18146.2	28380.7	72074.4	63532.3	114367	57750.4	34371	13842.3	73152	43355.9	50716.3	84345.8	43597.3	11515.4	47517.8	68253.1	18618.5	102870	14322.4	38207.4	108654	47017.1	35462	42252.8	9614.6	8304.76	25271.4	-	-	-
NEG00197					-	-	-	718.215	218.877	459677	153356	42827.1	117079	157812	131523	109748	180932	145231	125628	173888	77111.3	149004	184397	173087	132578	22637.2	160552	85027.3	119275	159602	108183	175022	172304	144420	171728	162164	162250	147789	174079	114129	157268	89460.5	147801	107401	84314.7	140399	-	-	-
NEG00198					-	-	-	718.21	239.946	99664.1	25656.7	30105.9	20787.6	15639.1	23662.5	42817.9	23380.3	30215.4	26303.1	28202.2	23571.4	24158.6	41415.4	21725.1	22873.5	17302.5	18079.7	27379	22781.8	24768.5	21820.6	21575.4	24516.3	23848.4	24782.8	25123.9	24053.5	21602.4	23081.8	32731.6	24787.6	26406.9	19943	41787.2	19039.2	18884.2	-	-	-
NEG00199					-	-	-	718.082	192.959	279882	46199.2	73932.3	54459	114172	456280	310234	53102.3	78257.5	16315.2	109006	52669.2	102648	114884	251139	319061	97582	38749.5	107190	60903.6	129343	38244	102795	41096.1	37116.2	106758	59925.6	99749.5	106683	97360.1	106079	97296	85142.5	61635.4	16243.7	107485	107518	-	-	-
NEG00200					-	-	-	718.08	456.996	186417	109034	79910.7	72373.3	9480.65	62903.1	19274.6	97567.9	121956	22634.2	146224	151954	61295.5	86293	81898.5	21840.7	10567.8	94076	72902.1	9287.65	103603	103606	34325.1	68340.4	74296.4	30191.2	56683.8	17469.7	46849	71641.2	150053	11775.1	55877.1	79286.2	75984.7	43620.1	105291	-	-	-
NEG00201					-	-	-	717.947	132.982	298483	216077	33223	192128	97804.8	124280	39677.6	47764.7	33445.2	255174	97404.9	88720.8	180515	191598	26576.3	106255	79192.8	61868.4	364203	161095	16972.1	260181	239566	34715.9	24716	294643	50170.4	36299.4	340044	110822	42655.1	23473.8	66831.2	14747.7	82837.3	241750	77770.2	-	-	-
NEG00202					-	-	-	717.944	189.861	80331.8	27478.2	109962	16996	5778.27	15833.3	23985.8	33665.7	5817.63	27513.4	39714.3	21755.7	36781.7	23018.1	23662.3	21834.3	37053.6	22186.7	37630.1	21256	18369.9	25117.5	36919.9	18640.9	21683.3	25661.3	22239.5	22961.9	27514.3	39490.4	22611.1	27507.6	119089	32838	25370.2	20256.5	17861.8	-	-	-
NEG00203			Chlorothiazide	14.7768	-	-	-	717.943	293.946	225860	14033.6	6358.7	12920	14670	45401.2	98276.2	74246	8689.52	10243.2	9080.55	51800.4	24009.5	9732.65	10263.6	146364	21325.4	35765.5	15008.9	17145.6	74668.6	25898	78758.8	75406.7	23443.3	15311.6	71003.6	21200.9	28313.7	25168.6	112035	15440.6	28329	7000.2	10124.3	85741.4	92871.3	Thiadiazines	-	-
NEG00204					-	-	-	717.909	216.881	298092	56932.4	173411	132377	308086	205909	42043.4	240780	20633.8	172742	281548	303795	61799.6	29402.6	328126	322826	131084	115289	240517	186829	202861	312846	316040	79387.7	232280	168476	94758.9	170758	290749	131452	32145.7	268869	147290	108844	195691	103040	265084	-	-	-
NEG00205					-	-	-	717.689	225.927	2.03017e+06	399508	1.98703e+06	2.05288e+06	191906	2.79838e+06	2.07323e+06	1.21425e+06	2.00867e+06	1.4355e+06	468968	644733	1.76219e+06	2.45265e+06	1.20685e+06	1.58751e+06	890582	2.10807e+06	889276	1.05969e+06	1.61057e+06	117569	1.334e+06	1.2588e+06	2.93762e+06	1.93504e+06	657880	1.42893e+06	827559	966639	821599	176137	1.19092e+06	1.18632e+06	880971	1.58302e+06	811415	-	-	-
NEG00206					-	-	-	717.684	417.96	63938.6	23624.5	45502.3	24089.4	20743.4	7956.95	83046.9	4381	24286.9	18806.6	24747.7	18893.1	17853.7	21836.2	23167	35903	18005.7	30436.1	23492.2	16008.9	25182.2	23566.8	56404.6	4796.21	30547.9	6788.8	27628.2	22167	9714.41	19098.6	25175.5	23038	15533.7	18941	11036.2	37915.7	41602.9	-	-	-
NEG00207					-	-	-	717.681	143.916	183163	49115.9	58762	90961.1	44441.1	6880.97	53447.9	91918.2	43926.5	61507.5	21605.1	28629.2	12884.1	68892.6	21477.5	41001.7	88371.5	27695.7	104353	67579.4	32947.6	48170.3	48353	65784	35481.7	40249.3	12736.4	88470.2	32731.1	50247.2	32304.4	50568.5	73729.5	62198.7	55572.5	35209.7	28599.6	-	-	-
NEG00208					-	-	-	717.678	160.977	144740	60239.4	22782.5	62199.8	55710.9	8194.1	13276.1	57922.4	10783.9	62570.8	47936.9	113673	62507	23587.8	56648.4	62967.3	8101.26	7699.69	59453.2	97086.1	60476.6	79675.8	58214.1	56928.5	52065.1	70550.2	55805.4	62187.7	55405.3	59341.9	26282.2	63390.2	56217.8	10506.2	57080.7	16350.9	57985.2	-	-	-
NEG00209			Succinic anhydride	-9.71656	-	-	-	717.413	99.0078	1.09245e+06	408241	449335	278261	411273	403264	401159	423645	390551	444273	246533	323810	94698	431515	429251	204121	442372	384550	423530	409139	432848	431507	423595	426648	373837	431031	402929	433409	404899	442000	409940	415616	438797	409937	207032	406579	415075	Oxolanes	-	-
NEG00210					-	-	-	717.411	242.92	81866.6	21846.7	67477.3	37742.7	35180.7	30810.4	5697.73	5008.6	35664.1	27586.5	36091.4	25830.9	28074.9	27933.1	42210.5	47222.9	8199.92	39246.4	28992.9	27535.3	36003.3	29556.1	35283.8	34763.3	40848.7	21922.2	23089.4	29668.5	29399.1	24375.9	29801.2	32683.4	19142.4	34906	30271.4	48877.9	8791.98	-	-	-
NEG00211					-	-	-	717.408	203.991	1.44267e+06	7978.45	75033.6	543389	597619	94464.7	601373	534389	64760.5	56773.7	581159	535042	475357	6545.89	543426	594759	121648	42409.1	73763.8	8001.36	521561	95726.8	502030	517366	414824	110408	79825.5	67507.8	532357	411421	533372	449147	58233.1	80055	31204.6	550617	5682.22	-	-	-
NEG00212					-	-	-	717.282	218.999	696150	197217	135204	11487.3	200341	183603	63725.2	107340	15734	26508.8	66044.4	186237	12298.6	103500	44985.9	123956	167836	23050.8	104186	174262	188432	146631	184487	69167.8	112635	105384	39995.2	191683	45778.2	189023	69689.4	92381.1	197506	193859	150732	25684.1	186172	-	-	-
NEG00213					-	-	-	717.152	355.892	125548	51869.3	34161.5	9281.06	103334	56717.7	59061.7	40141.4	8183.39	47360.5	49814.4	7887.9	33249.6	42034.8	50454.2	44858.1	36028.8	49058.8	82093.8	34924.1	49131.2	42725.7	52405	8892.63	38665.5	46451.4	50974.5	43372.3	66085.9	38514	30864.7	4031.29	29504.7	41518.9	45121.9	62816	72784.2	-	-	-
NEG00214					-	-	-	717.149	361.99	335430	187795	89478.6	136775	143499	163066	32844.6	104196	115828	22884.9	37106.7	168867	184754	52372.2	131109	139201	57465.8	159137	21429.1	9364.73	91437.8	63403	86659	42813.1	101971	160037	29898.6	199771	43643.9	207766	71098	45996.8	108372	72106.9	67604	79979.4	175363	-	-	-
NEG00215					-	-	-	717.144	350.948	124.444	124.444	124.444	45564.7	124.444	124.444	124.444	124.444	124.444	124.444	55147.6	124.444	124.444	124.444	124.444	93720.5	124.444	124.444	124.444	124.444	124.444	124.444	124.444	124.444	124.444	124.444	94534.7	124.444	124.444	124.444	124.444	124.444	124.444	5533.9	29047.4	7967.99	124.444	-	-	-
NEG00216			Metobromuron	10.4727	-	-	-	716.88	256.996	169692	131539	64061.1	66302.3	79528.6	20796.5	111546	67332.1	74238.2	66374.2	76587.5	15061.2	60862.4	133023	135631	85031.5	69543.9	169947	72923.6	10317.1	72631.2	66659.7	211919	95396.2	71283.7	55791.4	82850.1	13164.4	123638	6113.99	68478.8	64922.5	68247.4	10747.5	41794.4	78018.9	114083	-	-	-
NEG00217					-	-	-	716.88	353.922	19872.7	37974.1	40971.6	50874.9	59557.7	51219.6	29341.9	53571.8	58380.1	64677.5	55967.2	50791	21993.7	51324.4	56645.1	64034	52775.5	59639.5	53565	5817.67	61349.2	57199.1	94636.4	13733.8	48552.3	57789.8	80134.3	10081.4	56570.9	57315.1	59220.6	80169	37259.1	51803.9	51588.6	53938.8	86556.6	-	-	-
NEG00218					-	-	-	716.877	296.92	128070	68919.9	44235	52662.4	67841.9	71088.2	59218.8	54318.4	43418.5	47647.9	67321.1	57654.9	44692.1	58641.5	52988.3	73977.8	54815.9	63582.6	54589.3	44521.4	58909.3	56169	43995.5	88015.7	64616.4	58946.8	65113.2	55626	38303.2	55051.7	7954.73	54989.4	46344.4	50625.5	78725.6	62840	78867.1	-	-	-
NEG00219					-	-	-	716.873	150.948	16858.9	28219.7	22661.4	16943.7	29622.8	30103.2	29538.5	24424.4	68012.5	26267.8	22856	25948.6	47496.6	50001.7	26681.3	30418.5	8181.65	26919.1	25396.9	21696.1	59975.2	24603	4322.34	7770.02	49012	24019.5	31632.2	26197.9	14892.8	21840.1	24814.8	66831.4	21615.8	9467.7	14252.8	64984.4	24123.9	-	-	-
NEG00220			L-Valine	2.03908	-	-	-	716.749	116.072	261701	226936	90109	131967	17538.5	152780	130078	138941	125918	125597	143859	144079	98102	123176	139975	175341	115739	159314	149434	131562	168537	134842	138696	159915	164289	145095	155870	158714	165892	143794	155489	155492	116278	140874	150363	139485	166062	Carboxylic acids and derivatives	C00183	ko01100//Metabolic pathways;ko01110//Biosynthesis of secondary metabolites;ko01130//Biosynthesis of antibiotics;ko01230//Biosynthesis of amino acids;ko01210//2-Oxocarboxylic acid metabolism;ko02010//ABC transporters;ko04974//Protein digestion and absorption;ko05230//Central carbon metabolism in cancer;ko00970//Aminoacyl-tRNA biosynthesis;ko00460//Cyanoamino acid metabolism;ko00770//Pantothenate a…
NEG00221					-	-	-	716.745	243.899	1.72597e+06	145112	1.05618e+06	1.00098e+06	227260	2.07746e+06	819676	2.42906e+06	416476	2.92398e+06	2.46193e+06	1.10519e+06	92048.5	1.02225e+06	333807	1.49574e+06	910521	980515	1.04245e+06	122658	2.16642e+06	1.17326e+06	2.63515e+06	665584	879462	1.13105e+06	2.67378e+06	900958	2.28945e+06	880242	110581	2.46654e+06	1.57105e+06	2.08165e+06	971555	1.78596e+06	660227	-	-	-
NEG00222					-	-	-	716.619	465.919	309996	51556.8	61207.7	46362.7	9124.22	42406.3	12923.7	40875.5	50970.3	41072.3	50203	45024.7	37549.1	42454.7	21826.3	55114.3	39896.4	51404.4	6018.21	35089.3	65673.4	43269.3	43379.2	69040.9	55952.7	44230.7	55857.4	45084.7	53271.4	41758.5	50962.9	32049	32411.8	41649	46754.4	46064.4	45437.9	-	-	-
NEG00223			Haloxydine	-13.0814	-	-	-	716.613	197.93	32805.7	15038.9	106580	10107.7	15613.3	87842.8	84212.5	46173.3	77738.6	9917.04	99035.5	89064.5	12285.7	86706.8	77643.4	98997.8	81261.3	87980.5	135936	18098.4	98686	84031.2	101747	53245.3	22381.2	15012.3	18435.3	104246	63122.2	143395	142158	111125	62278.9	100811	81795	105699	47774.6	-	-	-
NEG00224					-	-	-	716.607	398.914	27100.9	9395.01	6883.06	7999.11	9272.43	9022.93	9001.47	7790.85	9058.32	8290.21	11055.7	9112.86	6414.78	7688.04	8661.17	8822.47	7432.3	9957	8551.33	8242.64	9710.53	12295	13181.4	7309.04	7235.3	9859.43	12296.7	7298.55	7373.27	7559.61	13988.5	6551.78	7544.53	8177.51	9427.69	9993.36	6568.24	-	-	-
NEG00225					-	-	-	716.605	213.906	81768	30323.8	25640.1	30378.3	36112.1	26659.9	31865.5	21624.7	31919.4	48880.9	30649.1	34347.6	30105.9	15826.1	35557	20392	40371.2	30731.2	19620.2	28241.7	4487.03	19508.2	32854.3	31131.5	28037.1	21284	21914.8	56415.7	31472.6	27469.9	30987.9	5468.62	28947	21822	32687.5	5987.06	29277.6	-	-	-
NEG00226					-	-	-	716.149	441.018	113943	61456.1	34237.1	36188	68137.8	63604	65572.2	53913.8	55752	56736.6	53056.2	55137.1	47676.8	28923.6	68475.1	39735.5	33171.7	41150.3	49054.8	46584.3	53911.6	51639	52174.8	53422.3	40667.5	55604.4	58249.5	61182.2	50802.6	38602.1	54682	42890.9	35448.3	48179.5	54557	56604.9	29526.2	-	-	-
NEG00227			4-Chloro-4'-biphenylol	14.1871	-	-	-	715.956	203.03	2.77965e+06	116497	118725	12946.6	1.03901e+06	927945	1.04609e+06	1.2082e+06	17793.6	1.27918e+06	972946	1.0614e+06	1.27752e+06	9494.54	1.07808e+06	998874	1.31794e+06	63270.4	1.10851e+06	1.21917e+06	1.03281e+06	79418.6	80903	1.04694e+06	904891	1.13958e+06	1.05555e+06	1.11336e+06	98922.3	1.31054e+06	1.02883e+06	1.19296e+06	1.29525e+06	83361.2	63812.9	286020	109004	-	-	-
NEG00228					-	-	-	715.817	210.932	63410.1	41183.5	50801.6	32103.1	59537.5	50558.3	44572.9	68011.6	50418.5	4970.1	19060.7	49539.2	53163.3	32912.9	8260.19	28755.8	40887	40212	41101.9	32793.4	50009.4	19608.8	37428.6	44728.2	35835.9	29936.4	41759.2	32935.8	37482	41569.3	25773.7	39803.2	7047.47	38083.9	53963.3	35545.5	20366.5	-	-	-
NEG00229					-	-	-	715.422	244.897	332587	44114.3	131605	48512.3	41951	50466.5	7568.85	130435	115291	130389	45977.4	56242.4	36166.3	124345	121470	117435	143770	112061	56899.9	117716	120673	118659	128892	128499	127409	94207.3	63808.9	58296	54013.5	139804	30938.6	55182.1	56020.8	11106	128230	38640.1	114168	-	-	-
NEG00230					-	-	-	715.412	207.968	659319	227728	232960	210334	244775	262441	257721	89195.5	238331	39524.2	240274	239285	220416	247332	201144	318347	208262	605396	241558	258356	275148	31823.9	382835	233280	45384.3	57187.5	280867	377957	38074.1	285185	20231	180300	191683	217196	297833	170509	550850	-	-	-
NEG00231			Bis(4-nitrophenyl)phosphate	-10.1695	-	-	-	715.149	338.999	149833	55297.9	57042.8	50356.8	58777.2	59414.6	57009.8	56430.7	57074.6	43905.2	54750.8	54046.7	44139.6	55294.6	51666.4	59251.2	43038.1	54613.5	51793	46665.4	54557.4	47846.6	53592.4	51257.7	49430.7	47859.2	60169.5	56476.9	55045.3	48579.3	50672.6	49925.9	34527.6	47472.6	48235.5	30996.3	52579.1	-	-	-
NEG00232					-	-	-	714.878	205.962	116258	58659.2	72029.5	74566.4	82497.1	11546.6	81802.3	77275.5	68320.8	77232.2	73644.8	60628.9	71631.4	64111.8	71401.5	78631.4	69415.9	72462.1	69771.3	45339.7	42396.8	70257.8	44168	70276.9	10164.1	7428.46	71650.2	3912.25	36926	85589.2	71747.2	68022	63983.1	44199.8	67970.9	75500.8	51182.5	-	-	-
NEG00233					-	-	-	714.608	245.895	132228	55617.2	59332.9	128658	287862	465403	318728	439952	235902	750597	445775	754270	1.08636e+06	270871	437681	166122	433660	241127	216994	115661	192416	419027	363451	59581.6	146087	464769	466726	184866	679381	983505	491882	486778	570539	621488	345408	352482	82735.1	-	-	-
NEG00234					-	-	-	714.486	279.906	267340	107006	109385	90474.9	14297.4	99187.2	48604.1	85194.3	87054.3	45433.3	93044.1	72282.9	73132.3	91308.4	88292	39891.9	81520.5	58445.5	117855	70266.8	101342	93957.8	38366.9	107985	97942.6	179518	82874.4	116681	97984.4	85003.7	95234	77136.5	13014.3	78586.3	84434.6	96794.9	23273	-	-	-
NEG00235					-	-	-	714.351	252.97	114413	3946.44	39678.7	63116.2	40961.2	42564.3	44863.5	40628.8	18328	33617.6	28634.2	39936	31844.3	45208.3	46854.4	45696.9	38887.8	41208.7	41339	37734.7	82178.2	37353.3	35940.6	41319.6	40774.4	43919.1	37285.6	40977.9	42548.5	55005.3	40300.8	32338.1	35338.6	41509.1	42552.4	44030.2	37149.2	-	-	-
NEG00236			Brunfelsamidine	2.32539	-	-	-	714.079	108.057	110226	52624	45754.4	42789	48352	50744.7	48567.1	37576.6	26787.6	43648.5	32521.7	51455	43242.9	50631.2	36217	44534.7	45571.9	44742.8	47872.8	33790.1	51832.7	44189.9	40770.4	54262.6	23568	55464.3	70594.4	2142.25	43675	5682.58	45378.4	23228.6	46555.7	42306.5	5619.98	51723.6	62321.9	-	-	-
NEG00237					-	-	-	713.947	179.955	136100	49066.4	44747.8	70938.7	67550.1	50125.4	49783.9	49523.9	100788	5750.58	47977.9	77735.6	62381.6	58226.5	60173.6	53747.7	34689.7	26812.9	89283.7	5220.94	48495.4	43358.8	46695.4	42922.2	28953.3	44774.1	49810.8	66893.9	51509.1	26785.7	87122.1	7882.22	43251	42253.2	44877.1	26951.9	83661	-	-	-
NEG00238					-	-	-	713.947	443.993	165751	65768.9	41231.8	61096.5	85416.6	61833.4	62284.1	54358.1	55797	7181.17	61140.7	40486.2	33019.4	11124	59346.3	81768.6	38955.2	58992.9	56867.6	52592.4	59041.7	67623	88750.3	3383.5	43931	53340	61412.7	25219.2	35967.5	40295.9	68946.2	121684	38883.6	49189	50862.9	59632.7	57691.3	-	-	-
NEG00239			4-Chlorophenol	2.65141	-	-	-	713.819	126.996	1.89556e+06	159648	593381	712459	103599	81513.3	23014	670862	707615	84134.5	744646	13891.6	114980	665962	87490	112523	628617	77107.6	142361	617807	217749	142688	652039	121184	745732	106961	11713	123422	811299	24081.3	127574	156913	28322.1	641175	195458	145776	161609	-	C02124	ko01100//Metabolic pathways;ko01120//Microbial metabolism in diverse environments;ko01220//Degradation of aromatic compounds
NEG00240					-	-	-	713.812	121.944	302018	129465	97899.4	119769	131800	150843	112763	112341	100762	105400	125360	150914	103443	115788	63540.7	131579	107155	115555	60459.4	101434	116526	115057	87401.2	113878	112776	114998	120147	121282	121049	103919	123824	102876	70630.8	107879	113676	130761	119547	-	-	-
NEG00241			Methylselenopyruvate	5.63107	-	-	-	713.809	180.942	247617	106378	81886.7	95154.9	165244	105586	98801.7	95650.2	45995.1	18356.1	151080	119693	35000.5	61500.8	67333.2	119891	91570.8	109642	95222.3	81958.6	32048.3	116629	99147.9	98880.1	109171	98248.1	102878	90369.1	105934	95615.5	98480.3	171119	77101.2	83705.8	144392	99008.3	107986	Keto acids and derivatives	C18904	ko00450//Selenocompound metabolism
NEG00242					-	-	-	713.682	240.902	501184	66055.8	176929	41926.9	191936	111514	84196.2	186686	170500	180498	186179	149427	176519	59584.2	182265	181284	195322	79457.7	178150	170913	170870	180386	183824	159698	148075	176733	179789	180467	144466	180438	178562	176950	166581	170860	167769	117746	61925.4	-	-	-
NEG00243			Nicotimide	2.15494	-	-	-	713.663	121.041	2.89657e+06	1.11567e+06	904679	1.07912e+06	1.11042e+06	878629	1.0571e+06	1.04083e+06	104100	535447	1.08851e+06	1.06168e+06	905847	47176.8	1.105e+06	124936	998719	1.1089e+06	1.07222e+06	991414	99104	1.00971e+06	1.05257e+06	1.08589e+06	271997	1.05134e+06	1.14976e+06	1.1427e+06	1.11467e+06	1.02233e+06	880580	128885	884685	50497.9	1.10528e+06	1.07099e+06	1.08405e+06	-	-	-
NEG00244					-	-	-	713.638	277.937	118236	85239.4	46211.8	84983.6	84790.2	82268.8	110012	77402.8	78600.8	38639.8	81987.9	31759.5	72980.6	79294.4	78641.8	42076.7	77925.2	90041.4	75313.1	136548	120914	78180.8	65608.6	73548.5	45327.9	78168.1	87584.1	81121	99445.6	58948.1	36768.2	79051.4	69158.9	40794.8	20718	30693.1	78345.4	-	-	-
NEG00245					-	-	-	713.548	352.918	131163	18693.3	41782.4	45489	59387.9	52807.9	56567.8	47175.9	79614.4	38666.3	33825.3	45913	30603	23493.5	35455.6	55323.5	39092.3	5216.66	43459.6	40052.7	43941.1	48042.1	48213.6	37117.1	42604.4	47990.7	70117.8	44305.7	39504.3	43682	47395.6	44196.5	28955.2	41603	46444	58192.9	28321.2	-	-	-
NEG00246					-	-	-	713.543	274.962	40269.4	74409.2	51454.8	45848.6	60873.7	83703.4	59732	15425.9	88653.9	56264.2	61324.1	53488.1	44006.5	55437	78021.6	66754.4	56692.5	53265.7	89826.9	47370.8	58311.5	53975.8	29127.5	41848.5	7564.36	9529.62	7777.3	57406.5	60783.7	81984.3	10131.5	47704.2	42411.6	97142.4	93544.4	61335.9	60878.8	-	-	-
NEG00247					-	-	-	713.275	102.064	438400	115585	289100	169991	375262	200682	83696.3	168341	333570	200323	99156.6	143928	384289	163014	104292	190774	169560	275154	565842	179400	140929	107277	167658	159252	201260	28326.4	262754	179195	311454	190174	168376	175769	124654	167882	195556	163717	126294	-	-	-
NEG00248					-	-	-	712.754	88.0486	661856	205110	113825	193368	183869	25649.7	173133	31788.6	49273.4	152004	179145	145793	74856.6	155988	87996.5	38586	137500	293725	298495	46421.6	44217.6	158130	162833	20707.3	121432	160412	84375.7	34986	182082	33955.9	180845	18397.8	28148.1	157176	59280.4	118797	187794	-	-	-
NEG00249			8-Bromoadenosine	-13.9834	-	-	-	712.747	343.995	121902	64227.9	146288	77718.5	36986.8	47930.7	106175	125256	62092.9	23423.9	8180.45	126501	110494	51609.1	67533.5	57732.3	166528	46215.4	78886.1	106712	58626	101688	89897.6	36514.3	35105.5	66792.4	62990.7	63617.9	44529	104842	98192.2	122243	175608	13319.7	63515.8	120948	39569.1	-	-	-
NEG00250			Stipitatate	-12.4178	-	-	-	712.744	181.012	112370	40123	41494.5	35954	58570.4	65326.5	48535.7	40699.4	38059.1	42463.6	66799.7	41903.8	77051	43070.7	52073	42790.5	43529.1	64831.1	35716.3	41084.9	38156	40357	39920.5	45170	42368	28935.8	46605.9	44455.7	43555.3	44478.1	44658.3	51423.1	29783.2	38136.6	38568.7	41309.8	88778.9	-	-	-
NEG00251			Sodium methallylsulfote	-19.1213	-	-	-	712.474	156.991	794664	234381	146616	209507	201514	172598	182387	189518	165962	191444	251762	206281	165578	243262	172352	122088	174375	171122	185969	143296	177826	173189	132225	158953	184234	176925	176800	188932	141804	193462	194037	171158	178134	192272	122424	350187	162687	-	-	-
NEG00252			(hydroxymethyl)carbamic acid	1.63485	-	-	-	712.075	90.0198	128081	31615.9	24164.6	20948.1	49098	406649	29058	31956.9	360613	292482	32359.3	340094	70869.2	288606	25601.1	403669	246241	52179.3	39119.8	37285.1	364034	296698	330255	17499.1	5008.91	322744	362111	372497	50303.8	256862	365516	285154	246391	52184.6	27708.3	45556.5	20338.2	Carboxylic acids and derivatives	-	-
NEG00253					-	-	-	711.954	114.935	225658	66534.2	107307	103493	86666.1	66866.3	85014.7	102618	81508.8	130587	78880	95405.2	101034	104357	92172.3	72865.7	224754	69282.7	92528.8	90954.6	201978	100642	92183.8	55325.1	59357.2	92755	84197.5	108346	55252.5	103613	84391.7	104635	90282	103958	85930.4	78908.4	58517.1	-	-	-
NEG00254					-	-	-	711.945	213.884	111913	36324.4	45469.3	44468.7	40508.5	32634.5	34782.3	41152.8	39664.9	41690.2	39165.2	41205	43176.4	38923.6	49634	41161.4	46525.3	45416	12494.9	38807.1	40771.1	40713.7	42245.1	36586.9	38768.2	69057	45432.2	35164.3	43144.3	132594	40182.5	40786.6	46022.6	40625.4	4685.41	32751.4	31981.1	-	-	-
NEG00255			(-)-11-Hydroxy-9,15,16-trioxooctadecanoic acid	1.17034	-	-	-	711.945	341.197	258026	59280.1	62623.2	11564.8	10540.6	92028.5	88322.9	73194.7	63639.8	102961	93243.4	61902.1	79042.5	65119.9	87974.6	114040	65051.3	104776	122163	63925.9	69422.7	85508.4	126753	105640	57643.5	64385.2	36981.9	155610	115298	17022.7	65554.6	55728.2	129203	38927.2	12727.1	10310.8	12628	Fatty Acyls	-	-
NEG00256			Carnosine	1.12576	-	-	-	711.939	225.1	138669	63934	33050.2	38556.3	56524.8	73972.8	90514.8	46813	46221.4	48134.8	49362.4	45849.3	48015.9	45237.2	55493.6	63986.9	20026.2	46927.7	9458.01	39342.7	61256.5	43728.2	40386.4	41448.7	18378	54489.6	80900.6	15650.6	59558.6	41312.8	52446.5	48683.7	42969	47559.9	50908	108445	54849.5	Peptidomimetics	C00386	ko01100//Metabolic pathways;ko00340//Histidine metabolism;ko00410//beta-Alanine metabolism
NEG00257			Cycloheptanecarboxylic acid	2.07825	-	-	-	711.674	141.092	173694	71323.5	52262	91887	73423.1	71751.7	68003.5	34457.3	98882.1	50024.7	66590.9	52763.4	75798.1	61981.9	79053.5	49273.2	65092.4	67266.8	61134.5	80018.9	71739	63160.6	61225.9	119192	63435.3	7092.67	72683	70853.6	11852.2	57905.2	47651.9	100387	50871.1	68157.2	64216.2	71978.2	64721.3	-	-	-
NEG00258					-	-	-	711.674	147.963	176580	67466.8	55695	63899.2	59115.2	64541.1	62596.4	51127.3	112317	60716.2	66901.4	74920.6	53001.8	63118.5	69251.4	71018.8	57707.2	7275.14	64143.9	71374.4	65635.6	63133.4	78673.9	63601.1	60112.1	22883.9	68744.3	65805.7	66025.2	57856.8	67377.1	58001.1	48006	68990.8	58972.4	68987	64394	-	-	-
NEG00259			Ethyl tiglate	2.7247	-	-	-	711.574	127.077	261058	110788	97090.4	118075	102109	98939.5	102302	96420.9	97197.1	99880	99016.3	98543.7	90847.7	96002.5	69062.4	152527	97087.6	98018.3	99412.2	89168.9	108911	101234	94035.2	52677.7	22017.5	99256.5	48510.1	99807.8	58774.4	56808.2	101496	96054.6	88868	95478.3	101795	110834	38070.9	Fatty Acyls	-	-
NEG00260					-	-	-	711.412	156.895	111759	31368.2	87364.7	31880.6	42359.6	30573.9	50833.2	22163	38398.4	60065.9	46823.1	28994.8	30340	10426.2	39844.6	34354	53857	45154.9	84543.6	34005.6	4816.91	51715.1	24882.7	34305.6	24624.4	48042.5	30281.6	51509.5	40453.1	6469.85	41010.7	62579.1	115435	41952.6	84205.3	47420	37613.6	-	-	-
NEG00261			5-Valerolactone	2.42432	-	-	-	711.078	99.0454	184800	46162.1	655691	608024	587821	115480	62749.9	637738	6364.01	657828	611317	584575	646851	642118	651663	614441	649872	50011.6	637999	610656	584402	644866	608648	626208	551672	643089	61894.9	659692	41053.1	658868	600543	613984	669050	589569	51152.3	618093	583851	-	-	-
NEG00262					-	-	-	710.979	200.945	105331	4047.06	48882.8	58054.6	57194.8	56461.1	51267.9	41492.6	55952	20769.8	57353.4	50857	51630.5	34703.5	56653.8	64239.6	57287.7	40550.7	55067.5	50518.6	45955.2	55454	58212.6	61641.3	57768.4	60844.5	51783.6	57977.9	62010.3	60226	58977.4	53869.8	47587.9	51757.8	58038	56797.7	63280	-	-	-
NEG00263					-	-	-	710.613	276.941	223015	90102.4	98078	76821.5	121159	78423.6	83388.6	71098.3	68178.2	69636.5	92027.9	33823.6	63872.8	95619.2	61264.1	93765.9	69542.8	82088.1	45207.3	68576.9	83343.7	74063.4	76319	82348.7	81905.4	73248.1	87708.5	84574.6	84422.7	56969.9	62940.6	71130	55913.3	71248.7	73318.3	86110.6	77371.3	-	-	-
NEG00264			Phosphoenol-4-deoxy-3-tetrulosote	-5.37796	-	-	-	710.22	196.985	226459	72072.2	87510.2	89397.7	158447	139573	95104.4	95552.9	84322.8	88116.8	91544.5	86677	89473.7	122676	85336.5	90153.3	113747	83883.2	87304.7	84019.4	87897.3	83349.1	87302.5	114390	94318.6	88435.7	13693.1	14802.8	91015.3	90956.1	22376.2	86493.3	84061.6	171468	86706.6	85696.8	132991	-	-	-
NEG00265			Phenylalanine	1.97778	-	-	-	710.217	164.072	75826.8	31646.2	18470.7	25247.3	26456.6	23476.7	22295.8	22617.7	22241.2	23921.6	55655.1	25846.6	17375.4	20040.1	38364.8	40345.7	19575.5	35008.9	42590	25484	33263.4	35185	23631.2	31760.6	32643.5	30503.6	28566.2	26813.3	35935.8	29008.5	34798.4	32674.3	23714.8	29023.6	29807.7	31163.5	36849.7	Carboxylic acids and derivatives	-	-
NEG00266					-	-	-	710.205	118.942	260029	84508.1	68891.7	65625.4	84583	7920.55	63035.5	45720.5	64529.4	105513	64481.9	69297.6	56997.7	65067.9	5275.14	7831.38	45159.3	106995	3745.95	101663	36700.9	49084.8	6821.38	67060.4	83921.9	63773.9	95889.4	84775.7	73906.5	69793.7	112600	158687	155742	62466.9	70098.1	52159.2	94525.3	-	-	-
NEG00267			Cloxyfoc-sodium	-5.2205	-	-	-	710.205	236.992	1.28332e+06	428649	548557	509185	482171	427218	209421	527453	496458	527840	494568	18760	517954	515485	508786	219948	152892	461222	64362.4	515263	127751	273183	516163	472995	402944	32976.9	468507	523495	182113	543791	104655	123445	491695	495133	466394	453390	133307	-	-	-
NEG00268					-	-	-	709.956	206.976	2.58117e+06	1.11113e+06	447046	213346	498251	539535	540037	516103	186123	332127	556142	494516	698685	192862	508439	569045	382240	543874	325375	463356	513324	474612	476452	482687	409672	746965	376686	510746	519653	860585	518082	443938	616416	175617	140124	514019	534738	-	-	-
NEG00269			Haloxyfop	-23.9153	-	-	-	709.952	360.017	101338	5228.41	31164.4	28562.6	42980	85999	43092.5	32894.1	42624.6	43444.4	50730.5	41818	36112	33818.5	34998	3394.87	19176.9	41678.8	36232.7	43317.7	73193.4	39067.6	36898.3	28620.6	27086.7	37026.9	43275.4	43849.9	37758.2	26875.5	37435.6	30153.6	26250.3	30939.5	70051.1	39113.2	36246.2	-	-	-
NEG00270					-	-	-	709.944	158.127	115931	73940.8	39106.2	42447.6	8197.7	166033	45208	42918.1	41875.3	41999.9	67558.4	31301.4	34081.7	83576.9	43092	52049.4	42025.7	48232.6	41378.3	38942.1	6909.48	36156.4	48281.3	39698.2	60196.5	62570.3	55108.6	63790.7	91704.3	8559.21	47180.6	8902.69	58707.1	40183.5	42734.7	62563.5	108999	-	-	-
NEG00271			2,5-Dioxopentanoate	2.43941	-	-	-	709.937	129.02	231507	34702.7	81529.8	81964.1	85029.8	58508.6	82060.5	47885.2	78850.5	76489.2	104528	77493	80252	65872.2	59945.1	72366.7	84227.1	73620.3	78618.8	78668.3	74602.8	77175.2	128049	53257.5	77746.2	49361.4	87221.3	101232	47142.7	75932	50753.3	81848.6	74597.6	75091.2	78920.8	77521.8	82949.6	Keto acids and derivatives	C00433	ko01100//Metabolic pathways;ko00330//Arginine and proline metabolism;ko00040//Pentose and glucuronate interconversions;ko00053//Ascorbate and aldarate metabolism
NEG00272					-	-	-	709.679	172.958	399329	125116	136776	138484	129443	120059	130859	137100	120693	141348	133937	136942	132178	132714	131444	131365	138742	97199.1	126827	124757	116101	134251	127343	120593	21367.9	134749	126165	123394	122690	138162	118403	135134	160159	122685	139150	27781.5	128051	-	-	-
NEG00273			3-Oxalomalate	9.09552	-	-	-	709.548	205.001	172669	41047.5	58086.4	72266	74657.1	36586.2	67804	22235.2	48207.5	66666.3	92526.7	67709.7	62794.6	74744.3	75199.3	31271.1	48713.5	80650.1	67885.9	53376.3	74827.2	65983.5	49161.7	80170.7	45108.4	29051.9	9477.35	77446.6	47683.2	49686.7	43468.6	62491.5	49049.2	60521.8	25868	71839.8	71991.3	-	C01990	ko00630//Glyoxylate and dicarboxylate metabolism
NEG00274					-	-	-	709.147	181.925	818176	319539	257075	296439	38816.1	151962	17260.7	12639.6	297605	75440.7	70476.2	34303.4	252325	290853	315506	59252.2	292265	76798.1	30762.6	262473	322536	98039.5	294722	44104.9	329183	305580	38441.4	300438	331508	297413	54556.2	5768.96	228369	8123.7	75368	20858.4	39154.8	-	-	-
NEG00275			2-Aminophenol	1.98316	-	-	-	708.879	108.046	132247	50212.1	42273.8	43763.4	51588	47896.8	43110.5	48699.3	43533.4	45288.4	23390.5	51044.5	41487.7	48995.9	50789.5	59007.3	45397.5	45274.3	47288.9	45167	50655.7	47648.6	37105.6	47885.6	43303.9	49944.5	34294.7	53816.5	49308.3	45514.8	45365.1	44222.2	42618.3	43194.5	51898.1	70822.3	48933.5	-	C01987	ko01120//Microbial metabolism in diverse environments;ko00380//Tryptophan metabolism
NEG00276			Benzimidazole	2.35004	-	-	-	708.617	117.046	686236	237998	220634	43591.2	244202	233044	7342.05	242312	220069	74278.5	21704.4	232878	222516	48145.3	238080	260440	56931.2	235690	229681	221925	251882	236976	223647	69075	235993	251455	246826	260714	234574	256731	230802	241591	229036	63487.2	24627.2	236650	23981.6	-	-	-
NEG00277			Hydroxypyruvate	1.77623	-	-	-	708.213	103.004	216705	130880	41421.5	39813	38948.5	51448.3	76112.9	9372.36	35409	23431.3	55449.1	66280	77578.2	18501.2	67293.5	135401	39241.4	149752	84015.1	29793.5	58169.4	57327.2	6775.37	4653.64	5290.1	55253.8	65482.3	71853	135815	120897	138074	55068.7	49505	125844	47366.5	83784.5	29907.9	Hydroxy acids and derivatives	C00168	ko01100//Metabolic pathways;ko01110//Biosynthesis of secondary metabolites;ko01120//Microbial metabolism in diverse environments;ko01130//Biosynthesis of antibiotics;ko01200//Carbon metabolism;ko00630//Glyoxylate and dicarboxylate metabolism;ko00260//Glycine, serine and threonine metabolism
NEG00278					-	-	-	707.946	113.055	181133	87301.5	38977.2	113974	70182.8	131116	59752.2	5588.78	115054	104974	94537.4	44787.6	38716	60774.5	231239	79173.5	42995.5	87469.4	32924.7	69507.9	128424	49505.4	91008.5	61921.5	200090	21528.7	66201.7	59346.1	170158	40561	420534	7083.62	36798	9251.81	62522.4	12976.6	153430	-	-	-
NEG00279					-	-	-	707.276	95.0253	1.41913e+06	359623	312789	341575	337435	275335	344808	462074	328767	379055	407125	334290	318252	741357	334748	365992	328453	332808	332025	299204	335765	335346	328077	228542	334021	349798	345397	362695	349928	288369	335539	325719	424251	42890.6	353379	352082	352554	-	-	-
NEG00280			Indole-5,6-quinone	2.21095	-	-	-	707.276	146.025	1.48927e+06	460891	239373	415972	155107	941339	360083	357090	438766	97326.9	590854	483951	524985	927915	686100	488887	478372	324828	426520	254443	370856	432352	197669	520009	438315	443075	603917	601840	302299	70003.7	476224	429009	283644	421059	427221	262288	450188	Indoles and derivatives	C05579	ko01100//Metabolic pathways;ko00350//Tyrosine metabolism
NEG00281					-	-	-	707.275	78.9591	199600	13558.7	129583	146967	90820.1	51175.7	85960.6	281652	78931	105916	200499	82746.1	64651.3	72203.3	80815.4	177016	69584.7	13112.6	62229.4	67979.6	63697.1	118824	76281	100816	80811.2	69695.9	158800	162559	116887	91491.8	111074	67448.8	58510.8	17128.5	68727	109667	141887	-	-	-
NEG00282					-	-	-	707.008	204	1.19184e+06	383245	380133	246196	253526	778915	1.00961e+06	874549	552827	44056.4	743995	336094	80255.9	43528.9	441291	1.10337e+06	496046	977035	486220	555345	1.3765e+06	994269	851530	603121	246594	578261	645403	872487	409211	207011	1.31808e+06	169768	303057	1.00719e+06	183767	368071	613089	-	-	-
NEG00283					-	-	-	706.741	82.03	1.3451e+06	390518	665923	1.71763e+06	605629	595099	577470	612300	423774	84751.9	601782	268229	627057	618517	619711	623814	253938	218840	434029	589927	583077	434298	592203	604011	563288	637971	626718	639491	210557	392206	574653	598525	660366	338489	364491	1.29483e+06	320017	-	-	-
NEG00284			Oxalate	2.14307	-	-	-	706.48	88.9882	241508	47003.5	111060	53424.4	119473	55450.9	92520.1	8.24963e+06	11483.3	76327.8	68627.4	8247.74	63487.8	66646.3	6037.75	5828.47	79683.4	32553.7	82642.6	9116.11	38641.7	8.0359e+06	6101.85	8.48403e+06	35194.6	28576.8	58929.1	50759.4	26740.7	47498	59744.4	44735.3	77574.3	22157.9	37445	55191.3	5497.98	Carboxylic acids and derivatives	C00209	ko01100//Metabolic pathways;ko01120//Microbial metabolism in diverse environments;ko00230//Purine metabolism;ko00630//Glyoxylate and dicarboxylate metabolism
NEG00285					-	-	-	705.546	178.979	41239.3	5117.47	31709	37838.6	25869.1	86144.6	15152.1	72864.2	77430.1	61332.1	45658.8	73714.3	63469.2	8231.35	37911.3	46200.2	53754.2	4340.32	7255.63	59565.7	89147.4	37794.1	130518	35249.1	36551.3	69478.4	68001.4	58524.9	50941.7	56628.4	74703.7	63376.2	19619.2	33463.7	37481.2	40492	135234	-	-	-
NEG00286					-	-	-	705.544	143.992	879053	209842	135000	325466	352357	249204	600360	352572	322675	78503.6	290028	273665	208572	179952	220434	386911	351857	212525	205038	191918	229622	31774.6	316570	28713.7	30458.1	264250	544872	179507	257325	268491	189109	143260	162438	240645	250482	300291	285469	-	-	-
NEG00287					-	-	-	705.282	263.928	89313.7	6926.24	23444.2	31806.4	33160.2	40536.1	8187.14	26004.5	32464.1	27091.3	36370.5	32095	25259.7	34329.5	4322.62	41294.5	17370.1	33636.2	29548.4	24189.7	6403.09	69768.4	36832	26268.4	28849.8	26929.1	30998.5	28461.6	36489.5	20311.7	97936.6	25777.4	18005.9	28297.6	30971.8	33264.2	34529.9	-	-	-
NEG00288					-	-	-	705.28	238.87	198419	84273.6	81145.4	64334.7	26162.5	23538.5	62607.9	42374.4	43549.8	87310.4	31673.3	64042.8	58227.7	80021.8	43738.3	51028	56670.7	49047.9	73958.1	120761	48954.8	81875.7	94933.9	129794	44754.7	91348.9	90768.7	60913.3	61113	106741	71341.7	142723	86885.9	98513	54815.2	5436.33	41646.9	-	-	-
NEG00289					-	-	-	704.617	414.985	23530.8	85284.9	30948.9	39423.5	48058.4	42660.3	48821.2	56879.9	43918	33465.1	4340.91	38415.7	30804.3	37766.4	99446.6	47535.8	29100.4	40190.7	40097	30823.4	49192.9	40039.1	36187.1	40622.5	86407	62017.1	42986.8	56626.1	5588.54	35252.5	49061.4	116250	23847.8	33204.5	43465.3	28683	41109.3	-	-	-
NEG00290			Urocate	2.42779	-	-	-	704.489	137.036	190722	413554	113751	416831	121920	254640	146767	190110	121619	115669	183492	119140	111085	47965.2	60460.6	122723	108113	121772	160153	124205	122008	111124	112484	134414	121064	139525	243240	116873	82970	139080	26909.2	107638	99636.3	110730	113529	185879	117580	-	-	-
NEG00291					-	-	-	704.48	119.947	1.3593e+06	349193	271004	295667	388030	367638	336319	56691	269387	281672	375042	363137	278218	360745	414700	156289	267114	568692	266858	482493	447974	311655	273935	54279.6	303900	306345	139442	310208	353134	445518	608996	311177	286123	404305	291895	73511.6	380305	-	-	-
NEG00292					-	-	-	704.42	236.871	152533	65286	18785.8	35420.2	62927.6	56372.2	62374.9	44833.9	56452.6	52775.1	58531.2	53188.5	49556.4	53414.9	40924.2	67489.1	54515.3	57589.2	56219.3	38111.2	54200.9	49904.3	29481.7	53716.6	53724.6	53283.4	52423.7	54885.4	59129.7	45757.4	57717.7	58263.8	23302.4	59952.4	31213	64076.8	58460.6	-	-	-
NEG00293					-	-	-	704.356	209.949	671453	257966	1.61252e+06	2.02171e+06	131270	619776	880703	969987	1.89432e+06	171914	1.67235e+06	1.4927e+06	1.25424e+06	447829	219373	2.03875e+06	528356	1.25674e+06	1.39469e+06	626517	1.53583e+06	1.92211e+06	689580	1.01278e+06	2.07954e+06	1.27297e+06	2.04279e+06	940221	1.79347e+06	1.09853e+06	910672	1.43364e+06	406594	607562	1.05804e+06	2.07618e+06	416467	-	-	-
NEG00294					-	-	-	704.214	280.943	190721	36871.3	87077.3	77903.9	75832.2	43492.1	69673.4	91037.4	74221.5	27173	73143.1	79897.8	86976.6	88168.5	75718.9	74687.3	105628	28782.7	38804.9	86006.5	67008.7	47167	31003.3	72083.8	56393.2	83105.6	72436.9	22324.1	64292.5	105548	72381.8	92166.4	90489.2	82258.7	79522.8	65609.5	60136.1	-	-	-
NEG00295			Rhein	13.9634	-	-	-	704.087	283.029	121996	120007	89532.7	106367	112609	111159	113840	105666	243402	107973	107105	32249.8	131572	100691	288230	115910	206367	108060	99968.3	93063.9	105245	136458	278747	146206	95149.9	102390	99560.6	107591	140285	82826.9	100462	140430	75086.9	93850.2	19652.8	21249.4	101918	Anthracenes	-	-
NEG00296			Potassium acetate	0.819091	-	-	-	703.688	96.9698	1.35136e+06	580659	492627	534640	452230	617053	516695	685671	452508	654779	994780	516246	418019	783651	1.51133e+06	957053	989785	488060	432019	500835	840717	551090	447497	519237	1.00675e+06	575653	482860	592809	277621	72630.4	334354	979979	1.54596e+06	690509	488356	560909	569334	-	-	-
NEG00297					-	-	-	703.677	115.921	428602	132798	235085	227636	150677	128206	169410	164933	137396	215745	132612	182963	197238	184087	166436	77675.4	223465	170330	211309	119433	131332	273298	112131	155978	179887	186017	214803	264317	229851	272915	142670	204295	236474	203810	164153	132678	473329	-	-	-
NEG00298					-	-	-	703.137	272.883	144523	144119	115394	232598	111600	40439.3	212673	29096.9	121955	111035	87689.5	106430	295236	66124.6	95802.3	77811.3	124923	51153.2	90820.6	204552	7239.28	85064.4	72738	100172	46854.8	127956	35659.9	335041	44548.5	89737.6	76286.2	415898	126956	192196	110839	57567.7	50950.9	-	-	-
NEG00299			Medione sodium bisulfite	-21.0215	-	-	-	702.753	274.994	91369.2	55254.9	23783.7	51349.9	43200.4	7743.39	56681.2	50928.1	20553.3	51999.1	51390.1	71085.6	42791	52162.6	46682.6	23482.2	45787.4	5156.03	52228.5	46635	4563.47	6366.24	49002.3	54553.8	51940.9	49522.3	53403.8	82755.1	57412.3	56340.5	53216.1	46181.8	74046	3739.74	68800	51293	48882.4	-	-	-
NEG00300			2-Hydroxymethylclavam	1.65384	-	-	-	702.703	142.051	264900	24088	85751.7	78971.4	106197	114098	90552.7	89774.3	100036	91475.8	149128	90334.3	76515.6	81709.5	99714.4	17517.6	85951.5	100930	95176.9	86367.8	60318.9	87190	127574	99169.5	144979	74749	99914.6	96205.2	107909	87079.1	80754.1	91884.4	78833.3	89253	86948.6	102883	215230	-	C17357	ko01130//Biosynthesis of antibiotics
NEG00301			Peroxydisulfuric acid	-1.31728	-	-	-	702.617	192.912	155974	41701.3	68456.6	90198.8	47311.7	31695.3	35612.4	43089.9	46721.6	57306.4	74361.6	60507.1	72828	65102.7	55734	68185.1	84299.6	39629.1	61827.9	74764.4	35276.9	66121	32590.3	46234.8	29971.8	7778.38	36742.3	60279.8	26916.4	66505.2	48842.6	87723.4	78601.2	241423	55299.9	40270.1	22913.8	Non-metal oxoanionic compounds	-	-
NEG00302			Chloropicrin	13.6628	-	-	-	701.815	161.894	1.15099e+06	352913	108366	54600.3	394870	312543	444466	64520.8	33965.7	44958.3	387238	51163.5	37010.9	111319	428604	357379	44462	369887	39263	52446.7	77434.5	29878.5	50239.7	429410	339732	48010.8	389716	56939.6	300706	43249.7	387390	9135.17	86291.8	49469.2	481798	371686	320422	-	-	-
NEG00303					-	-	-	701.807	162.068	89185.4	105100	31522.4	50968.2	36774.9	42749.6	31462.9	32314.1	34646	58563	53913.4	33198.9	29161.1	34240	36860.8	39539.7	31498.5	33231.8	30838.3	36427.9	32624	26848.3	35932.6	39319.8	39108.3	40693.9	36381	35503	33569.2	37095.4	36175.7	32918.7	33502.9	31884.7	39743.5	35864.1	39858.6	-	-	-
NEG00304					-	-	-	701.558	234.872	132650	11675.6	71792.6	26297	8108	34472.9	94767.4	58644.6	61581.6	66075.1	24641	56342.4	91660.8	39426.6	55464.5	44277.7	122560	5522.22	59375.7	107046	46599.1	102594	57976.7	51108.2	40203.2	7453.36	66362.8	48488.1	73949	34902.9	56877.6	119586	61400.4	96794.2	46978.8	71613.9	37866.5	-	-	-
NEG00305					-	-	-	701.55	161.914	2.45676e+06	440435	754304	671655	422195	195842	486392	707277	487809	564447	607546	627934	1.1283e+06	673873	564316	337820	794145	1.34616e+06	665894	920834	345719	674292	613404	569852	423507	668116	500609	723140	388491	814286	720638	767413	753239	716365	837187	476718	412010	-	-	-
NEG00306					-	-	-	701.549	248.961	12837.8	4916.89	6111.51	58456.1	56492.9	56941.9	57998.5	58463.9	49036	61147.1	48491.3	50161.9	50212.7	86531.7	8391.59	61770.8	58693.3	63569.3	59308.6	44061.5	55853.8	60542.6	3630.04	54172.2	55394.9	117242	6949.41	61942.5	45931.5	8048.93	5853.53	64837.2	53690.1	38400.5	23786	7010.12	57483.3	-	-	-
NEG00307					-	-	-	701.276	101.981	204059	67491.8	77005.7	92852.9	70086.6	79860.1	34250.6	58905.9	67136.6	62181.9	57789.4	92606	43279.7	64131.8	63284	107167	56851.5	67721.8	61285.6	57384.1	65728.8	65064.3	46880	23994.9	61066.3	59635.8	68047.8	61974.7	45436.9	63282.2	76764.7	59647.5	55606.7	33671.7	160042	65530.2	160409	-	-	-
NEG00308					-	-	-	701.143	353.922	144799	53091.5	62988.3	42100.4	40469.1	38767.8	40215.7	36939.8	55395.5	5394.93	77127.4	40992.7	25059.1	39547	47369.3	43719.9	40540.2	42528.9	60746.2	17575.8	46667	41512.9	41454	42103.8	32512.2	41123.2	66662.4	58062.1	47190	40583.2	45173.5	38988.2	29198	39180.5	37004.4	74423.1	41558.9	-	-	-
NEG00309					-	-	-	700.828	229.92	153642	29050.9	32125.8	3450.6	33060.4	29977.4	32916.7	33194.9	4691.48	31630.2	67350.1	31011.3	31334	28742.7	32622.4	4639.12	127116	34162.8	5044.43	36858	35311.8	38754.3	34665.8	33875.5	19757.6	37638.1	37311.8	34786.5	36781.3	20364.6	55000.9	35839.2	31639.9	28217.9	34324.4	6670.38	52325.7	-	-	-
NEG00310					-	-	-	700.635	465.919	113673	5936.02	35354.7	9240.9	8350.03	78954.3	45597.1	39740	97141.9	45950.4	53338.5	37325.1	34813.9	23120.1	57593.6	45472.1	72103.6	38627.4	37512.2	52083.8	68029.2	40792.9	42319.4	45580.3	79231	49367.2	47102.6	40066.1	73387.4	39215	5111.11	49871.1	29437.9	36609	43462.7	6570.54	45030.9	-	-	-
NEG00311					-	-	-	700.619	196.903	127283	60980.6	95765.5	130301	72680.1	58473.1	86098.6	95472.5	19933.7	98519.7	65250.2	30384.9	5240.83	100208	75868.3	63895	100079	49155.7	71071.5	102663	63979.2	89655.3	90110.7	20463.3	47962.9	121872	60126.5	87919.6	51690.9	90530.8	108688	20973.5	88530.2	94718.7	19544.3	44265.1	49605.3	-	-	-
NEG00312			Chlorothiazide	14.6557	-	-	-	700.351	293.946	218838	13019.1	5530.72	139504	58649	51382.6	9845.3	128803	47538.1	10404.5	6971.53	27709.4	7556.97	60734.7	92720	159147	60298.1	83059	5861.67	95075.8	8114.55	7974.69	44649.4	7317.18	57363.5	101770	49922.1	88123.8	39915.6	8036.61	96626.1	114274	70477.9	46759.3	42840.1	82261.9	96752.7	Thiadiazines	-	-
NEG00313					-	-	-	700.339	296.92	276492	56225.1	46896.2	48759.1	59679.3	51045.2	56763.1	49001.9	61279	40084.8	62460	51537.6	45743.2	81993.8	55689.4	65722.8	54621.2	55689.7	52576.2	47168.6	66409.6	55283.7	4049.06	3577.97	19045.3	56120.4	7520.22	50425.6	41653.5	53218.7	64738.4	38870.8	38536.8	50336.4	46788.9	52012	53457.6	-	-	-
NEG00314			5-O-phosphonato-alpha-D-ribofuranosyl Diphosphate(5-)	21.1267	-	-	-	700.232	383.916	416138	15636.7	59313.8	71343.1	11062.1	176051	12049	7788.68	14600.4	82837.1	41907	36356	105002	162415	81184.1	80543.7	120685	122168	148023	8054.78	91674.9	168013	64521.8	118829	19943.1	77299.6	11012.5	114389	57462.7	10071.6	120576	137290	153196	100990	140151	34021.2	73504.9	Organooxygen compounds	-	-
NEG00315			4-Chloro-4'-biphenylol	14.3137	-	-	-	700.229	203.03	2.13232e+06	12158.7	118432	127273	808934	736111	825731	968985	55918.8	996904	794250	117711	1.01885e+06	83566.1	822029	775515	5971.27	14152.9	911362	961527	733185	10030.3	69214.2	826921	720951	914142	808712	876898	60736.4	1.0324e+06	800680	939401	1.02721e+06	892718	108374	64664.3	107551	-	-	-
NEG00316					-	-	-	700.218	380.942	49222.4	64563	52511.7	24098.9	358461	18555.5	433741	208399	26474.6	277374	15773.1	192797	225437	60333.7	57431	307529	18644.1	64283.8	17721.2	23022.5	31123.4	34034.5	302490	289118	285951	18860.1	186507	357631	251787	94960.2	67502.8	60320.3	48981	19178.4	257267	41222.9	42676.2	-	-	-
NEG00317					-	-	-	700.086	179.955	38484.7	141374	61990.9	61065.6	76211.2	74195.9	148467	61896.8	66622.9	70553.5	64555.9	124924	128642	70516.3	64883.5	74595.2	52399.7	101569	66617.9	103494	67674.9	57909.6	57322.2	65834.4	54518.2	51582.5	72466.2	63542.7	69053.8	55227.2	63637.6	60723.4	8348.39	70884.7	64038.4	68723.6	89066.4	-	-	-
NEG00318					-	-	-	700.063	364.964	348152	55228.3	83046.9	52397.5	61830.5	56821.4	8335.13	7798.05	54758.6	51175.3	167909	110937	54546.3	53014.5	53243	55332	82105.2	90155.7	64978.8	43611.3	162721	26741.3	17686	49235.6	75150.7	10659.7	10857.6	8740.74	261631	89839.3	52513.5	55265.4	53135.2	9897.43	52569.3	264211	8927.75	-	-	-
NEG00319					-	-	-	699.962	377.967	500159	29306.2	434453	207157	23371.7	415529	21543.6	19013.6	373890	52913.2	50143.4	385338	29285.9	204268	32430.9	33338	333385	173648	230478	218268	39106.9	516052	29755	38688	37390.7	388609	40917.3	400591	296707	37397.3	29327.5	188253	285928	478020	29253.7	248471	49450.8	-	-	-
NEG00320					-	-	-	699.817	240.871	452500	55381.1	195928	88566.5	145374	34290.3	69598.7	72690.2	98161.7	148059	95242.3	207906	186156	111412	82796.8	112323	180231	84611.2	40680.7	107846	48419.6	77471.1	108109	73405.9	8969.38	101061	136388	114572	145801	16108.5	257691	98554	103488	102768	76902.1	119585	99267.1	-	-	-
NEG00321			Fluazim	1.51521	-	-	-	699.814	462.945	301602	168421	56746	58297.7	120502	69951.6	167215	189987	256158	59195.2	72585.2	122381	57625	14483.5	78936	17591.6	65650.4	101366	71076.9	61565.6	132992	64050.5	7594.73	17966.9	74980	71970.1	110829	118422	67399.3	112071	69449.7	67001.9	46930.7	63124.3	117128	9076.34	143652	-	-	-
NEG00322			Oxapyrazon	-17.4664	-	-	-	699.555	335.957	489767	23216.4	55809.2	20790.5	137115	16644	17937.6	168910	50479.5	148655	229450	88668.5	97539.8	93073.7	11846.9	302313	115605	141608	88119.5	20571	15936.1	11036.2	130721	14822.5	130645	13314.4	14998.8	99440.9	15868	295462	14002.8	110595	10701.6	102478	89196.3	22035.9	19724.3	-	-	-
NEG00323					-	-	-	699.552	374.993	101164	277058	266257	134832	80025.2	37158.1	59912.7	352402	279932	346748	29759.9	68638.7	28352.4	31208.5	354250	39837.2	29629.4	38578	35613.4	39461.3	90719.7	180420	390915	332127	134175	386012	217728	43856.8	34282.5	98287.2	724078	307726	26314.2	355013	144059	242719	45429.5	-	-	-
NEG00324					-	-	-	699.301	146.966	4.83844e+07	1.15711e+07	2.50916e+07	1.50845e+07	1.6476e+07	1.5115e+07	1.56598e+07	1.42182e+07	6.26978e+07	1.41499e+07	1.55181e+07	1.42041e+07	1.32094e+07	1.50721e+07	1.19712e+07	1.32527e+07	1.3836e+07	7.52648e+07	6.07855e+07	1.35031e+07	1.53215e+07	1.44745e+07	1.44091e+07	1.19999e+07	2.0315e+07	1.4414e+07	1.60955e+07	1.53484e+07	1.53011e+07	1.37375e+07	1.53049e+07	1.38735e+07	1.23207e+07	1.35289e+07	1.2582e+07	1.50681e+07	1.12372e+07	-	-	-
NEG00325			Molybdate	2.40102	-	-	-	699.243	162.894	290741	107574	155917	114305	93520.7	104098	54822.7	103025	107122	164216	78926.5	30804.3	190997	13344.1	396651	109201	204806	73281.8	108866	60743.8	33590	150127	83694.4	84737.8	65513.2	115133	176170	127022	99296.9	133207	98780.3	130475	119085	147416	15520.6	107859	58703.5	-	C06232	ko02010//ABC transporters
NEG00326			Menadiol disulfate	23.1195	-	-	-	699.021	332.982	167874	176562	9936.07	123986	55961	85908.4	22442.2	12812.4	114312	70088.7	9587.99	9580.86	132920	147004	27397.5	161159	150877	147970	15392.2	140602	190012	137150	16295.1	14637.9	12892.7	127949	15095	97845.1	195334	123156	31279.3	75372.2	10045	134602	140066	189951	10216.7	Naphthalenes	-	-
NEG00327					-	-	-	699.018	355.892	166218	58715.8	40945.6	52821.2	121097	6294.21	53411.3	45657.4	46276.8	39913.1	37189.2	75286.3	40791.9	93616.7	38988.3	360246	4707.15	56514	51990.1	44363.7	39039.8	49426.4	49045.4	6211.5	55443.5	93518.7	31228.2	52062.9	55137.1	45697.2	96682.5	74480.7	33640	45913.6	49571	7631.39	41706.6	-	-	-
NEG00328			alpha-D-Ribose 1,2-cyclic phosphate 5-phosphate	12.3462	-	-	-	699.018	290.971	319233	93310	19807.7	68753.1	7775.75	82340.6	54719.9	94734	64625.4	142203	48133.2	202403	133961	99198	132549	91610.1	63971.1	8720.64	83192.1	14300.5	67710.4	102422	70914.2	85755.2	10986.8	87810.8	8082.25	15907.6	94917.4	76242.1	96097.1	63174	42961.2	99285.5	9081.76	73987	9287.82	-	-	-
NEG00329					-	-	-	699.015	459.97	117180	12985.7	146370	8252.63	152506	74148.9	104926	95104.6	9516.1	243869	87744.1	215810	11982.2	9604.53	244291	201721	107486	106394	140516	140939	89847.2	174651	9868.74	259408	40652.7	137427	261912	171087	98247	236074	69170.3	194288	60742	53706.1	122318	40623.3	65788.6	-	-	-
NEG00330					-	-	-	699.012	456.996	168114	83403.3	55426.1	117390	66469.3	13793.9	22291.6	74142	13429.1	88347	115005	97559.8	84239.9	186591	98842.9	71556.5	80163.1	69130.9	57291.9	84434.2	6671.27	123923	94751.1	15737.7	112334	12196	180334	78369.9	7261.44	11642.1	71996.2	78356.3	71990.3	83847.8	61216.2	41820.1	107992	-	-	-
NEG00331					-	-	-	699.004	417.96	45036.7	91486.4	4917.47	34326.9	5530.13	141850	36104.8	5788.46	79254.2	38183.1	36289.3	4876.54	27511.2	107564	143025	6475.41	106081	70852.5	35650.2	31073.1	37663.3	42662.3	8791.3	99412.5	4276.32	44223.4	115315	28037.2	69756	7650.15	37662.9	32600	24466.5	31413.5	4639.17	32096.9	50685.6	-	-	-
NEG00332					-	-	-	698.763	237.871	141913	61251.9	77928.1	106906	23345	31675.9	26620.2	67928.1	95806.7	112681	52006.9	84844.1	60915.5	69094.4	26341.8	16451.3	105966	79904.9	39166.9	30978.4	65370.5	159861	50545.3	50662.6	99358.3	106982	88647.5	66870.3	174410	94357.3	52296	144381	68836	44149.7	97100.8	91938.5	41173.2	-	-	-
NEG00333			Trichloroethanol glucuronide	11.4991	-	-	-	698.753	322.953	166859	25478.6	32831.8	46805.7	307659	47847.6	106887	9940.46	108650	32987.6	6749.59	77185	199742	75015.8	63370.1	52684.1	33930.6	84008.8	47403.8	57332.6	5635.8	60003.2	150908	48106.3	5913.71	252040	47935.2	62267.6	52475.5	36051.3	99654.9	40008.5	36186.3	82961.1	73974.6	56253.1	4890.63	Organooxygen compounds	C14869	ko00980//Metabolism of xenobiotics by cytochrome P450;ko05204//Chemical carcinogenesis
NEG00334			Phenicarbazide	0.667767	-	-	-	698.751	150.067	43647.1	50508.4	62230.3	57448.5	51388.3	97171	49337.8	80618.6	45241.2	54118.2	36291.2	46171.9	57825.3	73537.4	90290.8	48948.5	46663.4	50465.8	61647.3	133848	30350.1	65991.9	19846.1	37453.7	136388	121877	50730.6	52161.9	44127.3	48782.4	55938.5	43330.2	43950	45759.1	8466.53	52150	61506	-	-	-
NEG00335					-	-	-	698.745	195.933	1.04721e+06	359314	249927	294680	604928	365591	410385	354912	1.3786e+06	1.37226e+06	1.59382e+06	978103	316375	382858	293618	154287	235513	289302	472023	195975	871282	111870	371329	155085	430151	1.01062e+06	1.57215e+06	1.54016e+06	1.70877e+06	341570	252971	267771	48052.6	510186	137737	328727	353547	-	-	-
NEG00336			5-Hydroxy-2-furoic acid	-9.19977	-	-	-	698.617	127.003	2.49802e+06	1.1171e+06	788089	914507	142094	1.0662e+06	175266	885979	960802	874441	980704	921762	785347	886591	113323	67692.3	847784	1.05027e+06	146079	827954	1.03071e+06	196330	898399	944570	1.00418e+06	878920	24715.8	321213	1.04344e+06	813843	65645	226961	164254	825607	947719	1.02264e+06	161957	Furans	-	-
NEG00337			CGH 2466	-9.89106	-	-	-	698.486	319.979	188768	36541	5916.08	68339.8	71362.4	72060.6	34999	33296.6	89010	5953.85	20307.1	106203	50949.3	154673	50339.7	82579	18360	12648.9	28019.7	44849.3	31533.4	66946.2	5144.8	44516.5	77805	57270.1	5954.26	5442.12	107366	49439.1	59261.4	5156.06	51040.5	5751.23	106989	6067.36	30758.2	-	-	-
NEG00338			8-Hydroxy-2-chlorodibenzofuran	-13.1431	-	-	-	698.48	217.003	4.35089e+06	2.00033e+07	3.82158e+07	4.13556e+07	2.04209e+07	2.74104e+07	2.36464e+07	1.83176e+07	1.78972e+07	3.21094e+07	3.18031e+07	1.97616e+07	2.05659e+06	3.29073e+06	2.83685e+07	4.42413e+07	4.15608e+07	1.65357e+06	2.99302e+07	1.40467e+07	2.77732e+07	1.35849e+07	2.14379e+06	3.12222e+07	1.18682e+07	4.32576e+07	4.15864e+07	4.27275e+07	3.25499e+07	2.0874e+06	1.70155e+07	4.13011e+07	3.64448e+07	3.88669e+07	3.94362e+07	8.1496e+06	2.83302e+07	-	-	-
NEG00339					-	-	-	698.349	174.992	1.04588e+07	2.97115e+06	2.92352e+06	136125	227458	1.12345e+06	2.4154e+06	4.3862e+06	257574	1.31372e+06	1.90227e+06	251845	1.59724e+06	4.24863e+06	4.10821e+06	233784	2.90577e+06	1.06374e+06	168251	3.6985e+06	4.85185e+06	1.66405e+06	872932	1.06082e+06	123643	1.00274e+06	276092	4.65095e+06	955932	1.49785e+06	621897	1.9198e+06	2.66325e+06	1.28004e+06	1.01337e+06	1.35364e+06	2.90463e+06	-	-	-
NEG00340					-	-	-	697.969	188.972	123772	7170.76	31444	71453.3	72839.2	18605.2	23022	30068.6	25133.3	32536.2	24829.9	5053.65	32675.1	31801.1	25548.8	23213.4	32287.2	23886.1	26916.1	30000.7	23205.8	25037	25918.2	25618.3	21459	30038.8	47409.6	25067.3	24934.7	44856.7	25489.3	30980.6	30997.6	28478.9	72262.5	44337.1	5403.52	-	-	-
NEG00341			L-Valine	2.08475	-	-	-	697.954	116.072	515148	177270	106488	155450	385921	20757.5	156898	300308	156771	145957	183763	165292	118699	141728	159017	202895	141208	198811	194845	156826	197985	156061	175105	175211	196225	167902	169880	188053	205540	162944	184896	188617	150587	162408	187028	163532	203962	Carboxylic acids and derivatives	C00183	ko01100//Metabolic pathways;ko01110//Biosynthesis of secondary metabolites;ko01130//Biosynthesis of antibiotics;ko01230//Biosynthesis of amino acids;ko01210//2-Oxocarboxylic acid metabolism;ko02010//ABC transporters;ko04974//Protein digestion and absorption;ko05230//Central carbon metabolism in cancer;ko00970//Aminoacyl-tRNA biosynthesis;ko00460//Cyanoamino acid metabolism;ko00770//Pantothenate a…
NEG00342					-	-	-	697.949	359.015	36415.5	282485	238213	87328	23176.1	25285.8	31357.9	22486.1	21503.5	168549	321905	15163.6	112615	184545	128567	23383.9	15748.1	206564	154940	159873	290448	262130	28893.3	269423	63337.3	20092	206103	79032.4	25699.5	58515.3	189133	128792	105039	71322.1	20377.2	155115	82053.4	-	-	-
NEG00343					-	-	-	697.813	189.981	23293.6	19853.5	20430.2	37892.3	101638	69846.1	31806.4	141043	21668	31647.7	20794.1	40308.5	23059	19675.5	7192.73	4703.86	8793.55	22116.4	66280.4	83751	19851.6	65042.7	134398	6964.78	32121.3	68420.8	7642.98	5194.33	22414.8	7020.83	20559.8	12859.4	18815.9	40157.8	58683.5	21256.6	5757.47	-	-	-
NEG00344					-	-	-	697.701	203.991	632624	263099	115970	5608.06	254453	258077	262587	221442	234237	44620.5	238631	232884	208333	8085.39	231963	16074	76121.2	22273.5	69512.2	9505.93	232907	211321	203850	216746	169635	7185.92	224806	7103.25	39485.9	54744.2	219069	189634	69924.6	53074.6	213088	242768	31611.7	-	-	-
NEG00345			Carnosine	1.05473	-	-	-	697.695	225.1	154955	85367.3	46732.5	49473.5	75449.1	41025.7	57625.4	70602	59364.2	68196.2	60790.4	61116.7	68683.2	67247.9	80466.1	61360.2	23079.8	74154.1	81007.3	53217.9	41994.4	57078.4	123962	16473.7	93526.7	70343.5	90199.5	9164.16	79652.6	81080.7	70948.4	65099.6	65664.1	63718.1	66944.5	89205.1	72999.8	Peptidomimetics	C00386	ko01100//Metabolic pathways;ko00340//Histidine metabolism;ko00410//beta-Alanine metabolism
NEG00346					-	-	-	697.684	361.99	667076	310448	9521.41	148663	177315	15176.1	27954.5	608427	282117	90005.5	16676.3	155482	11989.6	131406	70516.8	20844.8	19245.2	55048.8	22367.8	18054.9	14752.6	291942	94557.3	26308.3	48826	18768.7	14849.3	282006	171767	140753	313316	101545	25699.3	81096	124478	15216.4	115871	-	-	-
NEG00347					-	-	-	697.682	301.981	721189	302978	403271	318025	224853	456458	115793	252634	415676	39767	300630	352061	182267	483296	322763	347878	406946	294046	454990	475639	1.17683e+06	1.72683e+06	362797	620199	343304	67537.6	513189	353507	592380	382937	284122	355767	239728	242495	289674	277294	343360	-	-	-
NEG00348					-	-	-	697.551	317.004	18990.8	9754.94	153213	39724.2	188281	208077	90623.7	59923.6	61007	6421.54	23348.7	7545.02	76830.2	127232	6726.77	45289.7	6854.14	38882.5	63137.9	71918.7	39697.8	9155.49	36140.2	5549.95	38254.9	55791.2	167956	8832.81	8327.06	32440.9	83222.1	52481.7	27588.1	101801	113749	8625.96	8455.8	-	-	-
NEG00349					-	-	-	697.542	160.977	34400	115867	8516.3	17234.6	72447.1	19075.1	4075.17	5086.78	50793.3	19278.8	3459.44	16051.4	13886.6	4221.45	12841.8	18275.3	157366	37194.1	4760.94	5012.64	14999.8	27134.2	81423.5	4814.09	12870	47431.8	48066.7	15479.1	8924.72	12439.3	7497.01	18328	12896.9	13457.5	15432.8	15226.1	16443.9	-	-	-
NEG00350					-	-	-	697.417	219.007	644332	52788.9	128524	232197	53251.6	47950.3	52273	405870	56647.3	49913.2	59147.5	49369	51991.7	176561	33706.3	52449.1	49583.3	49342.9	23988.3	26397.1	52913.9	47095.9	47621.5	293490	219753	56095.4	61959.4	22913.2	53338.4	54443.8	56571.7	16482.1	41191.5	56386.8	222748	47322	21947.4	-	-	-
NEG00351			Selenophosphoric acid	11.3744	-	-	-	697.14	160.893	263912	58892.9	126219	73621.5	25943.7	73554.3	62210.8	164062	56568.2	45997.6	78376.6	118771	150666	96208.1	80331.9	39629.2	64113.2	544865	100804	97564.8	59188.7	102953	140552	78310.3	45009.7	64636.5	22399.3	76545.2	9127.36	155364	60366.4	211359	107709	104868	81965.7	556473	9625.93	Other mixed metal/non-metal oxoanionic compounds	C05172	ko01100//Metabolic pathways;ko00450//Selenocompound metabolism
NEG00352					-	-	-	696.62	159.894	134050	7613.16	169763	68203.1	91273.1	78093.4	139563	149496	30808	91185	67895.3	53780.3	104441	56400.3	87814	85084.3	110647	65123.7	75105.2	101332	40686.4	91151.9	46132.7	53604.5	14397.4	145305	81489.3	82149.7	54232.8	11876.3	8372.29	87588.4	12430.9	67178.8	8961.98	46233.7	47862.6	-	-	-
NEG00353					-	-	-	696.349	102.064	343298	222654	199183	73619.4	23664.6	107336	140176	138211	162672	139575	184828	284883	108581	201458	185238	175705	267413	279535	135297	126665	20745.8	276127	348955	132254	249031	26544.3	135301	135267	144420	210124	119589	144936	370445	131169	201472	115146	181169	-	-	-
NEG00354					-	-	-	696.348	132.982	290253	199406	37181.9	22167.7	1.06612e+06	314815	187770	124666	1.13928e+06	44809.7	694344	487703	24456.7	166354	240045	237242	246105	1.18528e+06	204169	24217.6	1.04603e+06	26673	182745	419254	215954	442088	22420.8	207919	465526	819885	251401	26910.1	16832.4	19072.5	958405	36157.5	20809.5	-	-	-
NEG00355					-	-	-	696.082	257.924	269054	68345.6	39813.4	193462	405898	115280	66860.4	110704	225812	185572	311170	180974	272729	13207.7	13643	101268	173647	9046.21	121624	75705.2	123991	330670	290105	120452	49840.7	10465.7	159757	38198.8	80627.8	78490.5	80826.8	55014.9	368010	9044.16	78401.7	10449.3	535752	-	-	-
NEG00356					-	-	-	695.961	207.968	441850	230594	256905	174800	148012	124951	189274	161330	150528	5214.7	180916	161166	164833	159249	340661	381554	189132	202455	145907	156460	195509	165198	278721	156647	190682	220814	210474	221936	164063	301132	33529.6	307303	21042.5	142081	110418	99468	187439	-	-	-
NEG00357			3,5-Dichloro-2-methylmucote	-21.3409	-	-	-	695.711	222.952	5.39169e+06	2.73403e+06	1.75711e+06	4.23175e+06	1.3993e+06	6.471e+06	7.06513e+06	6.23086e+06	140435	1.37289e+06	4.47908e+06	4.19112e+06	5.62394e+06	2.61446e+06	6.79294e+06	1.65427e+06	3.91464e+06	4.61869e+06	3.92441e+06	416577	1.55843e+06	4.03853e+06	1.36952e+06	135564	4.5081e+06	6.69905e+06	1.51725e+06	1.66607e+06	1.65481e+06	4.06662e+06	6.86167e+06	4.01765e+06	1.89973e+06	1.40544e+06	2.98934e+06	6.88599e+06	5.04617e+06	-	-	-
NEG00358					-	-	-	695.71	177.967	630702	124401	518922	283216	268423	123199	499217	26443.7	27299.2	441142	332912	211285	27988.9	179300	1.01033e+06	47575.4	178055	35155.2	496289	308658	35733.3	257451	1.47532e+06	168904	1.16703e+06	28765.9	1.71972e+06	753892	44306.8	314263	904772	663312	1.12886e+06	51566.2	211485	775991	911447	-	-	-
NEG00359					-	-	-	695.691	219.978	6.24462e+06	241577	4.9849e+06	5.25624e+06	9.53381e+06	8.82253e+06	195000	8.37136e+06	9.34459e+06	996517	8.92589e+06	5.37229e+06	4.69037e+06	5.70636e+06	9.61757e+06	4.34469e+06	8.42001e+06	6.07874e+06	5.05995e+06	5.08322e+06	1.00312e+07	8.81184e+06	3.42036e+06	7.80838e+06	8.83014e+06	2.09185e+06	3.34267e+06	2.19083e+06	5.5439e+06	2.60253e+06	9.05593e+06	7.89805e+06	4.49711e+06	393648	2.38829e+06	3.66545e+06	7.84858e+06	-	-	-
NEG00360					-	-	-	695.691	225.927	6.48546e+06	5.99652e+06	8.80144e+06	1.57324e+06	3.35764e+06	1.05817e+06	906267	9.26533e+06	8.87352e+06	3.39007e+06	9.50344e+06	8.81379e+06	8.4899e+06	5.90842e+06	9.39204e+06	2.62229e+06	9.70767e+06	3.65514e+06	9.48868e+06	5.24571e+06	1.96958e+06	9.02765e+06	1.39277e+06	9.5745e+06	9.99343e+06	6.04424e+06	1.07597e+07	5.67675e+06	1.00492e+07	3.50417e+06	6.27928e+06	9.17519e+06	3.22985e+06	8.34673e+06	2.45439e+06	9.12433e+06	9.67168e+06	-	-	-
NEG00361					-	-	-	695.689	194.956	270639	248324	14979.6	186490	111964	12355.4	166902	142324	16875.7	377917	439054	196036	10561.8	11886.5	10623.3	12155.6	182303	359543	104889	153745	84056.4	9447.68	9651.78	57631.2	70630.4	156860	20688.3	344971	11012.2	63278.4	45836.9	78753.2	151098	113740	9838.93	25329.2	21539.9	-	-	-
NEG00362					-	-	-	695.425	304.956	38304.8	341138	53352.9	172977	166073	166219	205615	503753	22372.7	188640	84356.9	797204	224776	258721	130597	165134	161005	227550	325263	722458	111066	87019	166210	140184	292852	21787.7	224086	16061.8	190705	132383	499190	162658	191084	213071	205558	21520.4	184467	-	-	-
NEG00363					-	-	-	695.424	164.896	84010.1	31238.2	66908.1	86509	61120.3	24226.5	29995	52382.7	30240.1	4996.17	60190.6	33071.3	46803.9	35411.7	51598.1	25272.3	70467.8	29188.9	40173.4	30834.1	24702.2	39320.4	25509.9	34033.4	24193.8	141074	28199.2	49658.7	29780.5	54991	27916.8	75755.4	106144	55763.6	31790.4	27757.1	20177.2	-	-	-
NEG00364					-	-	-	695.413	192.959	1.75185e+06	1.41962e+06	29164.5	1.08261e+06	721355	682468	48722.8	113270	703910	602511	1.84102e+06	530236	30450.9	667746	687081	1.64778e+06	619801	33541.6	642324	594077	935141	617923	646540	673365	639822	34767.7	553914	645905	692274	1.60408e+06	1.6398e+06	1.04557e+06	523818	1.20923e+06	618935	375171	59927.9	-	-	-
NEG00365					-	-	-	695.159	223.971	51375.6	38596.6	56697.9	26730	88327	31524.8	30752.1	67912.4	54787.3	31729.5	31835.7	28839.4	28328.5	4289.7	5991.99	50770.2	30033.5	40383.7	28853.1	28548.1	5206.56	28579.9	32954.6	33950.2	59445.9	37412.4	35164.5	36139.9	9647.58	4314.08	29153.4	29020.2	24233.1	28820.8	28522.8	33265.7	29744.8	-	-	-
NEG00366					-	-	-	695.018	205.962	211662	42088.8	61291.7	53394.7	46770.1	18248.7	54629.5	4210.52	27736.3	51566.4	51582	51067.6	6803.3	4980.19	54873.6	59189.9	82012.8	52017.1	95306.4	77845.8	127522	48132.7	4365.69	49855.5	6019.49	125130	53794.8	69126.3	89484.9	5664.53	53294.7	45564	48481.7	74648.5	81566	57469.6	3919.59	-	-	-
NEG00367					-	-	-	694.885	295.88	103935	21128.4	43303.1	63905.9	55367.4	64063.7	54473.9	72249.9	63630	70773	58546.6	169895	44334.4	58419.6	224073	70655.7	56716.9	61149.7	53655.4	63365.2	76662	51077.7	41926.4	62007.8	68182.8	88713.3	47774	38734.5	73497	54249.8	212994	81757.9	5212.74	54295.8	50140.3	59411.3	78943.5	-	-	-
NEG00368					-	-	-	694.749	218.999	746273	80214.9	11128.1	85494.1	88038.5	171646	62993.5	11932.5	98268.3	70822.4	26088.5	86054.2	63746.7	10362.7	97488.7	17104.1	97734.6	91065.2	14830.5	83813.6	92137	127550	86648.9	15190.1	70453.3	99259.3	84964.9	166098	127819	92354.8	16120.6	130781	10097.9	53005.9	161047	9104.35	136897	-	-	-
NEG00369			Homocarnosine	0.884736	-	-	-	694.634	239.115	215133	142987	83794.6	71078.7	67011.4	86537.5	121474	143904	61332.1	154449	194440	114178	91701.9	78380.9	96342.6	90435.1	80228.9	95236.2	49133.8	64021.8	284307	94913.1	54094.4	39458.6	111302	52675.5	130894	98895.7	92804	10223.2	165471	141270	83826.1	179395	121803	122027	118460	Peptidomimetics	C00884	ko00330//Arginine and proline metabolism
NEG00370					-	-	-	694.622	150.948	95198.7	4621.58	17223.4	18356.4	47147.9	12753.5	63000.4	30229	17171.4	15232.7	10911.5	20645.8	22483	36156.2	22068.1	20896.7	3954.99	18501.7	6500.92	5324.87	44978.3	18511.7	54016.3	48332	54371.8	19390.6	97838.7	17948.9	87652.7	9196.19	17968.6	72891.4	15840.8	18915.7	5494.93	6977.04	18069.3	-	-	-
NEG00371					-	-	-	694.616	443.992	105049	56805.6	15370.1	24810.2	43888.4	154140	64989.1	28274.7	27018.8	23072.3	24590.7	5907.89	65890.3	10665	25762.6	7581.88	13491.8	4181.75	21471.2	20097.7	73873.4	5746.41	42517.1	49886.3	21978	23405.2	24408.3	44735.3	44782.1	15780.6	43852.3	17278.3	14260.8	98778.5	21782.2	24263	39886.5	-	-	-
NEG00372					-	-	-	694.352	88.0487	709929	18990.1	62934.2	175836	181372	216270	140524	38790.5	50508.7	125021	145821	54117.4	46134.2	175302	91995.4	148013	120746	45325.9	48619.4	117582	109542	126612	141362	42027.8	191463	145085	76763.9	59942.1	40780.6	254780	151226	10617.7	43188.8	125897	6879.45	170472	153373	-	-	-
NEG00373			Succinic anhydride	-9.58477	-	-	-	694.085	99.0078	1.06725e+06	427327	465740	550784	426676	433543	417209	427074	381453	445611	196223	184482	228107	458380	433491	324285	467540	378911	424727	417865	414810	425481	430924	439144	397032	434759	185517	438531	405845	442394	407330	431004	441954	408085	295461	432624	243648	Oxolanes	-	-
NEG00374			Ethyl tiglate	2.51468	-	-	-	693.693	127.077	242220	95246.6	86198.9	96909	100755	105404	102447	98907.3	93601	92279.6	94799.7	92613.6	88007.3	90899	98110.4	25985.5	91667.9	93931.5	92877.3	88252.8	98891.1	93591.7	94728.2	75147.2	62133.9	94428.8	119585	99764.6	97084.5	78633.7	97004.6	88286.4	84855.1	86417.5	90974.8	98861.3	51444.7	Fatty Acyls	-	-
NEG00375			Acetazolamide	0.252431	-	-	-	693.683	220.981	338225	432054	56005	85179.9	451735	124696	422312	439421	425677	119937	438106	308280	398424	434705	429423	37187	411264	438992	138487	400515	435397	103816	262436	432680	406652	427476	466804	441964	449928	11033.5	430114	398223	391612	122339	201541	96108.9	419622	Azoles	-	-
NEG00376					-	-	-	693.566	143.916	91065.9	70828.1	137004	53906	49348.9	14858.2	45755.2	85952.6	29576.8	74392.8	45706.1	48806.4	124852	76538	66635.8	63984.2	62454.6	45652	73361.5	201596	47234.8	72040.2	58343	29156.1	34048.4	101668	64437.9	44820.4	43559.7	76048.6	53846	70811.2	42345.5	87934.9	53050	37616.5	43610.6	-	-	-
NEG00377					-	-	-	693.551	260.908	775553	492630	12938	497683	546171	167818	148114	468611	185693	236627	16349.8	136865	428819	241672	749682	188107	669613	134873	455910	219596	299956	240795	146644	168984	178818	17966.2	179579	164360	827043	179740	92503.8	139817	192271	219860	15062.8	134031	132284	-	-	-
NEG00378			Haloxydine	-13.0802	-	-	-	693.547	197.93	315130	416078	42506.2	44612.5	11094.3	13585.5	105122	69787	9018.24	37962.8	502386	177829	157051	9667.79	81304	187159	199503	9666.09	12728.4	68922.6	23179.2	219705	10379.7	13316.9	72926.4	89006.2	488169	10822.9	148161	152526	29103.1	130350	77842.8	231058	304826	471925	321351	-	-	-
NEG00379					-	-	-	693.282	280.867	86769.2	43204.3	358345	281207	30342.3	39150	21173.9	64418	5474.02	109554	89005.1	65903.3	93304.9	28966	290574	9405.06	138950	108926	13946.2	85407.6	45514.4	108564	28119	202077	27411.4	37870.9	130944	55251.3	72561.1	88400.8	25679.7	72728.1	73210.8	121118	202404	70696.5	39926	-	-	-
NEG00380					-	-	-	693.278	274.918	91354	27672.4	162081	149217	7645.99	22469.2	37903.1	8237.48	4725.47	47471	32170.2	56411.4	55557.4	8195.58	37273.3	27848.9	49053.6	27061.7	6178.48	8568.52	35949.6	45199.2	44822.1	33758.2	26167.7	42353.2	29074.8	39800.5	24898.4	172065	31695.8	225885	4799.44	44162.6	65473.5	31445.7	18963.4	-	-	-
NEG00381					-	-	-	693.149	300.01	12108.3	32527.1	26121.7	17634.3	37001.4	20612.7	17701.2	20235.8	17831.1	15978.9	18411.4	15305.7	12673.6	18415.4	21996.3	20027.5	17507.6	3710.79	36611	17252.8	18080	19241	17748.5	17634.8	17036.1	19663.8	20358.2	18140.5	18302.7	16823.4	30520.8	17616.5	13711.1	13866.4	17076	18550.2	16816.2	-	-	-
NEG00382					-	-	-	693.026	121.944	304869	125438	101285	121840	128440	591142	138882	113981	213796	110440	116565	154913	110318	111619	58548.9	128190	137744	119843	115781	107210	122080	108768	58064.5	182299	106585	117546	126227	101367	123556	139943	115705	107006	88138.4	132757	110901	107811	117065	-	-	-
NEG00383			8-Bromoadenosine	-14.0797	-	-	-	693.011	343.995	19430.8	50199.4	131563	76201.4	74687	117262	74449.9	177360	49546.4	199905	68244.8	64782.1	164698	80937.3	146891	5733.13	151236	55748.7	94214.7	92327.6	103401	13984.7	78112.5	73019.2	48348.1	92632.7	11058.2	86881.2	118674	69883.5	50326.4	78022.4	191583	86953.3	58469.2	102504	43605.6	-	-	-
NEG00384			2,3,4-Trichlorobiphenyl	19.6813	-	-	-	692.751	254.959	250380	104997	68155	99516.3	95251.3	102685	13369	90865.4	13843.5	82015.8	104209	160482	366852	81078	95310.8	132192	84827.1	115381	92036.2	84181.5	104608	78632.2	152117	96527.6	136304	88958	76726.3	98574.4	102197	83858.4	97728.1	89852.7	73132.9	78520.7	88815.6	109656	107212	-	-	-
NEG00385					-	-	-	692.742	277.892	19821.6	45648.6	100373	54958	20365.6	40884.7	83596.4	50714	136721	172571	141794	79178.5	83215.7	193686	37226.2	34712.4	7008.09	52181.3	34804.9	93775.6	58117.4	8626.41	28165.6	227953	49645.3	195779	32636	82879.6	56430.7	47603.6	50559	11138.7	65689.4	184631	4613.94	59649.2	51054.6	-	-	-
NEG00386			Stipitatate	-12.0166	-	-	-	692.478	181.012	164031	78778	58895.8	108343	106139	66653.8	65753	58984.9	64153.7	61820.4	90095.3	57467.3	94115.9	61214.7	32733	109015	60204.9	653611	89602.8	58265.9	63152.3	58955.5	64732.5	61637.4	57677.8	76912	66029.1	63786.3	60348.7	11766.1	62598.9	79979.8	73145.9	61591.5	59985	61173.2	66369.7	-	-	-
NEG00387					-	-	-	692.476	282.88	495690	134807	148037	757467	117047	307226	193632	80524.5	754652	10532.4	64112.8	9249.25	149504	32793.4	804430	183421	106832	33591.2	298160	43479	323458	230098	195812	812718	16436.7	192657	26093.6	763316	573911	169969	26708.1	236041	310423	13721.6	35185	66831.6	279072	-	-	-
NEG00388					-	-	-	692.212	274.962	163308	10834	149325	199927	60050.6	299027	55733.1	8147	9539.81	7506.41	92120.2	145251	228755	135296	249391	236354	95393.6	58653.3	60256.7	187999	63143.9	240994	100920	73291.4	30500.3	100696	9257.12	6330.07	72827.1	101422	11926.4	93937.3	52652.3	5389.82	117610	7323.8	54130.3	-	-	-
NEG00389					-	-	-	692.211	200.945	167855	70831.5	57361.7	65417.9	62758.4	68368.3	66512.6	69739	62579.4	60038	70280	66698.1	62140.5	88742.7	66669.6	77341.1	69756.5	65884.8	67375.3	57528	67456.9	61232.1	67496.8	69674.7	68883.1	67439.6	92694	64589.1	68050.9	64962.8	67316	63962.8	56894.4	58501.2	78751.8	70213.3	68361.2	-	-	-
NEG00390			2-Aminophenol	1.9099	-	-	-	692.152	108.046	121961	48621.1	47397.6	50529	48414.5	48966.4	44923.3	47326.9	45171	48695.7	55901.5	87433.6	45321	25068.5	8363.65	30997	44332.2	59357	46399.1	43004.9	46047.1	37653.5	41991.9	47490.3	48541.2	48691.7	42044	23481.5	47535.4	45547.5	48149	42835.1	39874.4	44741.7	39299	43953.6	50872	-	C01987	ko01120//Microbial metabolism in diverse environments;ko00380//Tryptophan metabolism
NEG00391					-	-	-	692.073	158.893	177376	66283.3	48597.8	20043.3	76993.6	62334.7	42560	96058.8	72504.2	86506.3	79103.7	310912	47326.3	57006	86578.7	76202.8	60027.7	84496.4	53428.2	50466.4	70998.5	71619.5	86259	79574.1	62639.1	63722.1	81076.3	52493.9	63260.7	79422.5	75759.6	71746.4	52572	110186	86848.7	71354.6	61018.5	-	-	-
NEG00392					-	-	-	691.95	277.937	323077	297838	85492.5	42905.1	188263	90880.4	42233.4	16857.5	33967.9	109671	46824	4749.57	140272	5835.27	173108	30625.8	188223	84533.3	5650.34	57648.1	62360.3	170041	53346.9	8108.72	84215.9	65610.2	49448.8	41716.7	114262	18562.5	148317	70380.9	5865.87	142557	6602.97	54879.6	49499.1	-	-	-
NEG00393			Sodium methallylsulfote	-19.1065	-	-	-	691.945	156.991	409262	70854.6	345071	163398	158853	166197	183771	196389	163711	205582	417037	195278	190949	173137	183726	87825.3	154800	183873	245966	18438	179217	176658	131895	190316	39132.8	188007	193500	188468	263065	227164	243719	185174	181075	49643.3	210145	175612	113160	-	-	-
NEG00394			Metobromuron	10.4229	-	-	-	691.677	256.996	411300	169285	32634.5	202612	400359	191115	12370.3	95559.7	70059.9	331417	86921.4	13617.2	62952	66279.1	9618.11	72901.4	8238.49	11457.6	156550	12774.8	71927.5	60753.1	9925.87	155539	343764	129210	118575	69538.9	456584	118648	68996.9	48512.7	96639.5	94483	314510	25521.2	11143.3	-	-	-
NEG00395					-	-	-	691.551	118.942	834420	65057.3	90201.7	103806	139392	157204	64710.3	117867	100557	58550	157070	42991.7	149470	131476	115704	141395	120425	127552	129582	90926.5	232444	137419	113020	138891	166662	136268	217930	135154	68239.3	98977.9	9169.02	84248.5	37495.2	118647	82694.8	48729	203290	-	-	-
NEG00396					-	-	-	691.49	114.935	375374	118307	173317	164342	144380	105302	142532	175128	134355	245783	131127	143885	96349.5	158734	153538	123415	189105	118012	161575	115442	171546	159368	158018	184987	99009.6	157973	845662	141146	217317	175918	123983	163316	291329	165994	146952	130845	93716	-	-	-
NEG00397			Methylselenopyruvate	5.43532	-	-	-	691.449	180.942	93199.8	34847.6	31031.5	31660.9	16743.8	34900.4	30262.3	33436.8	311847	120110	13780.2	14754.7	167358	81601.7	32552.8	260168	86135.9	35682.5	32933.1	29617.9	118537	125713	29652.5	32996.1	33546.6	163408	37677.2	35402.8	31342.4	33274.3	34154	663443	28770.5	29638.1	83345.4	32933.1	32953.3	Keto acids and derivatives	C18904	ko00450//Selenocompound metabolism
NEG00398					-	-	-	691.151	279.906	572824	532442	276494	321908	403834	365047	109370	143765	494420	17072.8	94068.9	117211	135253	57146.8	12723.7	181448	8388.19	282866	172866	14622.6	174784	115225	126433	241213	17789.6	154693	11780.8	20090.9	551475	300486	10146.6	131595	68164.3	280339	76701.6	13334.4	357445	-	-	-
NEG00399			NTP	-16.8447	-	-	-	690.804	386.959	238313	167326	68820.7	154125	328120	116062	67391.2	54809.2	311729	120856	108576	90452.6	70868	266188	314668	98069.8	269933	87954.8	11175.8	69025.3	83693.2	46406.5	303459	149978	152165	56704.7	170807	65455.5	313041	9530.82	454398	250571	301662	270042	217776	135889	151228	Organooxygen compounds	-	-
NEG00400			4-Methoxy potassium salicylate	-4.03225	-	-	-	690.763	205.998	295191	47315.7	48433.3	13709.3	95304	45402.5	68728.5	76338.9	28309.8	48083.3	66197.3	4879.63	20376.7	153112	64650.6	102494	68648.2	33660.1	59482.6	8946.61	12745.8	89420.3	58409	48613.3	20442.2	11833.3	76094	73220.4	69469.1	17369.2	44259.9	72276.1	54091.8	67688.1	75270.7	203169	63775.5	-	-	-
NEG00401					-	-	-	690.742	383.984	39399.8	394146	405128	202515	626372	238035	441590	103524	14762.9	236862	11004	168309	514753	179589	17679.2	143279	131151	91695.2	143199	199920	194592	123468	99409.2	386711	462365	599731	12100.6	207912	478336	89850.8	646051	88707.7	312318	185863	603713	458047	446480	-	-	-
NEG00402			(hydroxymethyl)carbamic acid	1.68483	-	-	-	690.481	90.0198	21222.3	28171.9	230858	39051.6	9155.65	416979	52259.3	54808.4	372643	48879.6	4728.72	327178	35912.1	278249	5216.58	3836.02	252532	46726.9	130114	3607.34	366614	296495	343984	134572	33594.9	324312	41447.9	373289	4349.96	267079	380600	285355	234910	3690.28	65987	33277.4	142123	Carboxylic acids and derivatives	-	-
NEG00403			Nicotimide	2.19578	-	-	-	690.476	121.041	2.15652e+06	828794	689554	840938	864486	903281	787344	807415	83350	517291	870030	791369	719182	72558.9	830786	146892	764535	815214	813341	742134	9219.73	754212	804341	823437	58268.4	794955	863285	880330	832676	766290	803550	72453.3	668042	46186.1	791611	816117	784709	-	-	-
NEG00404			Arsonoacetate	10.5966	-	-	-	690.41	182.93	135410	106220	45564.3	43799.8	76994.8	78120	48053.6	49080.8	4724.22	185262	61961.2	26552.6	69526.1	128411	47641.5	192320	2652.76	66745.3	11590.4	46298	49179.6	40368.7	72837.2	52907.6	41518.8	242926	27742.1	48119.9	54733.3	3705.16	137162	140635	22491.1	46639.1	42613.1	35605	4843.5	-	-	-
NEG00405			Phenylalanine	1.95397	-	-	-	690.224	164.072	105394	48635.1	34766.3	44738.5	44075.1	49155.6	35363.5	48708.3	45445.7	43233	52997.3	46395.6	32697.3	44326.8	51736.5	53420.6	37623.1	53638.1	53074.7	50213.6	59633.4	39380.2	44592.5	55361.6	58135.9	53234.6	52292.8	56001.7	61539.2	50949	59172.9	54245.5	44987.5	46036.3	56016.6	46728.2	37758.8	Carboxylic acids and derivatives	-	-
NEG00406					-	-	-	690.017	256.236	111097	42419.3	21136.6	54929.4	56082.1	47648.3	45901.2	44950.9	46956.1	46007.5	58332.4	50939.6	23005.8	48311.2	48766.7	60991.7	80477.1	48164.2	55543	46272.3	52805.3	44337	51649.5	52358.4	77778.1	47799.3	57139.1	48220.8	57612.5	74035.6	49707.2	49871.6	32216.6	51251.9	54894	93402.6	61664.9	-	-	-
NEG00407			Olsalazine-O-sulfate	16.4696	-	-	-	689.817	381.01	136669	47816.2	85384.7	49343.6	51342.9	48368.8	117216	45832.5	9308.7	44993.4	46757.1	46888.8	73050.7	319090	9886.78	46193.2	44567.1	174270	47638.6	241606	45101.4	145432	44251.3	74371.7	42482	143254	26398.3	43675.7	48657.7	44944	44321	321459	33690.3	44434.7	438016	119513	8396.74	Organic sulfuric acids and derivatives	-	-
NEG00408					-	-	-	689.686	236.948	489107	95469	86286.4	89001.9	111942	7328.07	7962.71	91358.8	90613.5	92212.8	23757.5	5958.99	85459.4	95382.3	90200.7	326044	63938.4	82322.3	91563	88573.6	81011.7	87698.9	79558.2	84828.6	62945.9	79230.7	84961.7	87579.6	47747.1	6615.44	88084.6	5398.04	73519	81034.6	81248.7	95928.1	289145	-	-	-
NEG00409			Bis(4-nitrophenyl)phosphate	-10.2687	-	-	-	689.147	338.999	107080	63396.3	34099.2	4921.03	54748.8	52702.8	42421.4	37428.3	5075.88	18411.3	53054.5	58227.2	32964.9	37301.9	78146	59307.7	7451.43	274257	39414.2	32695.4	45148.9	57996.9	40755.4	43136	163561	39062.8	13421.9	160347	41872.1	8326.93	6779.47	231175	28350.7	36557.5	37097.4	48175.1	79138.9	-	-	-
NEG00410					-	-	-	689.018	345.886	483859	56641.9	34672.9	50751.2	75511.7	213114	183987	50339.4	53042.1	45507.8	55430.7	47341.6	40832.6	6393.65	9328.13	60881.3	45327.2	55681.7	48853.3	39888.5	58842	47585.2	50769.8	58626.8	159243	50824.6	57905.6	42903.3	155096	50168.6	5546.74	45524.5	80990.9	46079.5	54523.1	91224.6	82383.6	-	-	-
NEG00411			Cycloheptanecarboxylic acid	2.00251	-	-	-	688.618	141.092	167449	74263.9	52498.7	77327.3	65862.7	71318.2	64450.3	83855.7	88488.9	78607	73221.1	55203.4	73236.1	65757.8	19999.5	41383.5	64031	70434.3	65127.7	36785.4	69038	59860.3	60146.8	64057	107877	89770	76781.6	66832.6	78180.1	65407.2	67071.3	11941	52810.4	80370.3	68119.7	50622.8	63632.4	-	-	-
NEG00412					-	-	-	688.344	279.915	300591	92326.7	95787.7	317049	585587	526990	523308	9323.23	341696	31257.8	521942	52046.2	66728.4	353301	475314	401897	139642	372229	407785	65291.6	412389	313818	134239	93526.9	379334	319522	208460	13039.2	580292	281160	341208	412166	195599	74266.1	482901	362641	295482	-	-	-
NEG00413					-	-	-	688.082	276.941	903609	332030	80266.3	301961	98841.1	201425	158027	103132	316882	97715.3	461527	16743.1	196686	55267.1	86438.4	331899	136820	128381	31172.3	125149	14620.3	80960.7	404339	418184	175010	383158	461691	434501	317019	13930.5	172463	238280	6528.44	8729.11	134708	163160	211782	-	-	-
NEG00414					-	-	-	687.549	158.127	196894	124676	55129.3	57546.6	68788.7	13330.1	58543.3	51318.5	57093.7	49277.1	94536.9	48846	86282.2	60509.7	57236.7	62089.2	56486	58874	54069	54925.5	13257.1	76620	6381.59	54280.2	76824.6	35921.5	115773	108051	13139	79276.8	58770.9	52665	26974.3	49815.2	56055.6	57200.9	6684.02	-	-	-
NEG00415			Phosphoenol-4-deoxy-3-tetrulosote	-5.41872	-	-	-	687.41	196.985	326657	116431	130173	130458	184770	127067	112851	130186	131385	82574.8	131362	129229	126617	179904	128816	135712	131122	145516	137155	123592	132357	131952	126021	118349	227063	134929	174024	323042	152425	139288	63602.1	127594	118061	70277.2	126276	128518	74505.8	-	-	-
NEG00416					-	-	-	687.288	156.895	72215.8	61559.8	84038.8	57725.2	50843.1	59945.5	96459.1	97594.3	75818	113054	58165.1	81902.6	90369.7	109424	72614.4	60268.4	120925	53337.9	68127.8	23726.3	46426.5	73844.8	70414.8	64016.8	49802.5	70477.6	85332.6	76997.3	85190.8	48914.4	41822.8	92198.8	175896	87279.4	107243	92508	80077.2	-	-	-
NEG00417			(-)-11-Hydroxy-9,15,16-trioxooctadecanoic acid	1.17476	-	-	-	687.286	341.197	217364	123069	84390	12011.9	167023	84208.7	72980.3	50996.6	139272	82745	93148.8	83856.6	63672.8	88802.5	94560.2	121804	86937	43878.3	106052	81363.6	90932.4	73664.5	102569	91170.8	79792.2	93691	95039.6	72506.4	170443	155902	54321.1	96905.7	116494	102487	83289	88082.4	169932	Fatty Acyls	-	-
NEG00418			5-Valerolactone	2.34764	-	-	-	687.278	99.0454	152318	39664	631445	562750	554054	34229.6	51205.2	572349	61144.8	571399	519331	523566	585414	563213	568399	532472	575896	46499.8	565458	542101	517888	531320	520169	561516	479298	583007	50373.1	570722	36343.9	614863	511286	546485	574556	519852	47485.1	552868	504146	-	-	-
NEG00419			Brunfelsamidine	2.16261	-	-	-	687.267	108.057	104886	20110.5	56713.2	68828.8	47901.9	58553.3	62500.6	43040.2	81151.9	44994.1	46269.1	47470.2	54819.4	61933.4	46539	48326.3	47637.5	38129.3	56560.3	42456.1	34722.5	63738.4	252852	58140.3	75805.4	57726.5	63293.2	41677.5	48429.5	54388.8	47676.9	41627.7	49537.8	45093.7	52970	73084.1	57825.3	-	-	-
NEG00420					-	-	-	687.018	317.862	189239	83635.7	56875.3	76143.8	237295	250989	75609.1	67936	127686	63329.1	247631	71602.1	139301	27421.5	48445.5	5203.64	70350.5	5511.02	204094	65601.9	80100.6	44242.5	67984.1	46364.1	59082.8	73537.4	63205.7	70550.7	71812.6	53112.1	28035.4	63416.8	94460	7094.02	69345.1	63428.3	72061.6	-	-	-
NEG00421			Thiotropocin	-15.0822	-	-	-	687.01	210.95	1.70066e+06	634199	601571	663922	625331	649647	628344	767092	644490	843654	216005	624938	791641	791859	632045	712142	468401	661229	529384	647877	726221	706475	673963	685171	134398	119557	784772	675464	738896	780130	446380	541521	518805	145669	216663	219373	682555	-	-	-
NEG00422					-	-	-	686.485	78.9587	290921	127176	88492.8	182327	112920	68822.2	110053	100629	115866	125405	50243.3	103501	88517.8	88446.6	141042	174001	159231	93996.6	60056.7	91614.3	118603	90849.9	162306	97674.9	118973	102264	109732	103036	165448	161967	125054	102576	120415	18462.3	134226	241454	175809	-	-	-
NEG00423					-	-	-	686.196	209.949	1.53242e+07	5.6384e+06	6.7972e+06	5.90354e+06	5.59996e+06	5.94059e+06	5.71571e+06	6.98941e+06	5.76899e+06	7.14951e+06	6.04746e+06	5.69385e+06	1.77176e+06	6.66629e+06	5.82411e+06	4.51168e+06	5.7716e+06	6.10729e+06	481118	5.94449e+06	6.28843e+06	5.98464e+06	5.76586e+06	5.88187e+06	466464	6.43121e+06	7.14982e+06	6.0911e+06	6.52212e+06	6.63743e+06	985301	6.78885e+06	6.24139e+06	5.72916e+06	6.19963e+06	5.56146e+06	6.22649e+06	-	-	-
NEG00424					-	-	-	685.684	361.919	290834	70733.1	68212.6	110119	132618	127647	3613.27	95590.6	119387	86037.1	116478	104810	73881	94127.5	113496	14079.7	84803.8	125728	114389	82702.3	120703	96508	107604	341221	39249.5	121572	373032	54869.3	131283	91334.5	113034	56764.3	70589.7	90094.5	60702.6	128997	136758	-	-	-
NEG00425			2,5-Dioxopentanoate	2.36477	-	-	-	685.489	129.02	129131	109415	95399.7	87049.4	88912.7	90418.5	93066.6	70722.4	89172.5	85285.8	114025	82727.2	28842.9	86217.5	99956.7	31711.3	37033.6	43079.1	88770.1	86138.2	108539	93151.2	33220	71841.1	85399.6	61585.1	98339	30474	85904.5	92251.9	432391	91827.1	89678.2	84267.4	86544.9	86713.7	48408.7	Keto acids and derivatives	C00433	ko01100//Metabolic pathways;ko00330//Arginine and proline metabolism;ko00040//Pentose and glucuronate interconversions;ko00053//Ascorbate and aldarate metabolism
NEG00426					-	-	-	685.283	211.948	1.97844e+06	735285	905356	778499	733583	769800	770338	928407	766596	947436	814582	752934	901403	887419	785326	848766	761633	559880	855856	750335	841455	800549	765762	777586	30283.2	270453	937406	793270	846668	202062	806340	294647	485555	742169	617580	709823	578117	-	-	-
NEG00427					-	-	-	685.009	174.991	2.01366e+06	889324	638468	692746	809093	514619	743761	557204	771864	708674	756720	695141	1.39959e+06	678855	736165	867372	1.23883e+06	792949	733192	491659	766055	707061	853301	750961	723041	728208	857721	726533	1.19245e+06	676333	657643	657255	845847	364272	714421	390361	761942	-	-	-
NEG00428			Oxalate	2.22114	-	-	-	684.754	88.9882	277810	1.56911e+07	180487	97798.8	107645	41364.8	124225	1.26846e+07	100890	130196	110959	99695.6	1.04649e+07	1.15381e+07	54230.1	55282.3	133291	128769	125926	157510	147303	1.19805e+07	162237	1.32433e+07	79994.3	120885	53384.4	1.51688e+07	36588.5	175481	130045	101117	163588	129438	1.44899e+07	109264	114401	Carboxylic acids and derivatives	C00209	ko01100//Metabolic pathways;ko01120//Microbial metabolism in diverse environments;ko00230//Purine metabolism;ko00630//Glyoxylate and dicarboxylate metabolism
NEG00429			5-Hydroxy-2-furoic acid	-9.01369	-	-	-	684.173	127.003	2.09433e+06	841034	659738	756405	223639	881048	81544.6	720876	791423	677567	792969	711804	639306	739315	159638	142043	669719	850202	235994	654710	852959	132618	731950	769231	782801	747073	70709.6	221763	874499	687665	131409	239420	287645	676493	742577	825518	103239	Furans	-	-
NEG00430					-	-	-	684.007	236.871	263479	72832	94730.9	83281.4	76909.8	67166	74245.4	118880	72998.4	95512.7	68181.7	77875.5	111027	82386.8	76528.1	71616.4	94911	63231.9	78984.1	79884.3	45047.4	140236	75214.5	165042	62007.4	136314	72426.2	80313.3	66232.3	69398.6	69838.5	51970.5	95809.9	81857.6	71737.2	66320.5	62701.5	-	-	-
NEG00431					-	-	-	683.625	204	5.21263e+06	3.20168e+06	275728	476667	2.34723e+06	2.11835e+06	3.14547e+06	2.75893e+06	2.95186e+06	1.97735e+06	3.04442e+06	2.80267e+06	1.73498e+06	2.86328e+06	607947	2.39451e+06	1.8656e+06	400795	2.56031e+06	1.73273e+06	2.77422e+06	2.6351e+06	2.15557e+06	42479.1	1.5461e+06	157022	473609	2.9103e+06	772968	2.09429e+06	2.85653e+06	1.57696e+06	1.35899e+06	2.49339e+06	654668	2.81564e+06	301529	-	-	-
NEG00432					-	-	-	683.414	113.055	27964.7	69796.9	73084.6	94796.8	88217.6	183643	74681.4	15971.4	108911	70901.2	84964.9	109497	41648.1	64718	96287.8	213823	49877.8	123036	87450.2	65819.4	16244.2	75594.4	76621.3	119500	233789	42883.1	84541.2	69897.3	144960	66788.9	100432	48899.4	39146.2	55358.4	69850.5	25978.8	86376	-	-	-
NEG00433			Carnosine	1.04998	-	-	-	683.377	225.1	268603	123539	73948.3	72640.2	111421	111241	112883	98081	87326.5	100406	131394	496842	111931	103142	114971	63641.7	137502	72737.5	101062	78708.6	6811.2	95389.5	128805	174464	80733.2	115284	64057.7	84767.2	117614	114063	102196	104991	95112.7	93911	102139	85563.9	115760	Peptidomimetics	C00386	ko01100//Metabolic pathways;ko00340//Histidine metabolism;ko00410//beta-Alanine metabolism
NEG00434			4-Chloro-4'-biphenylol	14.6214	-	-	-	683.156	203.03	826397	68628.3	332289	90115.8	325682	324440	352426	329572	7784.68	323108	297804	6912.41	66139.4	117657	308058	328020	43816.1	117165	302437	299552	308723	33390.1	103041	293082	234625	312689	325917	323605	46732.2	323064	309411	298168	311661	50748.6	86093.8	78378.3	7381.31	-	-	-
NEG00435			3-Oxalomalate	9.04141	-	-	-	683.153	205.001	195932	203533	26701.2	31443.1	5968.52	107852	193845	69269.6	5708.96	35220.8	7110.17	48092	6892.16	37516.9	4650.52	6697.27	20429.2	81833.3	34332.4	58295.1	86387.6	56153.6	74769.7	68659	19730.3	40293.5	79385.1	121068	6367.54	29136.4	56292.7	28263	46586.6	54984.8	37911.3	39138.4	5977.68	-	C01990	ko00630//Glyoxylate and dicarboxylate metabolism
NEG00436					-	-	-	682.631	178.979	160128	6322.88	61585.4	88180.4	49075.6	3880.81	68056.2	89348.5	63094.3	79617.1	47337.8	49797.9	73918.7	68309.3	2838.57	37606.1	78678.6	4616.18	98336.3	27343.7	28149.6	29870.1	52289.9	4759.63	100152	87910.1	58359.4	64713.2	4570.56	81337.4	95935.3	77713.6	70957.1	42816.1	90079.7	88440.2	43265.4	-	-	-
NEG00437			Cloxyfoc-sodium	-4.92211	-	-	-	682.486	236.992	1.33557e+06	533074	504908	514965	563162	538420	164060	545070	522056	550722	535346	504769	512763	554159	516398	889958	163918	483878	107849	493574	200332	152958	479230	474279	368530	171870	508678	541428	203674	435671	225062	233338	434858	474461	478769	473689	235582	-	-	-
NEG00438					-	-	-	682.451	238.87	358777	129403	211508	183700	157876	178778	62767.6	238439	190354	177472	138175	184702	207051	194903	180522	151823	461766	119464	170975	268992	146098	297785	197182	181943	129787	141379	165496	167682	137151	212021	128232	219566	340768	192029	166417	151761	132393	-	-	-
NEG00439					-	-	-	682.394	102.064	473910	180427	235625	234792	234298	157986	266946	230970	164883	345533	229803	253645	83770.5	330263	178828	205776	207975	248861	198329	228171	386184	231094	391775	197150	125717	316066	232591	197217	248867	206405	189051	195933	32692.1	197221	169739	167501	21635.8	-	-	-
NEG00440					-	-	-	682.343	179.955	277171	100555	364903	98161.3	82026.5	461675	64998.2	316110	113151	119024	269957	92096.4	159416	32261.6	175711	347834	135432	8376.99	222864	8961.2	265972	70830.7	9045.59	230717	16494.3	114519	286691	94373.4	417561	100254	164342	37090.8	147572	187754	287303	270709	101462	-	-	-
NEG00441					-	-	-	682.09	181.925	6.55629e+06	24994.2	2.16998e+06	147642	75067.7	328338	49832.1	20312.9	185875	207435	68389.6	71161.7	131775	2.3684e+06	2.54549e+06	79847	2.34878e+06	8409.34	87818.5	68919.4	9471.95	191241	2.44537e+06	263907	107314	73317.1	181269	6412.71	227529	2.41851e+06	47609.8	119236	1.9749e+06	221681	126547	68040.1	68782.3	-	-	-
NEG00442			Benzimidazole	2.44686	-	-	-	681.83	117.046	471033	171732	157906	134041	179889	170694	59750.6	174410	160641	31652.3	84511.3	160687	162127	79949.8	164353	176428	31662	167108	175332	168588	190846	157760	157279	36855.8	172570	172703	194352	184221	176374	181822	163172	167883	169817	65570.2	118767	167570	79957.9	-	-	-
NEG00443					-	-	-	681.423	178.951	396290	289863	182714	154329	166939	169744	96586.4	7723.48	162694	139616	158816	147047	130206	140718	76416.4	140286	121522	143811	147171	151258	164350	90726.8	145385	153416	72194.2	5805.75	309810	7785.67	168705	6532.2	153216	161262	141854	139846	128022	324962	240081	-	-	-
NEG00444					-	-	-	681.197	244.93	134934	63533.6	38063	52525.6	62889.8	201658	63028.6	44259.2	4533.36	52232.3	59174.9	55631.1	42666.6	5795.3	45573.6	64364.3	33127.9	37164.4	51040.2	104068	71737	49900.1	52746	3904.98	40189.7	54120.5	58462.7	55136.6	134947	35873.4	138683	41793.7	38965.6	6642.83	53677.1	50578.6	16651.2	-	-	-
NEG00445					-	-	-	680.562	243.899	59139	885401	176479	231335	419556	530556	813739	20928.1	309892	275397	464623	731272	172474	77107.6	174537	682835	94394.2	928617	804720	138831	858752	239807	745056	733129	914150	424606	915077	300934	843366	659527	220451	761418	155767	26666.5	438240	815769	213159	-	-	-
NEG00446					-	-	-	680.363	245.895	799972	102658	280985	286536	296386	303519	287819	297901	90768.7	155574	286827	223202	281549	273083	269996	85582.6	204726	64927.6	86019.6	31622.3	33959.8	265423	63266.1	44064.3	235105	270711	99028.8	270088	228251	73240.2	16507.2	41462.2	92868.3	13237.3	61460.5	215812	338836	-	-	-
NEG00447			Hydroxypyruvate	1.83589	-	-	-	680.293	103.004	194515	114996	53360.6	55837.4	48279.4	70958.5	52707.4	32718.8	28948.5	7356.5	4882.77	90091.9	64997.3	47118.1	267087	122731	45163.7	49964.4	53611.7	137214	6553.78	43771.2	44701.1	44156.6	27955.8	48088.7	50850.5	56033.5	114287	95355.2	115841	30851	42252.6	99672.7	70793.2	25735.6	39876.8	Hydroxy acids and derivatives	C00168	ko01100//Metabolic pathways;ko01110//Biosynthesis of secondary metabolites;ko01120//Microbial metabolism in diverse environments;ko01130//Biosynthesis of antibiotics;ko01200//Carbon metabolism;ko00630//Glyoxylate and dicarboxylate metabolism;ko00260//Glycine, serine and threonine metabolism
NEG00448					-	-	-	680.096	286.003	38276.7	377967	280100	308631	368914	601969	357054	321888	343389	800539	340173	18313.4	280188	14310.3	339102	862294	215276	329352	313022	393303	18628	299158	299215	310599	250160	305578	348514	134260	326658	237056	816364	267575	228945	278593	293885	325112	322360	-	-	-
NEG00449			Rhein	14.0136	-	-	-	679.836	283.029	1.90459e+06	826584	572408	701688	793310	786333	799652	142435	1.05968e+06	642832	746168	406595	8140.9	686875	18084.9	1.13904e+06	509546	1.0788e+06	686716	589648	459321	974576	658379	1.00625e+06	64277.7	680919	779348	741138	18686.8	562068	244978	197232	504525	591681	35528	242986	734222	Anthracenes	-	-
NEG00450			2-Hydroxymethylclavam	1.78156	-	-	-	679.762	142.051	343996	132360	100416	99120	140168	221698	105540	117228	126982	119617	56594.3	126367	99087.1	113015	131585	126525	107249	141244	122170	109130	96467.1	122109	156269	123174	108235	118871	91458	124804	145278	114761	157195	114092	103186	112286	83911	183191	112074	-	C17357	ko01130//Biosynthesis of antibiotics
NEG00451					-	-	-	679.072	266.903	468471	147803	36199	175040	187338	194160	128552	37434.3	64812.6	167270	190495	176337	153393	176562	100635	243023	165833	195123	176872	155580	101607	27273.2	5874.73	6467.09	192404	179176	201915	173482	32844	171189	188715	171090	139335	165471	180481	24010.5	192392	-	-	-
NEG00452					-	-	-	678.666	263.938	690374	74552.5	59734.3	5841	5982.05	80046	307113	174873	61938.7	34079	103712	218670	74338.8	39527.8	82376	251791	31907.1	208444	233366	72077.6	137632	5988.84	210138	128452	209280	168563	115765	188047	230130	37943.2	90049.8	39043.3	108423	134270	238463	199277	222602	-	-	-
NEG00453					-	-	-	678.384	82.03	359052	461021	543350	656013	487072	489233	491277	510008	667760	944534	514570	795395	542987	536259	527381	511483	608640	435086	459826	508287	464981	241145	497573	520263	459294	514848	522211	510398	210117	86075.2	493578	483608	529966	394613	1.28273e+06	400193	459751	-	-	-
NEG00454			Eudistomin C	-2.33255	-	-	-	676.518	368.007	279242	114886	144385	192975	138024	211127	325979	179724	84081.8	171018	207622	187409	164108	194024	190310	232332	110991	202860	171800	46556.8	185834	265492	172944	5886.32	85165.5	142806	197998	191911	187158	128348	176821	148842	120611	151320	168143	141926	188488	-	-	-
NEG00455					-	-	-	676.115	207.968	310420	176217	319973	85497.2	132327	146566	92087.5	132317	51246.5	15094.9	115974	112269	15033.3	104046	8199.91	135840	96748.6	136539	98677.9	92314.7	123180	6015.23	39374.1	109336	55107.4	224317	128792	188057	148473	116370	143031	47349.4	102187	92798.5	102356	129186	166567	-	-	-
NEG00456					-	-	-	675.715	162.068	187234	55311.6	70803.2	103133	69414.1	92808.6	36301.8	182227	83201.9	40914.3	46786.6	70892.8	71159.1	76823.5	77206.8	70945.3	72109.7	69634.9	75106.9	43849.3	67745.9	114286	68548.5	73341.8	76856	25180.3	83287.3	71226.5	72056.7	70751.2	69938.6	66840.7	68632.9	72563.4	76548.8	83753.4	74383.7	-	-	-
NEG00457			Ethyl tiglate	2.77137	-	-	-	675.658	127.077	304680	119785	104403	120785	123970	118982	115304	115594	118022	116088	121223	110499	104052	113775	120241	62243.5	109819	114491	108615	110318	116321	107588	113717	113186	90471.2	112083	74402.1	119796	116941	23749.5	114269	111036	106520	111327	119732	117094	36140.9	Fatty Acyls	-	-
NEG00458					-	-	-	675.44	260.963	211336	169806	3264.5	35263.5	229145	119071	104974	51049.6	219598	97301.3	162741	178151	153445	49586.1	109475	155788	146181	73373.2	181481	160377	190142	174399	190553	55773.8	46517.5	143129	69845.5	128546	44316.5	48938	138146	56046.4	130586	41313.2	71296.9	211794	219192	-	-	-
NEG00459					-	-	-	674.788	95.0253	679385	373945	352603	369398	385232	878065	365608	717347	346705	1.01888e+06	727748	374164	479712	1.73726e+06	374255	400066	366355	357025	377735	358766	362189	370690	351281	563220	354086	391480	391962	401187	390057	586319	356262	335043	455706	344603	367859	370951	355137	-	-	-
NEG00460			Indole-5,6-quinone	2.35176	-	-	-	674.07	146.025	404013	414130	530765	265023	502603	605413	350742	459024	382617	636186	421807	1.25023e+06	439300	551855	455135	456533	605023	482670	400213	212630	314139	396697	283078	463411	403469	411866	104509	433497	210644	538900	414759	384086	713929	494604	391867	242077	414874	Indoles and derivatives	C05579	ko01100//Metabolic pathways;ko00350//Tyrosine metabolism
NEG00461					-	-	-	673.294	345.941	131882	32676.3	76750.2	104786	43381.5	98080.2	44294.8	93230.6	91036.2	90395.3	76502.5	5370.01	81001.6	103468	111551	26344.8	85791.7	115268	93672.2	82198.4	31551.8	97822.4	44259.1	50702.1	120562	35577.8	72778.6	109786	47178	88495.5	78309.7	93328.4	69085.2	93798.8	53183.2	111068	124799	-	-	-
NEG00462			Chloropicrin	13.6736	-	-	-	673.172	161.894	2.95533e+06	875028	172151	1.40048e+06	1.00843e+06	832971	1.23085e+06	1.56752e+06	67104.9	127109	1.10311e+06	352715	110272	227342	1.18458e+06	939559	33574.9	962234	78350	126416	262518	77902.3	156764	1.14114e+06	853634	139256	987688	143657	830672	166522	1.07845e+06	282890	1.6018e+06	84983	1.27177e+06	971683	855175	-	-	-
NEG00463			L-Valine	2.1379	-	-	-	673.023	116.072	290085	262928	95884	141792	178987	256548	146677	419728	141027	136746	158087	156126	99730.7	125277	146492	199325	128118	186045	160168	133274	177089	147491	154727	156822	184665	155617	160358	174661	182691	152548	173338	181211	118328	150367	159175	151710	190081	Carboxylic acids and derivatives	C00183	ko01100//Metabolic pathways;ko01110//Biosynthesis of secondary metabolites;ko01130//Biosynthesis of antibiotics;ko01230//Biosynthesis of amino acids;ko01210//2-Oxocarboxylic acid metabolism;ko02010//ABC transporters;ko04974//Protein digestion and absorption;ko05230//Central carbon metabolism in cancer;ko00970//Aminoacyl-tRNA biosynthesis;ko00460//Cyanoamino acid metabolism;ko00770//Pantothenate a…
NEG00464					-	-	-	672.797	172.958	305507	247821	253535	248862	256693	239995	252327	256109	231119	256871	673222	228072	246753	241723	248576	241047	251354	75026.6	241684	237343	244709	241566	238252	240378	149002	243252	243833	258265	228678	254412	232573	251399	79385.5	247458	755697	422689	45747.1	-	-	-
NEG00465			Sodium methallylsulfote	-19.0194	-	-	-	672.242	156.991	746284	280029	258142	512861	170427	245796	279928	277198	241454	279585	646230	188322	284608	182121	267686	138272	279687	257644	28512.7	208333	251465	259855	222917	264202	100808	257797	269283	290630	197036	212014	559934	275630	268035	311986	125398	112499	150208	-	-	-
NEG00466			5-Hydroxymethyluracil	2.00378	-	-	-	672.128	141.031	3.98285e+07	1.47698e+07	1.48767e+07	1.57069e+07	1.52492e+07	400613	1.54144e+07	9948.29	1.41108e+07	1.51775e+07	1.47231e+07	261152	307716	1.4967e+07	116797	1.50987e+07	1.51999e+07	7635.71	1.51014e+07	295389	1.49963e+07	1.43223e+07	308053	1.4693e+07	1.4274e+07	7163.3	1.526e+07	1.5436e+07	101125	367932	1.46098e+07	224376	1.39184e+07	1.41426e+07	1.43457e+07	401985	359288	Diazines	-	-
NEG00467					-	-	-	671.579	235.954	714541	101869	62386.6	279841	278296	240209	85345.5	166208	176076	272137	195389	8328.73	220490	91285.3	180944	179954	313992	76322.3	267762	228044	92028.9	8040.87	111563	255707	185599	128095	80463.3	136301	76755.5	118807	13552.3	262039	241521	107141	192093	123629	111342	-	-	-
NEG00468					-	-	-	670.594	161.914	1.09425e+07	3.32221e+06	5.39276e+06	4.56057e+06	3.46942e+06	2.901e+06	4.23429e+06	5.69773e+06	3.67701e+06	5.91038e+06	1.25624e+06	4.56878e+06	1.45725e+06	5.05598e+06	4.18004e+06	3.16766e+06	6.30498e+06	3.2537e+06	4.70053e+06	5.05751e+06	2.39063e+06	4.79804e+06	4.60966e+06	4.07805e+06	3.0222e+06	5.25064e+06	3.50263e+06	4.97486e+06	2.97646e+06	6.26656e+06	3.76904e+06	5.57455e+06	5.89301e+06	5.38954e+06	4.47711e+06	2.54938e+06	2.9428e+06	-	-	-
NEG00469			L-Alanine	1.88526	-	-	-	670.528	88.0406	125216	169370	28982.9	278747	151713	202357	169388	121600	78575.6	146422	182786	112116	51843.4	450375	286007	248073	137187	161659	255671	133725	112341	152507	169718	9730.66	80041.7	159090	275255	73551.4	203536	145708	179181	161345	54048.5	152892	84966.4	182457	285337	Carboxylic acids and derivatives	C01401	ko00460//Cyanoamino acid metabolism
NEG00470					-	-	-	670.521	452.854	91320.6	7093.14	15841.4	31053.6	7790.47	7941.05	35810.1	30267	34466.1	11339.7	33373.1	26656.9	21105.4	10249.1	38862	17130	22163.8	7395.41	27960.9	20549.1	41608.9	33318.7	6099.27	33992.7	46978.3	7837.92	18014.2	35080.3	18046.9	5256.39	12061.2	24154.8	23199	29863.9	34105.5	41915.5	44653.2	-	-	-
NEG00471					-	-	-	670.462	115.921	3.74862e+06	1.19598e+06	1.13922e+06	1.85603e+06	1.30042e+06	1.08839e+06	1.45774e+06	2.00363e+06	1.22698e+06	1.55489e+06	1.31516e+06	1.46122e+06	1.561e+06	1.52948e+06	1.40508e+06	1.43183e+06	1.67025e+06	946954	1.79016e+06	1.57738e+06	1.20001e+06	1.75254e+06	1.26298e+06	1.36556e+06	1.37139e+06	1.51596e+06	1.29234e+06	1.67613e+06	302046	2.09855e+06	1.43132e+06	1.55689e+06	1.59856e+06	1.92462e+06	1.43433e+06	1.33514e+06	512897	-	-	-
NEG00472			Urocate	2.50746	-	-	-	670.426	137.036	734095	22259.9	230908	158111	269430	245175	140863	778558	259045	251076	771956	239641	238322	566681	325324	279622	260524	258367	39655.4	31352.1	262683	251357	264820	904629	83885.9	180805	360516	284266	307715	85910.8	461357	247463	222151	236484	272056	466379	257116	-	-	-
NEG00473			ADP	1.33676	-	-	-	670.426	426.023	310243	129218	100700	98974.5	139269	127765	85622.6	113150	96997.3	154005	13557.9	190967	89853.3	122372	124421	182907	175812	147588	146691	14610.2	148671	64574.5	124076	176462	137788	130349	131618	200725	248620	237945	129607	157990	139193	129522	130571	168116	138580	Purine nucleotides	C00008	ko01100//Metabolic pathways;ko01110//Biosynthesis of secondary metabolites;ko01130//Biosynthesis of antibiotics;ko00230//Purine metabolism;ko04080//Neuroactive ligand-receptor interaction;ko04742//Taste transduction;ko05012//Parkinson disease;ko04152//AMPK signaling pathway;ko00190//Oxidative phosphorylation;ko04068//FoxO signaling pathway;ko04924//Renin secretion;ko04611//Platelet activation;ko0…
NEG00474			Cycloheptanecarboxylic acid	1.95266	-	-	-	670.407	141.092	156296	68054.3	42926.7	90778	100302	8946.55	56984.3	66119.2	71195.2	45024.3	63049.3	114566	70245.4	57853.1	71711.9	80659.7	62191.2	67916	63972.2	33359.7	65741.9	62618.4	59546.5	71643.5	60250.5	59623.3	63877	66302.2	8785.78	56887.5	85668.8	41363.3	50645.1	94950.9	63190.1	93531.1	75748.5	-	-	-
NEG00475					-	-	-	670.254	272.883	3.24815e+06	883911	785845	1.51042e+06	714517	786421	1.34943e+06	1.42581e+06	535449	1.81822e+06	1.28985e+06	1.46772e+06	1.85576e+06	1.41343e+06	1.09847e+06	812879	2.06234e+06	930824	1.44854e+06	1.74505e+06	634196	747724	739109	1.33462e+06	491660	1.26013e+06	193475	1.34474e+06	532025	1.79722e+06	1.14814e+06	462258	1.81102e+06	1.63167e+06	1.32322e+06	1.03748e+06	804897	-	-	-
NEG00476					-	-	-	670.149	350.861	161079	10456.2	54082.1	80676.3	62500.2	44073.1	66214	111720	52621.3	79523.1	62873.2	46433.3	91901.9	72587	29890.6	54634.4	72151.6	48900	90122.4	116854	56218.8	73711.1	80580.5	57513.1	43200.2	48825.3	47955.1	28760.9	48386.4	46720.5	62773.5	45586.6	134870	36348.8	66822.9	46766.9	43577.1	-	-	-
NEG00477			2,5-Dioxopentanoate	2.1767	-	-	-	670.13	129.02	125829	99079	81847.2	82692.3	87123.3	39496.1	86866.2	65648.9	81728.1	92602.1	87541	85349.7	105377	74524.7	54861.3	339365	97863.1	60458	86721.4	80613.3	103834	83214.7	79560.5	124040	81492	13818.1	84427.9	47716.6	91213.4	85070	34694.7	86435.6	79384.8	80449.8	81980.3	81272.4	263534	Keto acids and derivatives	C00433	ko01100//Metabolic pathways;ko00330//Arginine and proline metabolism;ko00040//Pentose and glucuronate interconversions;ko00053//Ascorbate and aldarate metabolism
NEG00478					-	-	-	669.881	196.903	926085	252465	158172	261455	297110	88356	116059	170281	280841	80621.3	378479	91857.3	501805	56872.2	325136	446212	109691	142406	393057	427559	411412	130309	269794	234139	70943.5	72929.2	210997	393615	204475	132283	336838	70723.8	153936	400469	363588	46318	132843	-	-	-
NEG00479			Peroxydisulfuric acid	-0.960433	-	-	-	669.881	192.912	1.22771e+06	454538	512561	277664	451738	254880	522789	606357	433089	566551	467886	422752	664328	364602	494089	435646	498609	358274	626931	180089	134835	515877	496084	228018	262401	508774	420075	326228	90497.6	293019	487723	467087	546514	257599	462396	414874	391746	Non-metal oxoanionic compounds	-	-
NEG00480					-	-	-	669.849	273.883	709001	134230	599287	266644	269573	136800	238968	256303	113955	133320	239236	166849	364344	292536	229134	173584	420441	196494	285709	346106	145790	307399	273531	102469	147217	260107	165314	143019	58194.5	134647	152653	321338	373686	139084	241213	208575	68163.7	-	-	-
NEG00481					-	-	-	669.717	294.831	485082	82513.2	423228	233851	121821	61321.6	126502	242853	145747	352137	120177	210957	434151	293097	88701.8	13820	394876	99567.9	263411	330747	94475.3	248941	233593	147279	58333.6	259950	82543.1	73863.7	60334.6	326518	142756	289111	419060	267101	186231	93146.2	62913.5	-	-	-
NEG00482					-	-	-	669.717	389.849	201914	62643.1	58346.7	111759	144672	59710.3	44838.3	65038.2	126638	44746.1	116293	6926.81	97626.5	72885.2	124970	83999.2	33244.3	77052.1	105034	66772.5	137790	53787.6	68136.6	128920	76986.2	125267	146103	109165	127541	114270	148927	114336	84095.5	100338	74659.9	131408	45965.8	-	-	-
NEG00483					-	-	-	669.658	313.931	214867	66915	31961.3	107000	144016	122051	60235.5	100593	55850.7	155860	106764	105900	124739	109274	47845.2	101497	186221	106309	149440	67619.8	167911	49071.1	115672	130550	202706	91161.8	8516.84	126640	194635	134766	186416	77105.6	94567.3	51672.5	77293.9	139534	153365	-	-	-
NEG00484					-	-	-	669.517	194.906	2.50838e+07	8.65744e+06	8.64808e+06	1.12967e+07	1.24584e+07	8.6312e+06	1.12596e+07	1.47411e+07	9.65744e+06	1.32149e+07	8.11309e+06	8.07266e+06	1.35435e+07	1.11321e+07	8.83208e+06	9.8331e+06	1.47267e+07	8.75278e+06	5.22827e+06	1.09037e+07	8.6171e+06	1.14339e+07	1.34749e+07	1.14231e+07	8.28073e+06	1.03249e+07	9.65401e+06	1.06704e+07	6.36433e+06	1.43166e+07	1.02087e+07	1.15949e+07	1.35434e+07	4.73059e+06	1.17332e+07	8.4744e+06	7.52459e+06	-	-	-
NEG00485			Citrate	1.75313	-	-	-	669.472	191.02	199035	54459.5	88953.5	7559.11	134124	59913.5	128120	78057.7	87695	90122.9	42390.4	62901.5	93001.5	74458.6	100542	108942	111958	123709	80347.1	83544	69324.3	83114.1	81918.6	88470.6	45074	81321	68363.6	65789.6	52068.9	99645.4	71984.8	82880	98635.1	86053	76421.5	72163.2	69321.7	Carboxylic acids and derivatives	C00158	ko01100//Metabolic pathways;ko01110//Biosynthesis of secondary metabolites;ko01120//Microbial metabolism in diverse environments;ko01130//Biosynthesis of antibiotics;ko01230//Biosynthesis of amino acids;ko01210//2-Oxocarboxylic acid metabolism;ko01200//Carbon metabolism;ko05230//Central carbon metabolism in cancer;ko00630//Glyoxylate and dicarboxylate metabolism;ko04742//Taste transduction;ko0025…
NEG00486					-	-	-	669.449	195.906	2.77587e+06	1.45009e+06	1.41818e+06	1.69194e+06	1.16969e+06	979203	1.47371e+06	1.84392e+06	713040	1.8992e+06	1.5495e+06	1.6114e+06	2.15874e+06	1.64251e+06	1.43018e+06	1.17059e+06	2.18007e+06	1.17617e+06	888805	1.80147e+06	1.11738e+06	1.57523e+06	1.60057e+06	1.39067e+06	1.01688e+06	1.65375e+06	1.1043e+06	1.62607e+06	963832	1.89506e+06	1.72327e+06	1.66198e+06	1.90202e+06	1.76083e+06	1.49185e+06	1.27119e+06	1.03726e+06	-	-	-
NEG00487					-	-	-	669.315	274.883	189010	45697.1	77490.8	75386.1	42980.2	34146.6	52639.8	30605.9	44144	95202.6	54626.8	57940.5	79971.3	100674	53165.9	46821.5	94669.4	45913.2	71051.4	69700.4	41577.3	58011.2	60068.8	50740.1	40184.6	60697.2	47276	77778.8	37443.3	89824.3	53704.9	67907.8	187812	134652	37448.5	42096.3	96797.9	-	-	-
NEG00488					-	-	-	669.187	180.842	546205	53631.4	330820	301999	165447	129841	266440	339086	143010	310567	151088	281729	384767	337457	10587.9	129107	208309	123385	118349	298259	193939	280232	233352	198621	109426	192988	148054	235418	111580	403783	161412	329839	324034	294817	164959	127679	142429	-	-	-
NEG00489					-	-	-	669.162	259.925	79503.1	101229	58475.7	47333.2	109363	46753.3	65397.4	81135	103564	50738.9	48084.4	56737.2	65691	78368.3	89378.5	52899.7	81383.4	76613.9	81753.5	35688.7	119512	80585.4	60699.7	100285	110952	101952	70674	97319.9	114482	77305.5	110611	40870.5	35007.7	23997.3	104314	97733.8	58633.4	-	-	-
NEG00490					-	-	-	668.998	178.845	490736	142719	132847	245828	168566	139859	17615.5	336956	123629	320325	182408	77048.4	405604	266559	85447.4	137579	167528	159579	295692	291913	140737	270978	155296	159845	160749	148196	144845	13299.3	105348	327995	207341	353647	339967	335688	128642	186205	147621	-	-	-
NEG00491					-	-	-	668.731	401.899	338920	127135	104142	114186	79025.9	95345.3	36637.3	44234.1	127105	102111	128318	119384	72784.2	96887.5	78646.8	14862.5	112692	136090	118324	95645.5	99109.1	82299	119929	65016	145091	65275	134591	39540.1	141677	48645.7	67233.4	129223	38902.3	96959.9	67735.1	121578	126345	-	-	-
NEG00492					-	-	-	668.654	101.981	888728	256230	530893	502698	259289	88260.1	570894	252541	479423	253686	282234	523456	268827	247849	259468	515849	255346	256048	232800	243053	262205	248173	128063	228069	450730	244954	269884	246715	424891	262177	161965	608390	246101	260504	547364	527441	243498	-	-	-
NEG00493			Diphosphate	1.95267	-	-	-	668.558	176.936	176269	64560.1	49642.3	69237.2	85549.5	70121.9	67196.7	59884.2	53563.1	59192.9	4467.88	61097.6	17535.4	57800.1	67632.9	76357.2	57393.3	82372.9	25198.3	54106.4	56130.9	53542.8	60680.9	70026.1	106306	66622.8	80232.8	47251.5	73565.4	57697.5	51035.9	65141.2	48080.4	59380.6	62536.8	71503.8	4361.54	-	C00013	ko05012//Parkinson disease;ko00190//Oxidative phosphorylation
NEG00494					-	-	-	668.37	336.796	127148	20255.2	103406	51668.6	43127.8	20281.7	43039.5	78333.8	34507.8	112973	36029.7	52212.4	44905.6	69211.3	67909.4	31328.1	84900.7	27637.3	61747.3	33802.5	28864.7	38107.1	61765.4	45975.4	11830.2	62555.7	30269.1	50534.9	16704.9	47248.7	34360	49667.4	147100	52992.7	43163.2	20367.5	15550.4	-	-	-
NEG00495					-	-	-	668.297	317.89	371203	103995	208746	161077	162701	57343.3	142040	195083	153821	185492	163451	163391	214193	179795	169364	150256	179478	63255.8	173746	180806	145568	170644	156405	75578.2	80363.1	60704.1	154226	165537	144924	203488	74031.2	188227	187623	53624.9	153215	110180	127367	-	-	-
NEG00496					-	-	-	668.284	339.853	186774	26325.7	56525	32767.2	65393.1	102824	72568.3	71176.7	94979.7	61224.2	106330	72665.3	56788.6	66158.9	66198.6	110969	62889	57846.9	74313.2	64340.8	32875.5	66384.7	31036.2	28841.6	128556	80131	147466	84558.2	51110.4	68348.9	5463.42	61717.8	56678.7	18129.9	29330.4	63185	33730.9	-	-	-
NEG00497					-	-	-	668.2	339.797	15213.3	96776.8	208636	114296	105818	93718.3	103756	170715	41916.1	101315	22762.8	113282	160691	137607	41514.8	98346.2	8085.99	102624	50242.4	150124	95181.8	121969	118813	40112.5	90483.4	115490	98611.3	46647.4	90118.2	168835	96946.1	139128	179648	123231	102040	92767.8	93244.7	-	-	-
NEG00498					-	-	-	668.188	158.127	186984	87921.3	83030.5	122253	246512	139128	87338.6	86727.1	81249.9	76207.5	126018	76579.7	70052.9	79613.1	88391	91510.1	84640.9	87080.9	134955	77736.4	59546.4	78526.6	74336.9	88059.9	60171.7	93642.8	65917	186654	48084.8	159424	163664	71861	81593.6	94420.1	85897.4	68741.6	16263.6	-	-	-
NEG00499			Tridiphane	11.5859	-	-	-	668.064	316.89	1.0341e+06	568574	509290	849984	737638	625743	752375	953189	665110	987442	685560	775979	999951	947645	804670	666982	1.07141e+06	578919	834109	905280	617609	918492	788356	750158	203811	893688	656676	494005	572377	1.01454e+06	681528	881195	954734	692592	761448	727723	317884	-	-	-
NEG00500					-	-	-	667.85	340.796	535852	100153	437806	292822	229408	142326	243610	259368	207769	264871	222169	206015	469834	339245	260285	24904.9	326939	102751	294863	198590	169862	316444	150639	229565	125246	236415	114439	253690	133238	405607	46807.1	333544	392618	172341	253449	165905	115705	-	-	-
NEG00501					-	-	-	667.845	334.798	340016	66450	188643	50182.9	84379.4	59604.2	74790.8	204618	101858	215510	98251.8	59833.4	245343	76853.9	89007.7	69936.4	245397	69865.6	110999	213345	71241.8	48612.2	64069.8	57970.8	38421.4	175808	70528.9	87337.5	47912.7	227218	83832.8	80449.6	155898	92643.5	118043	71499	43423.2	-	-	-
NEG00502					-	-	-	667.838	351.903	479724	202525	133525	196770	213781	219019	201128	177548	130867	166250	207343	124501	97978.5	92019.7	172648	231403	165278	190259	134564	152651	23907.4	54871	88093.8	205254	227714	192948	226666	187410	220404	90517.8	194782	76099.6	141383	110254	196437	212128	212262	-	-	-
NEG00503			Salvarsan	2.49149	-	-	-	667.838	436.88	282652	73391.3	76766.7	112025	64650.1	128286	79830.1	88914.9	117504	96177	106816	99839.3	75199.6	99163.1	104981	139702	96527.8	77398.8	45815.8	88226.1	128012	92964.1	107003	102231	152867	108803	103631	108356	143996	63218.7	57543	107489	37019.1	61935.9	113627	125972	121157	-	-	-
NEG00504					-	-	-	667.835	281.873	397139	7025.78	180365	157908	139232	127632	161052	206620	58539.8	174965	148404	68779.2	73454.5	178469	136768	66515.6	206589	76592.7	162834	179221	68525.6	169362	175771	55776.5	126056	59785.3	149047	178616	63790.9	205589	161810	194334	197139	92938.5	161240	129511	114826	-	-	-
NEG00505					-	-	-	667.835	337.797	14979.6	58136.3	309628	141453	10533.3	69822.5	143615	245975	116544	263822	60762.2	104531	279804	213043	87968.2	60849.2	219874	93849.9	92363.4	231764	90964.2	206021	177023	29162	65177.9	204807	70661.4	54314.3	43964.3	239421	87448	73548.6	142497	126739	137462	105558	58237.5	-	-	-
NEG00506					-	-	-	667.75	183.934	379045	155224	118108	132823	159194	140545	134411	117862	133599	120048	139495	132136	95644.5	135053	136563	166594	121765	146873	126733	115372	156410	131716	136614	68442.7	142098	138665	160173	135289	145203	45856.5	149673	116291	102660	110241	128881	95332.7	142980	-	-	-
NEG00507					-	-	-	667.72	432.018	159155	153672	62595.7	72887.2	118934	40207.9	146875	107878	25259.6	58474.7	79250	67743.4	18241.1	54579.3	87776.4	35663	23665.8	51648.2	53013	48391	46566.4	50347.9	80345.7	49102.6	43795.5	65150.3	34175.4	61811.8	58130.2	19828	76539.3	32821	41528.7	65278.2	50095	6256.87	71073	-	-	-
NEG00508					-	-	-	667.663	159.966	367100	112360	4610.35	118474	240405	155477	74725.8	7902.49	145232	142040	204071	184088	97063.9	42857.9	137119	208640	69826.1	117307	60896.8	24351.1	154405	84406.5	92162.5	58054.5	206946	139214	138905	28610.5	162115	137838	208004	129371	156685	79354.6	140787	181939	117130	-	-	-
NEG00509					-	-	-	667.609	342.798	138997	31728	120576	71677.8	48950.2	28174.7	55304.7	96549.2	41703.9	46036.6	49898.7	64342	108042	112131	38536.5	33735.6	89078.6	33602.8	51426.5	98709.1	33383.2	87920.8	78010.8	55815.4	22663.8	74980.4	41157	75763	23205.3	134621	52177.6	105898	59209.1	83941.6	14294.2	34135.4	17185	-	-	-
NEG00510					-	-	-	667.588	338.796	198101	109539	316686	99990.2	155995	104368	143553	158309	140340	263704	117375	185067	310876	125562	170801	102251	317182	29967.2	146695	229721	120365	167681	182677	49959.5	96149.1	215816	84725.2	190354	96611.4	244306	115778	229087	310533	126162	103079	89358.5	92871.1	-	-	-
NEG00511			Carnosine	0.839561	-	-	-	667.529	225.1	1.24991e+06	292733	154436	395368	245238	657811	546411	225609	565186	224385	245966	459949	249811	254798	112102	349419	401928	444698	498863	232908	112289	218946	537296	619684	522632	238474	121671	159163	274386	165225	245999	229013	199379	699974	198522	16707.9	563652	Peptidomimetics	C00386	ko01100//Metabolic pathways;ko00340//Histidine metabolism;ko00410//beta-Alanine metabolism
NEG00512					-	-	-	667.461	336.888	251912	16269.7	62855.3	92856.4	113903	126879	112798	92341.3	53197.4	81922.3	114703	102900	72672.6	7433.38	90343.1	129219	6195.96	112927	5542.19	82619	119486	86861.8	8376.64	104221	52807.4	99428.4	118384	32543.7	43181	86306.3	43487.5	88990.5	65489.3	82685.2	104079	115467	55944.8	-	-	-
NEG00513			Fosfomycin calcium	-3.45372	-	-	-	667.338	174.947	412244	163911	141196	401873	186156	206572	124981	216137	269837	394367	208520	213647	211379	104410	164796	253633	139415	168821	367770	138006	148138	148337	150976	121512	402277	89005.5	437028	257154	217948	145289	124480	251536	85113.3	175184	222251	300194	445663	-	-	-
NEG00514			Phenicarbazide	1.24754	-	-	-	667.04	150.068	208041	301581	160498	227833	292337	140610	389022	80742.6	344922	15965	392487	309280	410716	413531	135228	272189	292327	311974	349988	353302	50906.7	321419	302285	199804	151243	348880	292960	433328	286154	352548	415495	315505	297046	247229	411155	340350	368976	-	-	-
NEG00515					-	-	-	666.832	279.884	153476	20360.3	98527.4	118860	86999.9	145328	99483.6	128813	72606	8996.87	99060.6	120383	142249	141358	106213	169889	155614	151783	36894.2	88824	142879	96975.1	42957.3	38520.9	58335.1	43753.4	156482	59234.4	150279	141159	61522.4	124923	129619	52623.3	22440.7	148815	144049	-	-	-
NEG00516					-	-	-	666.751	336.869	309177	48870.8	92252.8	53042.8	100955	176909	81303.9	53643.1	100347	34748	64934.5	30552.5	99773.1	65152.9	53982.4	77584.6	76384.7	148086	108564	116706	139660	123055	113995	32974.5	154310	90153.7	138456	72587.4	148971	121105	131686	130566	96035.9	81051.8	98556.9	133885	189088	-	-	-
NEG00517					-	-	-	666.662	196.895	595493	477693	563249	476834	481291	471487	568032	635262	546443	690643	245386	403262	641178	606237	538213	558721	719707	506733	279250	621537	506299	624544	492106	572870	475787	493195	513973	589017	178044	451315	582503	701557	641306	658549	288022	552398	412776	-	-	-
NEG00518					-	-	-	666.624	287.995	471935	244209	111966	120235	191901	229975	161958	105328	164504	101674	195425	143595	109810	103489	13947.2	363826	104939	515341	127799	91694.4	242639	103740	125557	158046	189807	189823	219303	152331	490539	109079	169103	98013.5	112155	96741.3	157693	149919	250432	-	-	-
NEG00519					-	-	-	666.596	371.862	135351	65992	65829.5	4291.75	37865.7	58627.7	63464.4	76253.1	38551.4	106495	57714.2	80228.4	99464.5	105478	89475.5	67893.8	77460.8	69846.2	83470.7	89675	71136.1	84860	73882.3	33179.4	41294.4	53385.4	74898.6	37003.9	62833.8	103115	66262.7	106053	100974	46699.8	79161.9	65842.4	3987.75	-	-	-
NEG00520					-	-	-	666.398	303.855	328287	82689.1	152725	101328	132240	69876.6	141260	148897	123818	160713	130948	109484	140300	145532	61279.9	125137	164012	123020	140752	154084	67306	127386	144958	123922	111202	118850	121547	155289	53891.8	180861	133672	178100	84679.2	87087	147015	112831	68616.8	-	-	-
NEG00521					-	-	-	666.292	216.91	141203	636165	231922	427387	639559	605522	577736	293638	386381	256767	498757	492900	502022	416595	604135	555172	122682	473427	531917	438403	613429	213709	259434	613780	641981	565838	687486	595584	414558	313716	600921	489591	485712	186676	431836	481076	169241	-	-	-
NEG00522					-	-	-	666.257	181.938	9.88555e+06	3.88533e+06	3.14154e+06	293290	4.07474e+06	3.90325e+06	3.76266e+06	3.44131e+06	3.62646e+06	3.34391e+06	3.86196e+06	3.54537e+06	3.13487e+06	3.51686e+06	3.71187e+06	4.34168e+06	3.41437e+06	4.02776e+06	3.53135e+06	3.18428e+06	3.87224e+06	3.59373e+06	3.15583e+06	3.77273e+06	3.95019e+06	3.60269e+06	4.19198e+06	3.65768e+06	4.06974e+06	3.47343e+06	3.84874e+06	3.39198e+06	2.95779e+06	3.33248e+06	3.57838e+06	3.76896e+06	3.9941e+06	-	-	-
NEG00523					-	-	-	666.232	336.878	339489	118467	98147	66477.6	178401	190025	58382.2	122497	98101.8	113272	88664.1	154466	95779.7	113528	37254.1	197156	86317.1	182776	137278	62135.2	180753	53538.8	149363	84367.7	192805	141931	133201	157075	193108	118725	121337	131606	31209.2	80628.3	98787.8	171116	199436	-	-	-
NEG00524					-	-	-	665.994	266.925	551788	278130	173784	234302	164953	268530	159489	221162	190576	235378	206781	238058	144131	225632	191302	303411	231276	274881	260742	225077	270615	226136	239726	60641.8	280320	248294	294687	258673	291102	245134	130670	246492	191375	122060	255468	262778	248625	-	-	-
NEG00525					-	-	-	665.971	458.854	153390	70846.6	28595.2	74944.8	64706.2	81676.5	54428.6	39909.1	73217.8	53419.8	44711.5	77484.2	55125.7	45524.6	98811.9	112353	70848.8	109780	70741.2	71674.7	95683.5	76201.1	44201.9	83100.2	93843.5	84853.7	108867	80103.8	40426.9	81427.3	86665.4	75016.3	51777.1	56889.7	62720.1	8521.73	78553.6	-	-	-
NEG00526					-	-	-	665.966	316.845	78521.2	41592.8	22100.8	48374.8	46937.5	35828	44017.9	76479.7	41710.2	20140.2	44395.8	85036.3	51273	48005.6	38512.6	36442.9	42625.7	39202.9	46200.4	53586.9	38801.8	81676.6	31422.8	51350.6	35911.8	75437.7	41651.2	44835.3	38315	4810.64	42877.1	59431.8	44495.5	49423.2	63645.4	36912.1	34535.1	-	-	-
NEG00527					-	-	-	665.902	388.828	172373	56422.4	115668	71582.2	82549.2	48529.7	60880.3	118413	52091.3	51599	87179.7	72694.1	80901.4	81581.5	92837.2	57528.2	43416.7	61689.4	41668.8	54707.9	88691.9	39844.1	67491.7	65952.6	46871.9	132813	66842.7	70561.6	36270	151230	67275.9	67012.8	128933	71142.5	70340.8	55450.6	39901.1	-	-	-
NEG00528			Propineb	17.3744	-	-	-	665.759	286.884	402283	74033.8	198546	64670.4	144715	39637.7	141544	182358	58614.1	79766.8	88111.5	155384	182136	193653	163102	58390.9	189474	130528	168031	53342.6	121413	177555	174542	69120.6	59149.2	170509	146937	139956	119318	198925	132599	180186	178090	98437.6	150141	57252.6	41498	-	-	-
NEG00529					-	-	-	665.748	315.895	471389	154041	125151	188386	175070	128539	180106	247741	166698	238697	170713	189004	251210	162351	187526	72794.9	295345	148478	5845.59	212297	25181.4	104278	12759.5	171770	83928.2	102212	169059	204513	139437	234905	195830	231949	283915	223628	122013	7422.13	125252	-	-	-
NEG00530					-	-	-	665.717	325.849	101835	99081.1	180914	70481.9	92731	94216.7	90183.4	155089	64222.4	100174	57296	62238.8	112789	162577	91044	106339	176680	101542	120178	152178	105632	67908.4	31871.3	62005.3	21392.7	142852	77617.7	113001	57144.8	177937	86221.9	152811	186087	131142	62906.3	83038.6	49857.3	-	-	-
NEG00531					-	-	-	665.665	198.918	287239	105840	119059	109584	110104	39306.1	101599	59237.3	77852.2	118537	36779.7	50959.6	117677	38657.3	106104	43130.7	116083	50767.7	106904	112372	74675.9	107274	102559	46173.8	114348	116108	102700	45644.7	60561.6	123118	4835.66	52558.1	105360	103103	111400	97475.2	25984	-	-	-
NEG00532					-	-	-	665.629	322.849	104706	49285.4	108623	58962.2	46939.1	28794.3	49775.6	88014.9	44929.6	60604.1	47887.1	54327.7	51413.9	33472.9	56365.5	50071.7	73266.8	46107.9	51582.1	65568.6	44149.3	81023.2	56625.8	24409.4	41167.4	56210.4	54017.3	57111.5	43270.9	72999.3	49255.1	71218.3	72171.4	37712.1	56558.4	34358.8	40856.5	-	-	-
NEG00533					-	-	-	665.621	338.826	155847	24166	93623.4	60506	95192.3	98848.7	95767.1	87392.3	81952.3	98020.5	32204	172491	54111	69953.4	86199.5	48294.2	109183	60801.1	91269.4	91785.2	75341.8	78877.3	49280.7	90500.3	68921.7	55305.3	81827.1	98602.2	40222.9	126376	95707.5	107716	51279.8	70790.4	103105	86259.4	87159.6	-	-	-
NEG00534					-	-	-	665.611	386.88	761985	172565	89955.3	155113	193285	140957	171333	144930	57814.7	82237.5	133300	175911	78875.6	50716.8	140313	358654	218772	148992	90314.8	229006	131474	31468.8	66230.5	127558	224376	107106	334778	99323.1	75993.7	129734	123024	92294.5	170498	90716.3	275767	312525	179390	-	-	-
NEG00535					-	-	-	665.596	301.906	1.20513e+06	518205	112343	469590	177003	561246	458483	397038	483292	841289	210328	444283	307986	376698	418864	537049	375511	473606	393725	357887	495865	423405	448510	451525	560006	458717	512159	485171	577450	397072	494897	428428	308674	254265	476937	505092	390396	-	-	-
NEG00536					-	-	-	665.537	301.897	1.22252e+06	316888	341938	122818	456088	513520	448578	454273	428638	101630	119026	443226	362426	406121	441194	527406	342571	234024	449825	368215	451824	401926	425735	446117	490264	439776	522664	187809	449010	373054	449285	418078	339674	196807	419753	446596	503477	-	-	-
NEG00537			8-Bromoadenosine	-14.0711	-	-	-	665.5	343.995	294654	289643	895345	144280	35292.7	82072.7	285596	32262.3	111386	236579	102012	189623	665840	431380	192425	99555.5	274644	103194	156949	720693	11592.1	215376	469930	118258	83803.4	575953	302275	160253	126936	278863	43003.9	34843	157927	259608	54217.6	173773	84459.4	-	-	-
NEG00538					-	-	-	665.39	173.966	1.43368e+06	536837	799511	541393	565765	481256	543284	824898	307337	854624	534346	283855	766576	648846	566441	527796	821277	41460.1	112098	333273	473468	632582	563966	565295	496473	648438	565328	577390	269735	801635	520742	726154	798944	646419	581794	517072	502620	-	-	-
NEG00539					-	-	-	665.215	323.848	108679	53395.1	93532.7	26634.6	61929.4	48345.2	67682.4	79335.5	38985.3	44377.9	67851.8	48497.6	42768.8	89976	49788	62296.4	118053	56213.8	70866.1	86134.6	60391.6	78153.8	67961.9	63168	48143.3	28269.9	39475.1	75733.8	53630.8	113340	58108.5	96877.5	63533.9	63865.7	53152	53348.6	43133.9	-	-	-
NEG00540					-	-	-	665.135	323.869	1.184e+06	534171	319710	420826	508617	175170	467370	170591	453161	375954	490680	426663	332849	376330	427357	549705	372045	507020	159291	112026	515029	164800	177132	474551	523516	423151	520324	466370	532729	84862.8	487551	402706	137643	132727	441426	484656	517511	-	-	-
NEG00541			Di-2-propenyl heptasulfide	17.1541	-	-	-	665.072	304.881	143463	58400.7	249018	47893.1	56084.5	88046	51114.4	262093	78260.4	240138	74730	62862.1	230719	67835.2	51838.3	99997.4	45868.2	79167.5	268689	241005	86010.7	59371.3	264213	81389	52697.4	43014.8	83961.6	52413.4	83130.1	54970.3	80924.3	243311	199624	24260	64070.2	27543.7	94412.2	Allyl sulfur compounds	-	-
NEG00542					-	-	-	664.941	171.911	191638	55151	390804	78602	72116.7	49861.5	84616.8	130447	71405.4	145781	71705.7	99892.9	291325	10682.8	87778	51952.9	375858	63968.9	62374.7	268970	53917.6	111095	159771	87378.3	56631.4	183857	58212.9	59667.4	48644.9	166095	73828.1	69326.8	453859	86178.8	93793.6	68787.9	46568.1	-	-	-
NEG00543					-	-	-	664.59	365.903	239938	60423	112511	48172	48854.8	70303.8	67324.8	33335.8	58296.2	84943.7	51623.2	105748	127155	80413.1	91260.7	83293.3	145150	94171.1	103452	8252.96	97803.3	119364	68261.9	103781	53576.9	81561.5	52393.8	64512.8	81819.3	83581.3	88554.6	125492	146339	86384.5	84048.9	44821.1	43320.5	-	-	-
NEG00544			Oxalate	2.28318	-	-	-	664.581	88.9882	1.12164e+06	223774	234504	175138	115493	320648	188299	574235	59318.3	339441	348697	104447	294381	528113	220888	495588	64396.1	170629	507987	257884	77087.2	592578	220913	457033	128102	196763	54071.2	248919	22294.1	637144	32995.9	226195	408085	663689	506914	243842	122752	Carboxylic acids and derivatives	C00209	ko01100//Metabolic pathways;ko01120//Microbial metabolism in diverse environments;ko00230//Purine metabolism;ko00630//Glyoxylate and dicarboxylate metabolism
NEG00545					-	-	-	664.567	323.879	1.25638e+06	521076	336519	439950	494663	524238	483427	408696	464164	388346	528385	156517	309022	236257	446973	545454	388810	531732	423272	376550	472094	400864	411993	471645	534396	388201	540180	457766	589724	36436.7	494776	563823	314067	406682	298922	476851	471643	-	-	-
NEG00546			NA	-15.6139	-	-	-	664.547	408.856	598937	213383	133901	200379	247152	250677	180293	140548	200070	158214	259462	188540	124956	165151	180588	275696	169355	250120	138682	170311	242741	78363.2	176747	219402	272568	212441	252622	194706	261442	148536	216251	119723	125157	171219	122054	220572	234287	-	-	-
NEG00547					-	-	-	664.54	216.929	180910	47526.9	116647	125679	207092	247180	107355	170281	219393	163283	66514.1	82006.1	129343	139883	102044	269957	141626	55497.1	183083	150558	138363	172772	127704	98139.1	222406	149159	212988	223782	225202	102854	238577	24743.5	121830	54808	201541	234338	103579	-	-	-
NEG00548			2-Hydroxymethylclavam	1.66607	-	-	-	664.506	142.051	273607	151849	83571.7	324043	122743	146086	110488	103170	240298	90920.6	132220	100723	84626.1	101445	95449.5	76709.9	89088.9	120893	105694	92115.2	82172.3	99292.7	134699	115550	110967	94317.9	99934.8	123110	122108	95714.4	112186	93681.6	86845.5	92322.1	56604.4	175821	151749	-	C17357	ko01130//Biosynthesis of antibiotics
NEG00549					-	-	-	664.42	154.919	676317	301955	204079	123111	138797	82852.3	272954	135544	269066	24636.9	279107	100362	53259.1	236924	137100	131426	229526	145085	237506	118720	289825	233236	246148	260597	104825	61000	280756	129415	8081.89	69566.3	272601	64832.9	196263	223702	255950	148413	50995	-	-	-
NEG00550					-	-	-	664.32	135.971	1.32818e+07	540357	476477	278933	533878	570020	443816	586902	256993	510316	555958	568533	525031	598181	580362	551401	5.1198e+06	522316	155373	530097	526917	540775	563396	580367	548416	7.37472e+06	626669	595953	548489	521466	566262	543049	202465	2.11269e+06	553367	563758	774512	-	-	-
NEG00551					-	-	-	664.316	163.937	113823	5218.96	96255.9	106999	97688.7	93559.8	26481.8	96671.6	38631.7	111129	35607.1	105620	109508	103042	24759.5	78916.8	106273	105089	100466	95244.7	90613	94918.7	97444.7	110807	61681.4	104625	76098.6	89848.3	5777.22	104994	48782.3	3925.19	95638.3	89963.1	100254	93656.3	38087.5	-	-	-
NEG00552					-	-	-	664.295	143.916	615122	213796	454827	88586	232480	190560	172904	243218	263952	394015	210371	225113	285710	217787	226237	66293.6	304324	15279.1	337095	291302	242624	67929	224849	170456	193465	236844	181136	275321	161346	273933	171443	251617	390758	222028	203012	239280	163210	-	-	-
NEG00553					-	-	-	664.284	301.981	148713	58494.7	32361.5	30274.2	52178.2	61084.4	51142	48838.2	54877.3	36765.7	40126.2	47823.2	33333	55534.3	51582.4	59715.5	40040.7	77877.1	60927.8	68309.6	57180.6	47812	52747.5	71369.2	32742.4	28904.2	68914.3	59805.3	50986.7	42561.5	49161	8618.89	32651.2	40289.2	49871.6	50262.6	50303.4	-	-	-
NEG00554					-	-	-	664.198	102.064	747463	7480.69	213415	275981	85875.1	135923	405894	169657	317874	386432	319837	73429.3	335897	342031	172676	5289.79	724787	240943	336657	721384	434935	266927	152311	295874	164522	387247	311010	299491	79508.3	322808	289832	732878	339767	279925	360080	178655	220340	-	-	-
NEG00555					-	-	-	664.003	154.929	504642	356673	171919	106544	301143	246679	293224	265098	325043	248486	105958	300078	244435	60241.7	300779	362863	244942	309176	144200	263651	315934	271483	299219	321959	304399	296394	335162	177440	119629	248119	224060	221808	159551	100867	300946	313234	344791	-	-	-
NEG00556					-	-	-	663.89	181.948	7.32006e+06	3.36548e+06	2.00072e+06	2.74752e+06	2.83604e+06	3.04768e+06	2.92435e+06	2.52014e+06	1.92798e+06	2.49031e+06	2.82395e+06	2.35592e+06	2.12786e+06	2.26136e+06	2.70081e+06	3.45317e+06	2.34703e+06	3.24983e+06	2.80165e+06	2.19377e+06	2.85351e+06	2.51021e+06	2.51933e+06	2.84677e+06	3.03894e+06	2.4728e+06	3.00718e+06	2.67938e+06	3.03488e+06	2.31513e+06	2.95139e+06	2.43329e+06	1.86032e+06	2.43116e+06	2.29405e+06	2.73079e+06	3.19845e+06	-	-	-
NEG00557					-	-	-	663.522	134.895	2.4963e+07	6.89822e+06	4.8096e+06	1.12947e+07	8.26992e+06	6.72536e+06	9.64096e+06	1.18126e+07	7.85255e+06	1.34588e+07	8.35217e+06	1.02643e+07	1.15095e+07	1.48646e+07	9.67996e+06	7.63592e+06	1.0377e+07	7.52029e+06	1.12655e+07	1.18009e+07	7.20082e+06	1.03357e+07	1.05011e+07	9.392e+06	7.16409e+06	1.08977e+07	8.01298e+06	1.07546e+07	6.69831e+06	1.3766e+07	8.54093e+06	1.16989e+07	1.13832e+07	1.08041e+07	9.55627e+06	8.92137e+06	7.04365e+06	-	-	-
NEG00558					-	-	-	663.48	346.861	85491.2	155838	69087.6	61993.1	81552.6	69517.8	60379.8	115169	67370.3	106919	147417	94074.5	33669	39470.2	69852.8	168827	105255	171655	38185.9	102666	56099.3	79514.3	86319.4	99344	88136.2	88391.1	81466.3	55779.3	32376.2	66106.9	37993	100323	60284.5	68330.4	122874	79625.3	74256.7	-	-	-
NEG00559					-	-	-	663.401	321.865	194826	54179.1	83688.6	72759.9	69818.7	50192.1	43291.8	33237.5	37012.8	80567.9	67662.6	75391.5	48731.5	87482.5	7962	64223.2	81839.2	64202.4	67484	78823.5	65308.8	72355	76820.5	70285	49381.1	85517.6	62658.4	77082.4	59161.2	85496.6	65326.6	85209.9	40647.2	46668.8	72889.2	54061.6	41201.4	-	-	-
NEG00560					-	-	-	663.238	358.86	57104.6	61476.6	36104.3	66155.8	64281.5	65630.1	72301.7	56891.8	69378.8	52309.5	83731.5	67910.2	48036.6	58363.9	61706.2	65171.3	44540.2	20668.5	60563.5	49013.5	55126.8	51884.9	65317.9	102379	69785	67593.3	80313.7	70410.9	48638.9	50894.5	79613.6	59906.2	35305.4	50085.5	6315.68	75822.5	100601	-	-	-
NEG00561					-	-	-	663.191	174.991	2.21978e+06	581754	951565	627040	847269	801214	815016	844947	801798	925745	615048	74903.5	863664	938245	529429	845220	1.04813e+06	577846	866640	1.01108e+06	837348	845619	805164	592669	528710	624078	805203	634210	782858	972159	828253	562301	915337	990800	563292	565357	435405	-	-	-
NEG00562					-	-	-	662.933	373.885	295127	181662	245381	167540	190382	203748	287314	144021	181924	145828	181675	176573	246905	117491	297673	209651	271211	72889.7	83189	129145	184783	154225	180338	179130	167760	284180	173661	152441	127620	147508	200543	144064	86905.7	133476	140258	154329	215387	-	-	-
NEG00563					-	-	-	662.922	202.907	161233	182232	254260	300901	126431	170289	271333	264277	197886	276901	226827	225098	289340	247485	220142	195381	302380	197443	99263.8	144603	193167	225255	228219	218735	167457	292186	206942	257514	178194	104847	206005	250622	173921	234485	216178	182356	153328	-	-	-
NEG00564					-	-	-	662.609	398.925	248865	76682.1	58448.3	57989.2	94891.8	75901.8	53025.7	69941.8	51075.1	57207	53801.1	75199.7	52717.8	67233	72438.5	103246	50691.4	50166.1	59476.3	53481.2	101900	64325.9	70911.8	70437.5	98712.9	69544.3	93890.9	53692.5	102830	62319.1	76331.1	62806.3	45297.6	46152.6	83637.6	69176.8	59145.2	-	-	-
NEG00565					-	-	-	662.376	313.947	144236	83013.4	66578	124837	124424	84758.4	128813	118440	61206.4	112562	66348.3	81355.6	100697	33856.1	47908.1	59352.5	71025.9	94889.5	108831	79959.2	88232.9	98705.2	113859	61471.9	76059.4	74490.5	109131	83064.1	79718.5	108883	42737.8	71685.2	81351.2	99156.6	67493.1	91844.4	65733.1	-	-	-
NEG00566			5-O-phosphonato-alpha-D-ribofuranosyl Diphosphate(5-)	4.48056	-	-	-	661.885	383.91	280635	109656	41021.7	86421	101940	109101	84539.9	61951.9	82999.9	68147.3	98219.8	39584.1	53692	56804.4	70726.6	106691	53687.6	62797.5	72452.5	66741	109391	46584.5	82522	93588.5	122026	63514.4	94768.5	72955.5	112743	59135.3	101398	56829.3	44543.9	62446.5	73921	51223	115925	Organooxygen compounds	-	-
NEG00567			Benzimidazole	2.59046	-	-	-	661.856	117.046	1.02148e+06	404995	326428	106574	408456	398598	66243.6	339308	343523	181651	106130	348071	321864	433283	408322	416538	379711	389158	331949	318555	407049	323800	351881	413573	381515	349822	430995	379986	390335	340361	394658	335816	291666	185892	117772	378488	132267	-	-	-
NEG00568					-	-	-	661.755	261.878	580777	251896	93830.8	177429	146211	236924	181195	200160	215781	197892	235548	187039	167445	208046	217706	29712.8	185683	246268	174281	144730	237943	195509	207227	169783	198318	137284	245152	189876	255360	185052	233696	119369	133848	139887	204027	172743	251863	-	-	-
NEG00569			8-Hydroxy-2-chlorodibenzofuran	-13.7568	-	-	-	661.734	217.003	4.54249e+06	1.73053e+06	1.49839e+06	2.07116e+06	1.75374e+06	1.7339e+06	1.73151e+06	1.64308e+06	2.08109e+06	1.42867e+06	1.99919e+06	1.66044e+06	1.42146e+06	1.47703e+06	1.68142e+06	1.85072e+06	1.56846e+06	1.7784e+06	1.92821e+06	1.19284e+06	1.72704e+06	2.16255e+06	1.54974e+06	2.04293e+06	1.59743e+06	1.62622e+06	1.81572e+06	1.67887e+06	1.67928e+06	1.55566e+06	1.67702e+06	1.86671e+06	1.33742e+06	1.77344e+06	1.57735e+06	1.67679e+06	1.37423e+06	-	-	-
NEG00570			Bromobutide	-12.8	-	-	-	661.419	310.077	211695	69295.3	29859.7	61587.2	75835.6	86243.4	62145.9	66550.5	91947	52048.6	80630.9	59770.2	60665.5	66673.7	49876.6	69061.5	43519.5	44860.3	73764.2	48561.6	58828.8	73929.2	81469.7	76421.3	83539.6	71385.3	66173.3	57388.9	93652.2	64541.7	72236.1	68886.2	30175.5	74557.6	63372.8	70951.3	64628.2	-	-	-
NEG00571					-	-	-	661.334	174.887	82122.4	214341	93428	61179.4	56110.4	217129	99761.2	137212	192272	110811	78865.6	102787	93558	73065.3	100314	49918.9	112128	53842.2	194334	99407.3	52650.8	108694	82738.2	108018	209469	127141	48865.7	70247.6	67011.5	127481	90575.8	77573	35052.9	48585.8	95224.4	206279	215578	-	-	-
NEG00572					-	-	-	661.144	201.906	7.95778e+06	2.64852e+06	3.42354e+06	3.00802e+06	2.74626e+06	2.17259e+06	2.86261e+06	5.2437e+06	1.0219e+06	5.08771e+06	2.63044e+06	2.8533e+06	3.39681e+06	3.42403e+06	4.5545e+06	2.09026e+06	3.32571e+06	2.19797e+06	3.44674e+06	3.0607e+06	1.99518e+06	4.68278e+06	3.16747e+06	2.79726e+06	1.65171e+06	3.22291e+06	2.48556e+06	3.08e+06	2.15552e+06	3.28472e+06	2.718e+06	2.93936e+06	3.08396e+06	1.50762e+06	2.77141e+06	2.27502e+06	2.12918e+06	-	-	-
NEG00573					-	-	-	661.125	261.888	521106	191181	127601	193929	202933	214521	159606	181479	183875	165949	219889	175234	114157	170039	169446	225898	72338.3	211509	186472	77068.8	208131	163651	136911	164769	231480	142463	168184	180120	222990	151222	207186	173575	46993.2	105416	188106	212671	147488	-	-	-
NEG00574			Bismuth subnitrate	-5.54075	-	-	-	660.985	395.95	227289	76032.8	87989.9	189068	125538	120465	120118	116665	115250	96963.8	105330	111858	97736.9	109965	128285	135329	56363.2	139038	70435.1	79751.2	135233	6658.03	97520.8	101291	124209	114491	156689	123027	91216.3	93012.1	130116	82951.3	81431.7	153207	70444.4	123024	131368	-	-	-
NEG00575					-	-	-	660.917	288.907	931129	436531	254783	405119	469955	403726	383358	318813	437616	326178	369144	357851	223534	335305	379638	489584	292005	400471	212496	271498	452858	351291	397064	405326	218529	248349	453914	418580	464172	358607	423850	287436	216463	147917	387307	408291	439602	-	-	-
NEG00576					-	-	-	660.766	323.888	279458	132723	60240.7	105147	126116	65354.4	116303	49310.2	109142	82584.7	125011	82112.8	33863.8	90462.1	90171.4	64201.7	38821	124188	91501.6	87716.8	65277.3	32462.2	112694	38834.8	98072.2	98236	109329	105613	91813.4	49708.2	44207.2	85924.7	69523.9	46370.3	72381.4	116066	135715	-	-	-
NEG00577					-	-	-	660.705	345.856	306113	194756	80695.3	123871	82974	115029	147906	201570	75713.9	80329.6	152098	121875	92376.2	69615.1	211444	167876	185990	221669	89266.1	194012	268640	221547	121559	134126	161605	107709	119460	340136	154730	87244.4	151419	120076	73824.1	88469.6	111902	141157	58900	-	-	-
NEG00578					-	-	-	660.59	236.888	239745	98641.9	124357	96740.2	128124	93857.2	119622	156545	36169.4	44663.9	72829.3	126266	140892	130353	84427.6	105425	149558	95398.5	63999.4	80385.7	98774.7	109078	118829	41081	75549.5	85932.7	119954	120819	97546.2	134178	56668.8	119425	132588	78470.1	109204	56881.9	68575.8	-	-	-
NEG00579			Dichloroacetylene	-23.8779	-	-	-	660.57	92.9282	103308	110624	2967.11	59028.8	5573.07	75819	67809.8	60521.2	63262.4	78202.9	95857.8	84386.8	52666.1	65342.2	62482.4	91864.3	76191.8	60520.3	57180.7	39793.1	43331.6	35062.2	30661.4	68437.9	62985.8	57444	98087.1	91510.6	41909.3	50336.6	60450.5	38731.5	29795.4	44870.7	28574	64314.7	88675.7	-	-	-
NEG00580					-	-	-	660.565	136.962	126271	107565	43527.2	43600.4	101812	89242.6	99898.5	455485	480545	62661.2	84089.9	81751.3	44545.6	44723.8	39079.9	102624	36479.8	40932.8	20826.4	437241	92837.2	74035.8	469524	86659	62633.6	467155	103706	56997.6	84520.8	443326	69624	75920.3	29903	59077.9	46240.6	41778.3	82051.3	-	-	-
NEG00581					-	-	-	660.49	263.95	588392	241664	150248	201698	229849	216388	72610.6	150095	249443	184798	225840	230686	145373	200345	214824	286966	89190	207020	131337	186927	219926	202093	214436	173535	239634	225558	225312	195032	249011	145861	232926	145201	106886	146411	205416	213766	205453	-	-	-
NEG00582					-	-	-	660.48	203.929	135338	53361.4	300720	337093	397159	388727	365888	330228	340938	317201	65458.5	332658	306359	350515	360096	426212	323423	59080	320688	298122	35458	32278.7	17464.3	48510.5	355785	353433	427826	30983.5	377235	321146	379356	328656	277427	284482	329804	352506	376808	-	-	-
NEG00583					-	-	-	660.439	199.912	220419	84640.1	173150	81674.3	53772.1	59670.4	93145.8	116579	37379.1	172934	86491.2	106427	117985	114207	45572.6	108696	135660	108148	54463.7	107550	104117	100323	108520	75572.8	64597	102313	6379.04	98025.2	75856.9	110815	103108	109043	109943	48961.8	122491	98973.1	68676	-	-	-
NEG00584			2,3-Dimercaptopropane-1-sulfonic acid	13.1518	-	-	-	660.432	186.959	394492	147836	100034	112996	188229	195807	89914.4	159593	109631	78751.7	160885	116793	58546.9	95085.6	197165	206774	154300	127382	39340.2	100644	169057	52576.3	154113	165376	148131	146918	199425	154500	174530	149560	155994	144145	66327	139988	142223	164821	193514	-	-	-
NEG00585					-	-	-	660.312	236.871	911861	101954	260315	284163	446094	325717	255692	465104	250872	430312	430335	290038	361880	353340	336220	339432	494057	402320	348174	177096	280987	267845	473102	347248	368193	404972	300159	291475	191508	425039	371985	326108	427592	304046	447820	220068	310638	-	-	-
NEG00586					-	-	-	660.239	265.93	321120	80149.5	105454	119911	115934	144573	115504	114909	48943.1	87595.5	121306	110290	96234.1	71621.2	118611	106709	110758	127156	77622.4	75082.1	135953	108184	83681.6	118243	92407.9	106221	88585.1	30075.7	115164	114797	101732	101033	83075.3	91798	108539	117028	111420	-	-	-
NEG00587					-	-	-	660.171	203.92	660479	402909	350660	440429	516863	467548	463381	370216	419035	253724	474995	385058	364789	434221	376608	440565	143161	532980	260195	372460	500621	441826	460870	429184	470417	481650	531150	466718	363249	335631	180432	349225	323692	332147	400096	423711	449559	-	-	-
NEG00588					-	-	-	660.038	238.901	517605	203131	108341	204377	165327	256308	195310	209566	217251	112767	221441	207465	149968	158096	208989	251959	158468	252743	157566	118164	247695	189980	184143	183909	247194	218708	68919.7	209104	265168	197227	246260	177479	129479	125335	181087	192408	284303	-	-	-
NEG00589					-	-	-	659.975	363.964	88272.2	33005.1	28878.4	31635.2	38025.8	41719.3	43178.4	21241.3	32788.5	19681.8	31998.4	37474.8	22740.1	20689.3	40475.5	33505.5	19673	37028.5	35473.9	28222	38448	34098.3	41705.6	38067.4	38570.7	36747.5	52407.2	40638.6	42746.3	26127	43233.8	34175.9	23373.9	21018.5	30181.5	32502.2	42106.4	-	-	-
NEG00590					-	-	-	659.918	298.932	464534	264300	117851	180271	56118.5	227834	175763	188841	207772	122209	246323	226398	142839	152098	143083	293435	167687	194941	127344	153970	198793	148873	159619	237916	210570	133159	56596.3	128709	273262	184517	229342	100221	118640	174199	156550	252569	240383	-	-	-
NEG00591					-	-	-	659.917	176.901	270953	94628.2	91169.1	60142.6	160422	154768	151593	111277	116187	116285	132576	114644	119747	118250	158931	122701	102172	129996	73739.1	83827.1	141398	124104	97373.6	132856	46379	140942	165205	77260.7	156587	81985.9	127974	124672	84054.2	52739.4	64784.9	96113.4	168416	-	-	-
NEG00592					-	-	-	659.897	308.866	129395	30235.1	43582.8	41439.3	58372.7	41996.6	56488.1	65138.9	40485.2	64307.3	41813.6	52995.2	56016.9	69040.9	42997.7	44437	57825.4	34841.1	47757.1	57501.3	50043.2	57113.9	48823.2	35542.1	34130.1	65090.2	51870.7	71363.7	46506.3	54534.3	54253.9	70600.8	57831.5	47190.7	48769.6	45964.8	31927.2	-	-	-
NEG00593					-	-	-	659.745	310.889	465106	186820	15371.7	153525	184437	169660	165241	145803	164388	140128	192004	144163	16701.8	170448	18673	191287	144728	174651	134501	144484	182326	135203	11382.1	190666	187275	171363	179857	164135	192288	145941	11683.8	130557	11134.4	132626	18383.1	163052	23558.6	-	-	-
NEG00594					-	-	-	659.519	345.87	157653	80312.4	75806.8	118418	65600.4	221731	65298	114373	176940	30946.2	51945.4	124436	100696	13864.4	126174	76916.6	14947.9	81386.6	40301.7	23997.6	74324.9	20823.5	119061	48388.5	80019.1	49411.3	155800	51774.6	77975.4	106371	69050.3	26640.2	23387.4	91961.2	63374.5	70130.9	217779	-	-	-
NEG00595					-	-	-	659.51	370.9	445612	119592	149874	158461	158942	477921	441554	138988	81337.6	106258	171657	175590	106511	142780	174833	160537	136216	114873	102984	73426.5	208280	314479	137884	179551	156391	398089	225005	463257	156427	148409	157884	149959	272006	73546.4	151616	125766	509840	-	-	-
NEG00596			[2-hydroxy-5-(3,5,7-trihydroxy-3,4-dihydro-2H-1-benzopyran-2-yl)phenyl]oxidanesulfonic acid	-17.5796	-	-	-	659.427	369.022	193178	1.05358e+06	824147	69270.3	147427	121971	80422.8	81524.8	69357.3	34676	55310.7	897128	842214	966050	32011.2	102968	829116	1.02455e+06	892985	843695	1.0612e+06	11153.1	867808	28509.5	1.02516e+06	943528	1.16586e+06	59112	1.02278e+06	839883	80725.6	774110	681844	866551	982086	940892	981563	Flavonoids	-	-
NEG00597					-	-	-	659.37	370.91	652272	344681	193624	268035	278929	309523	284389	255412	299154	174623	325680	255194	195840	279229	268041	393451	203724	328582	232876	229399	380252	231963	303240	277924	350491	261235	331362	280986	350253	263590	274565	223915	187594	217076	286190	267553	334887	-	-	-
NEG00598					-	-	-	659.369	123.902	743661	259656	195912	272510	243671	226571	286311	255133	240237	275315	176050	261978	228532	256351	252586	268884	240398	83920.4	208815	168647	242343	225827	246594	269827	229038	247456	235546	257068	230262	265414	246839	278187	240484	207922	244351	246009	254589	-	-	-
NEG00599					-	-	-	659.337	118.942	2.61602e+06	994497	559768	598716	984301	1.07256e+06	1.02092e+06	938138	421442	774965	1.00295e+06	895853	661955	1.00936e+06	942120	488966	44238.9	947087	819623	691937	1.04923e+06	509786	534714	857997	922708	776182	1.09162e+06	761341	883996	788135	908244	925438	740440	530675	888805	937074	1.00384e+06	-	-	-
NEG00600					-	-	-	659.32	238.87	1.74503e+06	546226	939848	542180	906691	387932	763156	736350	450124	751398	886271	537775	1.03432e+06	950675	833368	642888	1.09422e+06	686973	515296	620917	835454	525090	291754	750816	113908	666161	787445	830133	576873	1.11537e+06	473260	733370	796721	529212	556341	468894	599295	-	-	-
NEG00601					-	-	-	659.275	343.891	308402	101359	73140.4	94115.9	137906	157549	183402	107651	116430	115144	124523	96796	69310.8	91359.6	107655	110032	59727.9	126760	83101.4	71680.5	146873	88798.1	91020.2	98233.7	191993	110502	150928	116508	129186	92077.8	119359	84642.1	65239	80324.9	109598	113630	112552	-	-	-
NEG00602					-	-	-	659.135	237.871	2.16046e+06	588513	740421	555373	583392	635503	775015	848480	44825.1	870310	780496	870772	730416	772251	579067	488607	925966	286971	739718	617792	711796	438453	761475	615614	579958	807372	651478	727014	611306	669473	502514	852014	654571	484953	683345	595439	362069	-	-	-
NEG00603					-	-	-	659.112	239.872	1.15294e+06	340730	418541	278131	332641	25657.2	348487	552844	229522	476920	317464	372661	370990	480228	342686	354701	347316	372593	320529	421065	377042	357425	392734	388900	322334	58755	454949	439451	270403	82157.4	265468	393073	415677	266772	288276	290185	359174	-	-	-
NEG00604			L-Arginine	1.39848	-	-	-	659.082	173.105	206753	439712	112247	1.06115e+06	68686.7	48977.8	68550.2	33469.5	1.03685e+06	840893	415705	664980	78253.7	686850	54572.7	361774	54334.4	474874	1.16194e+06	798338	113245	1.10321e+06	739715	669914	1.31055e+06	48748.1	58690.1	95902.6	480329	33231.6	772669	28524.2	67460.1	110731	110419	94802.4	109060	Carboxylic acids and derivatives	C00062	ko01100//Metabolic pathways;ko01110//Biosynthesis of secondary metabolites;ko01130//Biosynthesis of antibiotics;ko01230//Biosynthesis of amino acids;ko02010//ABC transporters;ko00330//Arginine and proline metabolism;ko04974//Protein digestion and absorption;ko05230//Central carbon metabolism in cancer;ko00970//Aminoacyl-tRNA biosynthesis;ko00261//Monobactam biosynthesis;ko00220//Arginine biosynth…
NEG00605					-	-	-	659.047	342.855	259228	113089	63462.1	9478.04	111093	108124	96113.2	84543.5	89200.4	83573.7	105565	83207	68901.3	76765.2	11960.9	116688	75172.4	115595	69747.5	75365.8	103657	69303.8	87162	95162.1	114287	84508.7	11613.5	18280.2	109092	80085.4	11154.9	22343	23731.8	66758.7	16074.3	98041.6	109497	-	-	-
NEG00606			Bromophos-ethyl	-10.2562	-	-	-	658.873	390.869	206955	60089.8	94158.6	65986.3	71300.7	57865.8	69840.5	90301.7	59190.7	82105.5	64211.2	75641.8	77805.1	52516.6	80376.5	67006	91293.2	71456.5	56921.8	74158.1	65662.9	61044.4	79223.4	74404.4	40379.2	85527.5	81830.9	74960.4	46363.4	100050	67350.3	83319.9	70584.8	55467.1	76335.9	52032.9	46164.6	-	-	-
NEG00607					-	-	-	658.869	445.967	26181.4	10138	8849.51	14712	11713.2	8080.42	11073.3	10619.1	8283.7	11843.5	13773.7	12215.4	7083.23	12129.6	12091.6	10807.3	9433.51	14512.8	13280.8	9209.71	12016.9	8846.27	7147.59	6273.71	8847.38	4195.69	9613.1	14722	11130.8	7445.5	14419.5	7151.49	7580.55	5566.14	9549.86	12513.4	10451.8	-	-	-
NEG00608					-	-	-	658.859	78.9588	2.8241e+06	1.22536e+06	229957	781727	1.26817e+06	1.15511e+06	1.2605e+06	1.14248e+06	1.2057e+06	269359	401590	1.18892e+06	985048	986020	1.00261e+06	1.34473e+06	382593	279051	1.09744e+06	925423	1.22582e+06	1.05213e+06	416788	328636	386677	447152	1.18335e+06	786760	1.27747e+06	61230.8	1.14387e+06	949293	169267	361850	1.1682e+06	1.02004e+06	378120	-	-	-
NEG00609					-	-	-	658.859	472.872	78280.7	18967.9	33361.7	25628.3	14551	18751.1	31512.7	40107.5	25853	37873.7	25190.1	32973.9	29194.1	32210.6	12472.5	28226.8	30019.6	7962.5	4021.49	26844.5	26861.6	16710	24878	20004.5	21114.1	39763.6	32590.8	25303.1	27044.8	29907.1	30264.5	26829.8	23671.4	26077.9	27869.6	14164.1	18729	-	-	-
NEG00610					-	-	-	658.833	338.858	55051.5	24486.2	30752.5	21262.6	23257.5	22267.7	21482.3	31257.8	18305.4	16929.3	15117.1	21813.2	15586.2	15528.1	24099.9	28037.8	26010.3	22016.4	15856.7	24953.6	8965.29	17522.6	18218.3	15350	16753.7	26451.9	26896.4	21316	22645.6	12099	20932.3	11618.6	25682.1	19657.3	18592.8	16064.5	18377.6	-	-	-
NEG00611			2-hydroxy-3-(sulfooxy)butanedioic acid	14.03	-	-	-	658.827	228.969	256371	94065.2	47927.9	80224.4	105311	98148.5	69210.6	93220.1	83268.4	75530.3	107456	76672.1	76271.1	62797.3	104033	72764.8	80736.4	96816	79820	63066.1	71626.2	88739.2	87157.5	88103.5	103138	96235.9	124542	71327.4	98054.2	102639	98962.2	100065	59311.8	84957.3	81720.2	89996.8	87764.6	Fatty Acyls	-	-
NEG00612					-	-	-	658.628	156.923	575856	238705	265095	211827	278944	254362	258129	612105	166256	317601	250697	251449	252575	323030	230434	232988	247449	191658	185006	578375	283406	164488	279448	332189	291869	277182	133667	300918	264287	158472	267361	183169	242073	201559	240700	181106	245979	-	-	-
NEG00613					-	-	-	658.576	514.913	94342	38539.7	19308.4	17865.1	25029.1	20923.6	31562.4	27161.9	11776	17001	38716.1	17436.5	16772	27934.9	29591	33533	10424.7	36737	10924.5	16474.7	37505	22707.6	22629.8	25951.2	31100.9	12884.6	37925.2	26679.6	43624.5	20152.6	33506.6	15120.2	7271.44	27374.7	28877.7	25671.9	34039.1	-	-	-
NEG00614					-	-	-	658.573	427.863	148001	50579.9	41152.9	41301.7	61917.4	21283.5	55985.4	56788.3	45018	49404.4	60853.9	46350.2	43617.1	22732.8	55484.3	68526.8	42466.9	56519.5	27434.6	21894.2	62492.7	41373.2	29638.7	52512.8	55181	43795.7	60741.5	57533.8	45773.4	47304.9	47942.4	24691.3	36819.5	22395.2	54600.1	11546.9	41845.5	-	-	-
NEG00615					-	-	-	658.567	118.952	395935	188260	113219	84867.4	121880	131870	76169.1	152758	51209.1	78092.9	111072	160934	138022	116351	93422.2	81022.6	80646.8	158121	1.7762e+06	23745.8	173660	129442	76634.2	110498	122821	72639.2	80064.3	145108	116548	85766.3	131670	95137.3	58765.8	95868.3	154301	97913.7	154712	-	-	-
NEG00616					-	-	-	658.566	380.936	94050	41534.9	19537.5	37478.4	46685.7	49603.8	32173.2	30727.4	35266.6	34043.3	53924.9	47215	38614.3	27312.6	34469.4	45864.1	22725	28042	36474.1	26272.8	46818.6	28262.8	37584.2	43777.4	46903.2	29202.4	15560.7	35338.3	47575.5	23754	51173.8	28615.1	19778.6	22723.5	34054.3	33765.5	48811.4	-	-	-
NEG00617			2-Aminophenol	2.38684	-	-	-	658.544	108.046	812989	325492	288993	332712	321289	343111	316602	351163	330224	288595	133465	203544	300057	131528	157547	71252.3	278522	155761	315009	280770	307135	98263.5	152069	290966	314181	292639	126516	24114.3	318731	278803	314091	282380	262962	354276	134161	146087	309388	-	C01987	ko01120//Microbial metabolism in diverse environments;ko00380//Tryptophan metabolism
NEG00618					-	-	-	658.544	260.883	443137	212094	107086	97073.3	192623	221970	216914	153407	181357	158858	205997	77181.1	99612.8	136124	150772	214609	111829	230277	132260	131346	201780	150798	125266	180028	219060	163206	215348	197983	231067	138342	169269	158929	63190.2	106490	183093	195452	119808	-	-	-
NEG00619					-	-	-	658.525	452.914	365739	116406	86300.2	105741	145010	146452	146008	112257	93166.7	102812	134798	104371	74305.5	105800	115375	143826	78010.6	152074	100097	66610.6	145566	109443	130980	125431	142781	113061	147467	144969	152833	96355.5	149057	107589	79281.3	92040.2	119961	138385	153861	-	-	-
NEG00620					-	-	-	658.519	487.895	54696.5	27671.6	12358.8	21721.8	20645.4	26092.7	23729.8	16856.6	16407.2	18382.9	26035.2	22200.8	15513.3	21878.8	9429.42	26781.1	16820.8	26491.2	14865.7	10090	20508.6	14211.7	21040.7	14683.8	23496.1	13144.8	32331.5	23834.5	28033.4	19887.6	25465.8	12844.6	10726.8	15226.1	16132	17036.3	21778.7	-	-	-
NEG00621					-	-	-	658.417	556.899	258610	36383.1	72804.3	13328.1	102024	119801	121675	103930	89627.1	28627.4	29652.5	32608.8	23935.5	31495.8	38418.2	98259.9	76412.1	92686.1	76433.5	19108.6	38865.2	77392.4	29422.3	37195.3	111285	86486.1	101067	97498.9	115866	19715.2	116135	22255.1	56984.1	73063.4	108697	95561.5	69199.4	-	-	-
NEG00622					-	-	-	658.384	252.93	208221	100531	68070.7	63532.3	95260.3	84146.4	77987.9	64278.3	75747.7	52604.3	88883.5	65582.4	62517	75873.7	82521.7	85204.2	64742.7	93093.4	62151.6	63218.7	95111.3	68927.1	79133.2	82860.5	83256.1	70661.2	92784.4	74601.1	91593.3	56760.2	77090.2	69752.1	56792.6	58653.2	61502.1	75334.2	102385	-	-	-
NEG00623					-	-	-	658.308	285.923	1.3884e+06	597001	478314	834705	671470	955392	575387	502351	539126	427271	587107	528535	439569	533965	492413	713552	477547	978922	440400	430616	580230	504067	498177	563149	513692	861925	1.0289e+06	558593	658697	433767	590826	754193	380644	298339	408038	532060	536945	-	-	-
NEG00624					-	-	-	658.301	242.872	872798	176122	449777	326235	289565	352138	456292	474040	253182	404523	232989	412643	426428	590958	357065	164214	411153	321969	314986	446737	389840	288181	288028	376845	267231	381771	324703	335686	381519	508921	404341	465530	512734	399573	433981	232021	159005	-	-	-
NEG00625					-	-	-	658.299	285.932	2.4505e+06	1.0054e+06	687749	887251	1.11256e+06	1.02275e+06	1.04418e+06	815761	951271	710177	954602	900473	688526	820262	830619	1.16617e+06	703147	1.06263e+06	829115	685252	991800	824581	849849	875569	886011	835791	982697	1.0075e+06	1.04034e+06	656698	858099	784440	617548	826267	903931	919514	1.04544e+06	-	-	-
NEG00626					-	-	-	658.299	534.916	83171.7	39837.4	16752.5	20884.8	36562.6	42211.3	28298.9	24227.3	20827.1	12488.2	38426	26236	19837.7	18977.5	35053.1	43452.6	18955.5	39520.9	17146.9	18142.8	36748.8	13537.2	16398.3	34723.6	39762.8	25830.6	21231.9	31993.5	46008.8	16542.3	38993.3	16950.6	9422.26	18707.6	35758.4	26548.7	37170	-	-	-
NEG00627					-	-	-	658.212	305.922	413646	85008.3	164427	52643.6	90057.6	132950	148593	67418.8	130353	58833.8	91018.3	148138	59236.7	69922.3	82913.2	84481.8	179611	77598.4	154783	153405	79990.3	62345.1	77936.4	79327	78454.9	74541	159136	155629	57628.2	19010.1	44785.7	64731	57125	150221	70892.8	66859.8	80622.3	-	-	-
NEG00628					-	-	-	658.083	234.872	1.59171e+06	452163	574943	508095	621569	499251	492815	710196	349675	712980	424171	478335	869620	866519	780658	540350	673263	650321	522083	520801	643669	460394	636355	644548	336336	518088	310484	448021	684215	624140	542148	661086	599888	418296	626648	555889	381717	-	-	-
NEG00629					-	-	-	658.06	501.914	182118	86501.6	49200.8	66777.8	86570.4	75796.3	66947.8	51089.3	72588.4	58827.1	78339.7	60354.8	55051.1	60810.9	82117	70137.9	38471.6	69853.6	41547.2	54441.3	62488.1	60739.9	71024.4	57341.5	81477.2	71433.1	78222.4	69589.9	37947.7	49057.5	62164.9	57318.1	20558	50930	62197.7	58813.3	81810.1	-	-	-
NEG00630					-	-	-	658.058	223.888	285197	82729.7	127312	94216.7	113964	84408.1	121805	121050	96320.5	117717	92900.7	93978.1	118244	162543	116776	97272.1	128234	100736	152178	138926	73285	96992.8	99329.1	76519	69868.3	97546.8	86860.6	115660	83290.4	122397	47452.3	117469	125435	85219.5	95654.7	85803.9	75113.9	-	-	-
NEG00631			HLo7	-20.6109	-	-	-	658.032	583.918	87186	24865.2	28850.5	8847.48	11686.5	28426	26292.4	23929.5	12158.9	22698.2	26165.9	25605.5	8044.74	19661.3	45156.1	29834.1	27602.8	41048.3	18724.7	30030.5	50608.3	35492.3	22086.4	25878.1	28009.7	50048.2	29300.9	25827.1	48394.1	24289.9	26825.4	22923.8	17685.6	30631.7	23658.2	41915.2	27664	-	-	-
NEG00632					-	-	-	657.989	474.895	190421	289939	46392.1	45958.5	301201	73455.2	72473.7	240506	61188.7	199053	77493.3	208983	45291.7	58186.8	60157.5	96000.2	210868	82997.2	57804.6	207801	74828.9	174081	240384	283429	74524.6	257919	91555	57281.3	86426.4	55734.6	74841.9	194374	31727.7	213959	62836.6	75633.7	257117	-	-	-
NEG00633					-	-	-	657.977	392.892	970260	73355.4	304799	49830.2	17392.8	74143.4	28361.7	53108.5	14396.7	320769	61586.9	45209.5	27086.9	22808.4	56731.7	69702.5	326732	73224.5	38193.9	299367	8996.8	293347	340089	66724.4	61688	345134	67838.3	369420	403771	325941	22012.9	309808	231532	25391.4	35689.1	19502.6	370104	-	-	-
NEG00634					-	-	-	657.945	392.976	943987	418288	239357	270217	487443	101013	295692	275446	220084	288571	317664	363917	348122	359779	383993	343598	369363	383124	366101	334545	391762	296565	349260	301854	340287	283061	372607	338411	339198	269171	323607	358108	321773	310389	268361	305068	395970	-	-	-
NEG00635					-	-	-	657.89	347.933	400709	95423.8	134622	176243	197659	91046.8	159652	130351	143887	135610	166965	130603	115460	157971	180555	185128	141107	156187	150629	105731	164540	164346	134036	161837	151611	141533	181507	161909	181725	124793	138774	125644	120189	91642.7	143019	124769	156188	-	-	-
NEG00636					-	-	-	657.858	258.913	622115	261430	163759	151020	275585	280563	257604	187158	173754	195924	245930	172056	187657	227268	236919	241499	185350	259861	161445	148939	254571	133354	222848	243551	240114	244863	277518	212051	283017	177244	227558	194671	141513	188600	211313	231785	267552	-	-	-
NEG00637					-	-	-	657.766	240.871	2.77767e+06	1.11691e+06	1.37518e+06	860715	695016	905243	1.21879e+06	1.41276e+06	575204	1.12002e+06	702689	1.01406e+06	990246	482855	992173	1.28106e+06	1.01872e+06	1.21421e+06	768956	1.37123e+06	678377	737958	861632	1.10103e+06	453878	1.2983e+06	533847	966078	351658	1.25561e+06	1.0338e+06	1.41655e+06	1.18917e+06	734672	768594	726031	624899	-	-	-
NEG00638			Chlorbromuron	-11.0418	-	-	-	657.765	290.951	56092	17814.8	21665.7	23988.5	14901.7	17524.4	24720.4	25949.9	14304.9	25030.2	10740.3	20707.9	10542	22401.8	18340.4	18606.2	20514.5	20333.9	11112.7	20856.1	19654.8	17065.9	15734.5	18494.3	22942.4	15544.4	19313.5	14215.1	16449.2	20486.2	14048.5	19015.6	21543.1	13635.4	21250.9	16731.3	17288.1	-	-	-
NEG00639					-	-	-	657.627	260.976	1.23265e+06	442326	345680	363351	389770	369792	444402	334656	226727	332714	334082	449820	337569	360772	387675	449956	310103	433021	402339	310585	438295	336294	428740	431578	372878	406909	414139	353763	432370	393559	492931	361114	301993	355566	313851	432678	336480	-	-	-
NEG00640					-	-	-	657.559	514.888	66895.7	12078.1	22264.9	22809.9	37047.1	21339.1	18626.7	25364.3	27546.3	19586.3	35751	9241.45	21969.9	29774	30249.6	10496.7	19979.1	20306.3	22734.9	19988.1	11275.7	21781.1	13157	25570.9	21027.4	25780.7	25440.3	25613.1	49159.9	17592.7	24620.1	18056	23223.4	26760.4	10389.8	20258.7	16514	-	-	-
NEG00641					-	-	-	657.549	342.895	332899	229205	26642.8	65932.2	147359	99327.8	126092	85126.8	69624.2	112713	117380	107386	63196.7	41497.1	47180.1	95700.2	48169.5	145592	82846.9	84772.4	77242.1	39607.2	112130	122586	90340.5	109944	68785.1	79582.5	88251.7	49621.6	80276	53586.6	85367.3	68394.5	75354.6	78751.7	85171.5	-	-	-
NEG00642					-	-	-	657.548	277.951	349223	99199.8	194568	176513	167048	100123	147000	155180	85579.9	165474	113355	133996	162180	168186	160190	123880	166036	120814	142502	146555	128015	148950	148208	139729	110677	147678	81003.3	110022	117427	169813	129114	156215	180120	104453	124430	113226	81015.5	-	-	-
NEG00643					-	-	-	657.514	200.945	2.85884e+06	1.15526e+06	849881	866422	1.38879e+06	1.17652e+06	1.20398e+06	1.00878e+06	909579	1.05057e+06	1.09935e+06	1.03312e+06	985337	1.02465e+06	1.0889e+06	1.35747e+06	960775	1.25283e+06	1.04257e+06	857079	1.17861e+06	817250	1.1084e+06	1.18481e+06	1.08009e+06	1.1491e+06	1.25072e+06	1.01733e+06	1.12832e+06	938190	1.19119e+06	972746	809659	757801	1.03113e+06	968410	931711	-	-	-
NEG00644			Chloraminophemide	-1.64298	-	-	-	657.51	283.957	125357	53453.4	36694	36745.7	87091	56763.8	36378.6	39647.5	45378.3	37808.9	48789.9	22597.7	32224.4	34377.7	54846.1	17344.7	36924.9	21549.5	18966.9	26925.2	54983.2	39913.4	48890.9	42964.9	52061.8	51448.5	54400.7	57299.9	34723.2	12438.7	52411.4	41423.4	34181.6	34918.6	20494.8	46335.7	44282.4	-	-	-
NEG00645					-	-	-	657.474	365.956	244613	27986.3	59077.1	72984.7	91358.5	50164.5	86953.4	72711.3	63339.2	54438.8	68145.4	76774.8	62769.8	73687	90101.2	14443	73568.4	95416.3	55236.4	55726	107007	66884.7	72737.4	79644.9	87537.6	51108	90520.3	88023.8	57385.8	76615.9	58939.2	62032.4	51514	53474.2	74619.9	94434.7	40209.6	-	-	-
NEG00646					-	-	-	657.428	128.993	284903	103326	88182.6	187794	110669	103769	99978.5	40624.8	180571	96843.3	101943	101539	101290	159853	60880.1	108044	95311.9	107479	107721	87098	6687.67	111532	97124.3	110747	15595	99961.4	111696	65567.1	114208	12669	87247.8	83678.5	51096.4	105187	110004	109995	119109	-	-	-
NEG00647					-	-	-	657.402	185.963	289757	118669	41712.5	110990	62589.7	51309.8	116114	121959	74340.8	22139.4	107081	48844.1	92097.6	104287	36638.5	70829.9	106055	51155.4	49363	101418	118778	25235.4	59563.2	60027.9	111101	33126.7	39219.8	116296	121820	95639.9	74343.6	43547.9	37802.6	23261.8	46480.4	106017	43394.1	-	-	-
NEG00648					-	-	-	657.383	243.912	313811	130979	73093.5	61891.9	120270	101380	158612	88342.2	102814	88807.2	105054	71577.8	66670.4	80394.8	120270	95927.8	95574.8	124421	73923.6	70018.8	104922	73689.7	144145	87540.8	97201.3	94634.4	181181	104686	132006	62448.8	91919.3	7115.32	84846.6	71354.9	146056	99339.4	128954	-	-	-
NEG00649					-	-	-	657.379	429.936	130378	152383	105126	117481	5377.85	155366	76837.7	54722.6	142712	106287	69829.4	117207	107479	33674.6	130024	78865	33147.7	31745.7	111163	106558	151564	112644	118613	136231	140701	129379	86853.6	140039	71345.1	107633	150911	109395	94138	113088	117922	123376	144022	-	-	-
NEG00650					-	-	-	657.288	367.936	1.34274e+06	656562	410423	416121	606606	682940	785248	472175	741540	488745	617153	714386	354819	428682	510373	617863	421233	539036	534054	390401	796011	482958	425461	717109	688347	555690	618536	534071	594331	446701	599296	452713	189534	360956	515065	759099	618672	-	-	-
NEG00651					-	-	-	657.257	432.885	92893.4	17254.7	18916.3	26157.4	14174.5	21037.4	31337.1	22547	22739.3	26364.5	23698	11540.8	20614.9	7620.26	30147.4	12703.3	19226.8	34916.1	25251.1	17169.4	38272.4	24149.1	26943.8	29958.3	20242	16459.3	32639.4	28065.1	25314.8	22448.3	28112.3	23407.6	16394.4	19083.9	22569.5	26362.9	17910.4	-	-	-
NEG00652					-	-	-	657.16	305.891	380182	139281	172970	118510	150513	100998	153273	188554	79781.9	145297	109518	140754	176322	184141	146301	131456	179797	160928	139334	166138	188501	156747	153852	158699	100010	151526	140714	154887	129774	184349	136640	155152	157804	154183	168349	124279	121996	-	-	-
NEG00653					-	-	-	657.126	359.954	80996.4	51519.1	89219	57104.6	58993.7	56890	54885.4	73641	50191	82563.1	56022.1	60633.3	84541.3	72053.2	60904.9	51788.4	92040	48858.4	47969.9	80359.9	54804.1	44446.4	54762.7	55976.2	28217.8	55146.8	56191.5	63223.5	47866	61378.7	61330.6	76595.9	90041.9	61855.4	43724.9	36013	41837.7	-	-	-
NEG00654			Ebrotidine	20.5108	-	-	-	657.058	474.978	211974	85157	59121.1	70324.6	47950.9	72328.1	38377.3	54417.4	67832.5	58168.7	69841.5	66891	47733.4	64682.6	69456.5	79054.2	31221.1	82036	60751.5	31376.1	68766.5	53752.6	62314.4	67360.7	66040.2	71939.6	99317.8	73570.5	85467.8	58466.3	78806.7	55949.7	53606.2	43655.8	69466.7	80457.4	74743.3	Benzene and substituted derivatives	-	-
NEG00655			(-)-11-Hydroxy-9,15,16-trioxooctadecanoic acid	1.27217	-	-	-	656.989	341.197	367610	113892	459126	145505	173017	165678	81889.5	357810	150489	65689.9	345900	189043	135056	318721	262495	151354	259460	92503.8	127102	137364	479945	408045	46801.4	99987.5	145709	110267	413714	299575	156650	107551	154369	150527	151251	129499	104601	145534	116520	Fatty Acyls	-	-
NEG00656					-	-	-	656.987	350.965	530658	191324	168250	150436	183406	188488	187942	173107	141414	155366	171518	156733	144664	196123	143447	180014	139663	201846	146540	153126	192799	150065	175525	168767	185647	174027	192994	167212	209779	133232	172329	42655.8	139845	127340	172140	182988	195133	-	-	-
NEG00657					-	-	-	656.986	178.973	1.82131e+06	1.3941e+06	959671	1.30763e+06	1.3922e+06	952912	1.1101e+06	761835	530621	970479	703667	726879	988338	1.12182e+06	1.16761e+06	1.38011e+06	1.07123e+06	1.05653e+06	1.24456e+06	1.1184e+06	1.27745e+06	575994	591481	1.02202e+06	1.29252e+06	989853	801127	1.32746e+06	1.4683e+06	640966	945926	678142	1.01229e+06	1.15131e+06	1.23703e+06	790325	1.16463e+06	-	-	-
NEG00658			2,2-Bis(bromomethyl)propane-1,3-diol	24.3332	-	-	-	656.984	258.904	319468	135512	8552.27	7244.79	211589	91684.8	90859.3	124590	109766	60036.6	136974	106142	49452.7	104758	122515	9544.8	100622	120861	96770.8	79233.1	121921	89536.6	104032	93356.4	109056	109430	134470	111232	150844	104396	9196.88	102852	53027.4	66646.3	78666.6	83935.6	113798	-	-	-
NEG00659			4-Chlorophenol	2.81877	-	-	-	656.972	126.996	3.649e+06	32636.6	878995	175713	1.45289e+06	251083	139944	233519	417341	65305.6	1.41777e+06	192940	666675	566055	191977	177994	679254	136190	112184	184407	108203	660551	690765	164772	683184	668200	111736	1.44474e+06	702120	647846	189116	347011	762158	1.28741e+06	147326	139075	631110	-	C02124	ko01100//Metabolic pathways;ko01120//Microbial metabolism in diverse environments;ko01220//Degradation of aromatic compounds
NEG00660					-	-	-	656.931	323.946	288390	104339	70371.3	90772.1	123273	118828	123091	100390	94960.1	94235.2	109448	81491.6	96990.2	107495	113892	123494	86523.5	126026	111444	85532.8	142188	68166.9	111420	117500	74807	96909.6	115583	117506	112670	97130.6	122214	81664.6	73734.5	69763.5	91868.5	102611	104592	-	-	-
NEG00661					-	-	-	656.923	484.921	85693.9	17592.4	22342.6	19612.1	31316.6	25165.8	29387.7	28130.7	14414.3	26346.3	34440.5	27079.3	15505.8	8454.35	25547.5	15965.2	17831.1	18760.5	13535.6	23086.6	32401.1	14858	25778.6	25678.9	12519.9	21179.3	29639	21466.3	25962.5	18579.4	22850.4	8718.94	23396.1	26424.4	7443.98	17486.7	34428.6	-	-	-
NEG00662					-	-	-	656.888	200.955	816909	459647	231175	314460	279241	430075	424688	354603	357390	298133	343798	413313	292509	368497	318872	224556	301729	433056	297474	233278	452485	349886	391389	390193	421436	382503	477498	421163	433154	349501	312529	327375	270728	244172	354683	411803	440623	-	-	-
NEG00663					-	-	-	656.871	340.917	289280	142526	76313	103179	140031	132472	136995	80117	115113	88045.8	126436	101311	76240.7	102355	111080	149515	89590.9	134268	100284	90940.2	139213	100118	80259.1	117407	131597	114469	115178	119186	140780	97065.2	115453	105355	81295.5	92873.3	21883	128636	119173	-	-	-
NEG00664					-	-	-	656.861	309.912	91843.3	41365.5	34501.9	21016.4	14318.6	38840.9	33745.5	29602	19972.5	29829.3	32574.7	28954.3	28451.7	32641.2	30507.9	51762.8	29345	40427.4	20544	21286.8	38070.3	23905.3	32270.9	30994.9	37852.2	25368.1	40997.6	30461.5	36868.6	30337.8	29207.3	22881	14422.7	23589.3	25626.5	31185.6	26766.3	-	-	-
NEG00665					-	-	-	656.791	292.923	315914	135695	61574.2	97766.4	131914	168925	124989	120626	56113.2	112998	141289	116752	104892	137296	130981	157686	100136	132211	112265	96892	169738	116968	129190	132285	105333	108500	179306	123224	145622	107260	136626	113516	87912.7	116058	110154	126392	126415	-	-	-
NEG00666					-	-	-	656.763	119.947	9.86276e+06	3.83884e+06	3.03104e+06	3.46381e+06	995097	349013	3.59619e+06	1.83718e+06	1.05308e+06	1.29259e+06	3.81447e+06	3.25451e+06	3.05147e+06	3.35344e+06	3.36906e+06	2.0123e+06	1.50253e+06	3.75202e+06	3.26692e+06	1.79209e+06	3.59883e+06	3.29592e+06	3.10472e+06	3.67912e+06	3.40357e+06	1.80615e+06	3.82577e+06	2.04716e+06	3.44543e+06	3.2205e+06	1.91636e+06	2.98293e+06	2.71882e+06	1.62644e+06	866359	3.36803e+06	1.07315e+06	-	-	-
NEG00667			6-hydroxychlorzoxazone	18.8143	-	-	-	656.755	183.984	540201	202905	149005	122293	142834	185322	153985	166833	176012	160911	101419	157271	135724	122187	100167	134797	168263	147085	115490	148061	160882	54512.2	153839	157103	102116	152666	168206	113850	160820	145283	110037	176396	127320	100654	134742	163104	182057	Benzoxazoles	-	-
NEG00668			N-Formiminoglycine	2.36671	-	-	-	656.737	101.036	1.24609e+06	101024	435073	125945	154822	473771	88024.3	485820	456797	459310	484053	449007	453979	301770	479377	494281	444805	10792.4	483047	137105	481547	137571	7580.05	486260	83022.8	53377	488810	86744.9	473489	41325.1	325062	444952	5683.23	434103	475826	475843	69176.3	-	C02718	ko00230//Purine metabolism
NEG00669					-	-	-	656.734	424.89	179510	89887.1	65742.3	47336.1	80014.1	85369.5	34968.3	64720.5	28199.8	66634.6	57977.5	50515.6	75328.5	64260.4	52950.9	62634.7	35883.8	67063.7	32358.1	66963.3	91616.7	32544.6	79633.5	58882.6	74141.1	78678.3	66979.9	81605.5	45261.1	64722.2	87284.1	67921.4	27699.1	32152.8	62603.9	61576.4	67252.2	-	-	-
NEG00670					-	-	-	656.715	334.934	995852	431490	298747	354289	394204	433394	401847	333868	344667	309708	401608	383781	350029	365875	368742	522055	329685	436490	292800	279185	455527	390281	335784	329922	367311	343279	454555	374835	408351	305238	383455	338897	131179	268340	380670	354940	440153	-	-	-
NEG00671					-	-	-	656.702	387.895	559438	135412	168490	128418	126704	120652	153758	175396	119422	178903	143146	141249	201049	165486	148943	131317	172987	135941	145893	137925	133976	134767	152836	157291	115522	174236	154098	136459	120921	159424	151897	173569	171335	149084	146927	138228	77009.3	-	-	-
NEG00672					-	-	-	656.699	121.944	3.16385e+06	139699	944236	1.07702e+06	181107	194735	1.13627e+06	1.02078e+06	1.14928e+06	352800	1.0479e+06	966238	975792	943016	269341	810798	955961	1.13423e+06	1.06356e+06	886010	372405	1.07177e+06	1.12076e+06	1.01407e+06	290701	1.08991e+06	1.22868e+06	1.14204e+06	1.18115e+06	379489	545618	925167	294736	997507	978941	735178	1.16115e+06	-	-	-
NEG00673					-	-	-	656.699	307.915	618743	277371	167299	194715	130584	263622	256461	196866	186810	211462	291261	237418	210009	199969	205566	253859	200056	288816	188898	193256	261112	195619	200651	275588	245330	176193	246583	84010.2	269225	221832	231470	189538	175490	168247	218919	248082	275680	-	-	-
NEG00674					-	-	-	656.699	511.939	262019	121680	77218.5	103385	32699.6	119528	105607	89329.3	90496	80532.6	115039	92204.1	20817.8	20594.7	106646	29123.3	24640.8	115299	25342.3	29813.4	107274	20242.5	87406.5	101493	15064.2	99304.9	121583	106269	111506	22124.6	117841	18781.8	18285.1	15237	17921.6	100619	115029	-	-	-
NEG00675					-	-	-	656.693	268.942	49921.6	104158	81955.8	101063	21113.1	118299	119977	14911.6	98103.9	19158.5	19013.2	83875.4	16495.6	102566	103552	15532.9	77901.1	109394	86417.1	9334.42	112590	85333.2	84236.8	101876	105126	94220.3	124146	97981	102737	85731.6	110250	83333.8	68569.4	85161.2	101423	87948.2	11218.8	-	-	-
NEG00676					-	-	-	656.679	367.926	433336	292660	157165	210433	185826	202798	557779	104881	509127	138941	182314	182387	118771	179877	194907	192953	246911	228745	160569	216340	75029.4	257644	185282	169642	591824	167898	220829	187109	150765	160608	189235	173711	116714	123298	136927	160316	196203	-	-	-
NEG00677					-	-	-	656.673	220.945	334808	101928	73438.6	168793	146457	113531	180096	126261	120710	67330.1	192898	156611	101377	126045	90677.3	113282	89971.2	156917	150693	124017	201806	115245	154679	133329	131659	152622	213046	103982	104978	142793	100762	80367.7	62865.9	137203	141795	129563	129701	-	-	-
NEG00678					-	-	-	656.62	432.968	303745	125378	94662.6	115214	119159	113931	109570	107287	82421.1	93342.2	117423	113617	96765.9	101674	119321	118020	93277.2	119120	105287	91071.1	137407	96593.9	107267	108373	90460.4	107941	135914	103869	119776	86023.7	122559	84088.1	71460.9	74402.3	96792.5	104098	96269.4	-	-	-
NEG00679					-	-	-	656.465	514.971	98652.9	49494.1	29945.1	40463.9	46260.2	42148.8	53298.3	33841.1	29758.6	28260.9	39529.9	31154.2	28023.5	35829.9	47357.8	44533.1	29246.6	42654.5	25701.2	26660.1	39354.8	14653.6	20384.8	35467.8	38284	43555.4	62040.6	16737.2	49185.3	25808.4	28750.3	23675.7	24924.3	17053.6	21529.1	31911.2	37013.9	-	-	-
NEG00680					-	-	-	656.438	531.941	193499	78715.6	40401.7	60616.4	39912.3	76580.5	86269.9	63399.1	46171.7	51416.1	84817.3	62991.7	50089.4	56988.1	71528.6	79407.6	44507.3	86029	62602.9	25529.7	85379.3	45612.2	69984.7	71390.3	81875.5	63056.3	92074.9	76516	98872.4	52128.5	78907.3	57490.9	41789.1	39977.9	64589.7	74900.3	76329.8	-	-	-
NEG00681					-	-	-	656.429	358.895	46549.5	27540.9	24960.8	14572.6	20968.6	18958.9	27324.2	21191.5	19343.2	15146.7	16349.8	27639.1	21892.9	14549.2	11932.4	27230.2	14459.2	29828.5	23305.1	15151.9	34842.7	23536.9	14785.8	20829.3	30472.5	10516.4	35676.9	23378.7	33842.8	17762.4	23205.5	22661	18487.7	23510	21329.7	22504.9	22527	-	-	-
NEG00682			Tetrachlorosalicylanilide	-24.7401	-	-	-	656.428	347.907	210440	99995	123027	72349.2	100646	97828.9	40261.7	121175	68837.5	120289	52995.7	124176	53743.9	146122	76101	53491.9	60153.5	105603	137727	34255.7	97193.9	135552	72737.2	88271.4	93391.9	67227.3	75971.7	72478.7	91042.4	117141	81443.9	67789.3	111649	122187	67096	75113.2	95637.2	-	-	-
NEG00683					-	-	-	656.396	449.94	675793	265660	162241	231797	264665	265917	283285	225353	236878	196495	279862	243805	160051	221313	220684	288356	189352	292685	224480	189158	281233	173796	237608	241035	271000	250549	266555	246619	287835	192346	234704	213283	160696	165226	227477	283541	226280	-	-	-
NEG00684					-	-	-	656.396	469.898	185527	64817.7	75621.8	52048.8	29764.5	66365.1	68393.7	66250.4	62926.7	82102.5	67129.6	62869.2	68254.5	75532.2	70446	30830.9	66924.1	75090.2	59874.7	57777.2	28058.6	57078.3	66259	30407.2	55982.7	74061	77156.1	66898.2	57502.4	62547.5	72768.3	65545	54078	60141	65330.8	54750.5	60559.6	-	-	-
NEG00685					-	-	-	656.375	325.916	492558	109086	10444.8	148226	97056.1	196438	175710	116269	98577.4	64546.5	108445	117288	98613.4	94181.6	116490	215159	93087.7	134533	141273	144892	115072	91979.2	85154.6	113482	183395	115687	132215	148947	148869	154589	134227	69287	66410.3	126820	107710	83849.6	124135	-	-	-
NEG00686			Erbon	19.1949	-	-	-	656.337	362.899	100328	36563.4	55593.4	38130.1	9303.12	37563	36201.3	47946.5	30442.2	50187.3	15695.2	12399.3	47420.7	13496.4	33009.4	11946.6	44524.1	19266.7	36641.4	13812.1	33832.2	34403.4	33756.3	30064.9	27773.5	20909.8	36659.1	40567.6	42280.8	43991.2	14172.9	39649.9	46401.8	33981	31384.7	31079.5	14001.4	-	-	-
NEG00687					-	-	-	656.281	198.932	109581	90550.6	124690	87402.2	15859	70463.7	88503	140527	72765.7	137376	96083.2	124474	160252	208503	12326.8	110348	152929	10254.7	102783	211214	74049.7	136509	117348	115611	98297.7	200525	117141	115595	107245	148528	103283	129313	141625	128417	123498	130957	93950	-	-	-
NEG00688					-	-	-	656.198	100.973	1.17055e+06	21974.1	409513	448631	34049.7	451087	454845	462296	8221.2	434490	463000	17807.5	8330.3	442744	3758.51	488765	423560	480281	451913	16381	454562	420166	413320	451560	20876.4	439920	460717	481849	448953	445707	448115	419907	16790.4	417861	458307	458467	449963	-	-	-
NEG00689					-	-	-	656.166	282.958	3.36816e+06	1.35665e+06	979976	1.36539e+06	1.46553e+06	1.45396e+06	1.23897e+06	1.38111e+06	987213	1.13782e+06	1.14952e+06	1.45257e+06	1.06108e+06	1.08779e+06	1.201e+06	1.34673e+06	1.01473e+06	1.20086e+06	1.18567e+06	906059	1.41244e+06	1.30603e+06	1.24431e+06	1.36757e+06	1.23096e+06	1.40438e+06	1.28788e+06	1.17168e+06	1.5744e+06	1.10787e+06	1.24987e+06	1.13471e+06	955186	1.00148e+06	1.18455e+06	1.48772e+06	1.1857e+06	-	-	-
NEG00690					-	-	-	656.163	407.919	266880	150504	55844.5	68762.1	106764	123570	135734	65003.2	72069.8	62754.1	89595.9	80819.5	58127.4	121255	88163.6	10229.8	69777.3	74436.3	71486	57238.2	98969.6	74449	116291	85148.1	82096	106348	148154	88125.7	94695	66737.3	60426	63366.1	20947	85955.5	69594.9	81189.8	90638.7	-	-	-
NEG00691			Phenkapton	-3.60703	-	-	-	656.159	374.926	326476	149225	115417	103977	158001	135743	137232	108923	110636	106103	159863	114792	93654.5	122281	100784	165523	116581	137754	107625	96401.3	77592.9	91347.4	122946	127819	140301	122527	164342	129025	89359.7	102740	149252	117436	87392.7	94318.3	115427	125843	134293	-	-	-
NEG00692					-	-	-	656.126	280.979	222186	84388.9	72754.5	73753.8	80509	77216.8	90170.5	80714.1	69460.6	80246.3	83981.9	53763	73530.8	83661.4	116692	116408	93079.1	108998	93700.4	85156.3	83705.1	92168.8	111470	84092.1	90475.7	90158.1	100247	99468.3	101140	54128.3	90687.2	54184.6	67091.3	71057.2	94653.8	81607.3	90949.8	-	-	-
NEG00693					-	-	-	656.108	416.937	626348	325428	232819	225597	271384	311675	252928	260298	234857	208589	309422	241950	193900	245418	238721	283905	220184	132923	210830	193502	304819	235141	217464	293446	259819	240849	259579	243192	278599	206153	276258	228531	173935	166009	241094	280091	208287	-	-	-
NEG00694					-	-	-	656.068	389.918	620317	317216	200472	237737	312096	242106	246504	212059	206177	93669.7	258976	247518	176724	226485	236733	317793	182196	123739	191946	180496	266035	220978	220506	215523	272809	211831	278111	121472	299725	204925	273121	203409	166751	171257	231493	241536	223755	-	-	-
NEG00695			Dixanthogen	-7.17369	-	-	-	655.86	240.947	349328	152040	91635.8	1.19211e+06	159646	157850	139400	107052	144011	96407.5	134294	110579	87454.1	56590.1	123818	171379	97067	165933	57238.8	105007	160016	106531	54539.8	125952	138022	108625	135671	144613	173165	46391.3	129658	46689.9	79803.5	103577	111307	118380	84293.3	-	-	-
NEG00696					-	-	-	655.832	332.963	114808	46034.4	24433.6	28002.3	47560.9	51083.5	40833.7	41566.2	35727.8	33148.8	38247.2	36144.2	39515.3	46083.3	43512	52636	28764.5	41493.9	37898.8	29664.2	45228.3	32705.3	36989.8	42087.2	32551.9	31149.9	47550.7	27631.8	50805.3	26466.7	38038.9	32323.6	15256.8	31218.4	27624.1	25357.7	36541.8	-	-	-
NEG00697					-	-	-	655.832	317.943	215332	94354.4	149083	86009.8	98091.5	80599.9	41456.9	79299.7	84367.9	95039	101574	81788.1	98349.2	99282.5	105312	100021	125190	97498	92435	107083	89808.3	114896	82588.4	82253.7	78874.6	93985.5	86060.8	83865.7	45262.1	95193.4	65487.4	132353	74114.1	94710.8	84001.9	83784	51183.3	-	-	-
NEG00698			Furmecyclox	0.901448	-	-	-	655.816	250.145	46771.8	13733.6	24540.7	16719.3	101849	11129.3	18756.1	19325.7	19543	18322.9	62083.4	21222.5	73179.2	7603.95	10596	15849.8	248191	16223.1	167278	12395.9	16063.1	76298.5	14671.7	14873.2	17485.9	20127.1	17252.3	20258.3	12156.4	25907.7	112846	28338.3	9558.66	14110.4	139899	13722.6	14305.1	-	-	-
NEG00699					-	-	-	655.808	220.915	932979	337307	386433	341808	365901	276145	333577	379888	296983	368132	322874	347318	355770	386650	375743	317322	409725	320965	321778	320725	342809	312375	320124	351523	288026	373720	346941	312082	310129	359732	324970	386623	344236	319906	312941	314910	252375	-	-	-
NEG00700			Trichloroethanol glucuronide	1.45468	-	-	-	655.727	322.95	53409.6	39761.8	25492.1	168663	287978	200633	71155.3	175893	176965	170300	196783	48885.5	150871	179660	24667	207596	157551	82665.1	175755	149797	208973	161252	53138.1	194546	77436	178833	212511	189955	31819.6	196111	63564.2	164360	133931	26612.2	180724	45749.4	198264	Organooxygen compounds	C14869	ko00980//Metabolism of xenobiotics by cytochrome P450;ko05204//Chemical carcinogenesis
NEG00701			Octafluorocyclobutane	-20.3195	-	-	-	655.715	198.976	176953	60591.7	50827.3	59585.2	68884.4	57901.7	55376.6	22690.5	52233.6	51471.2	61604.4	54744.6	40157.6	56520.7	56496.9	60806.4	55959	53394.6	45814.9	42674.1	68925.7	49589.3	48901	58920	64382.1	60234	75743.3	48435.4	66685.9	38091.8	64217.4	49229.7	37728.7	56774.5	61813.4	53563.5	58351.3	Organofluorides	-	-
NEG00702					-	-	-	655.699	453.897	72606.7	49740.2	14134.1	30175.1	35748.1	29048.6	44580.8	28989.4	33403.5	7226.54	41500.2	32945.7	30958.5	32598.9	23485.9	41873.2	15244.1	49379.8	27106.7	19885.8	44577.4	33084.8	24761.6	38575.5	32232.6	15679.7	48630	14652	49031.4	29955.7	18437.7	28031.1	20652.6	22973.2	13092.2	24005.1	45375.4	-	-	-
NEG00703			2,5-Dichloro-4-oxohex-2-enedioate	-9.79705	-	-	-	655.697	224.934	207209	50150.3	84666.3	108520	50554.7	95148.8	115372	88330.7	43275	88961.9	77125.8	90078.4	69062	98354	86337.1	107265	86314.3	102081	88250.9	35025.7	106394	99308.5	89974.3	37055.4	71353.4	39015	95310.4	106218	84314.8	98699.2	87886.9	66677.1	42951.7	76936.1	95121.3	70905.8	123665	Keto acids and derivatives	C12835	ko01100//Metabolic pathways;ko01120//Microbial metabolism in diverse environments
NEG00704					-	-	-	655.657	427.887	102102	41623.1	42950.4	37175.8	33039.6	44825.6	22262.8	44541.5	37297.8	29438.3	25234.9	36088.3	36777.4	42562.8	24998.7	13084.6	45010.4	14276.8	31544.3	44181.5	42918	36570	29708.8	16280	45032.5	37087.1	43051.9	41273	39346.7	40717.6	36492.2	47717.7	38683.8	42983.8	42201.8	12628.5	35414.5	-	-	-
NEG00705			Phosphoenol-4-deoxy-3-tetrulosote	-5.48554	-	-	-	655.624	196.985	821016	390611	320768	167495	121650	307368	174509	137947	298149	175584	414488	280080	290242	631357	299597	430870	135834	279840	309295	290979	493202	421969	279176	167401	567512	312062	274242	179487	76937.4	330217	120102	299896	468401	173011	273613	300710	57445.3	-	-	-
NEG00706			Iminoglycine	1.00613	-	-	-	655.611	72.0092	406127	361101	159206	139218	139601	109669	137272	283295	152816	156945	156997	13243.5	235076	69041.1	109755	176038	90225	260387	59052.2	150037	178555	268258	158672	171376	136035	200416	88225.1	225005	164066	108250	274616	190589	159269	132149	170960	13709.5	28879.5	-	C15809	ko01100//Metabolic pathways;ko00730//Thiamine metabolism
NEG00707			Perfluorooctanesulfonic acid	18.9655	-	-	-	655.582	498.94	529632	229234	162000	189930	195501	218044	193329	178305	154425	164849	198005	194215	148049	192679	201423	231868	158597	211152	155181	143912	237068	153171	166183	177874	193658	179397	271472	191848	241841	151416	174052	164211	136174	141570	167775	177995	193447	Alkyl halides	-	-
NEG00708			2-[(2R,5Z)-2-Carboxy-4-methylthiazol-5(2H)-ylidene]ethyl phosphate	-7.99091	-	-	-	655.567	265.987	501801	151802	117190	186515	219680	195786	178708	138429	141045	121781	165922	144115	127864	182776	177583	162122	122070	159932	160380	134615	205373	164036	93036.1	138047	181962	177246	208458	181339	159747	81521.5	153032	82001.4	116208	146992	132393	154545	164307	-	C20246	ko01100//Metabolic pathways;ko00730//Thiamine metabolism
NEG00709					-	-	-	655.567	551.931	63023.1	18192.8	22173.7	10709.8	17338.2	23745.8	20242.1	14831.1	18018.7	23501.3	22459.3	21954.4	14263.4	25255.6	26065.5	25031.9	18255.1	26151.1	20768.1	16010.4	21883.4	10312.9	23059.6	20210.6	19030	23866	34128.7	16028.9	21000.6	14624.1	18780.3	10651.2	7848.85	16734.4	20741.2	13447.5	23578.5	-	-	-
NEG00710					-	-	-	655.561	262.955	873084	183807	298954	96584.5	363992	154404	304331	335388	330768	289301	351955	281391	309584	295256	217341	344974	308843	332185	110666	293225	348320	326799	299137	170127	250940	329036	379172	317641	252753	292630	347203	199137	268029	29414.8	192213	137513	224754	-	-	-
NEG00711					-	-	-	655.558	307.998	954547	235424	263866	291502	292579	229742	294151	281296	306471	226630	359974	291797	284651	227820	306146	344753	296435	331735	220045	247712	356842	245218	288768	266209	319653	313996	335963	259853	235544	169981	272812	118555	260492	206174	186737	325830	310980	-	-	-
NEG00712					-	-	-	655.555	471.921	600410	230125	158062	190721	126006	227317	224727	163339	198825	173420	231630	192730	149745	202848	218687	266456	163748	236099	189733	175432	235850	191205	193954	220310	221543	190671	230235	198627	232774	189740	195985	161087	128744	175720	195675	212754	205584	-	-	-
NEG00713					-	-	-	655.457	440.898	224679	104926	80494.3	103369	105959	97645.2	91384.7	93356.1	89646.3	68014.9	101595	82592.1	58057.1	50578.8	83682.3	97988.9	68897.3	112935	91083.6	82315.7	105614	72144.6	84705.6	88597.5	81028.3	74956.9	90144	105899	95915.2	62272.7	80434.4	75007.9	65750	88955.7	92642	79159.6	109426	-	-	-
NEG00714					-	-	-	655.41	391.887	126862	53767.9	33727.6	31210.2	65215.2	27197.3	22185.9	30255.7	56830.9	26134.5	43342.6	36846	31319.4	37262.9	41736.2	62335.6	35375.4	87269.3	46997.3	28522.8	49794.1	32459.1	41812.7	40473.1	56281.2	37819.7	56310.2	39435.7	50767.6	27706.3	51337.9	33616.1	22473.9	18115.5	39836.1	41266.9	40217.8	-	-	-
NEG00715					-	-	-	655.352	306.919	70242.2	170554	120306	26507.1	36596.8	157616	154229	10462.9	147065	20642.5	155220	126702	18280	28052.2	152102	27080.3	21348.6	47344.1	19950.5	119471	34783.7	130967	25128.8	159677	154635	136635	168034	33066.7	159175	114245	24978.7	123737	101895	30039.1	135319	35183.8	158416	-	-	-
NEG00716					-	-	-	655.326	456.929	394608	178775	130861	160069	162125	189671	163631	123345	161878	112193	163768	160164	117120	164476	160420	181431	134495	163635	145898	123353	201160	131127	141731	152140	154889	138294	179206	129089	171327	119812	158550	128056	95787.6	114480	134469	142221	171523	-	-	-
NEG00717			L-Ornithine	2.1457	-	-	-	655.314	131.083	67576.9	12533.8	56128.9	20480.9	196043	12710.8	201128	92036.3	52823.8	47707.1	21690.3	24036	32038.9	72788.6	17496.6	203498	51963.8	12850.1	67439	40999.7	46274.7	43932.3	65090	37106.7	107782	61974	40601.9	58007.1	26629.1	29747.1	65293.4	42977.8	53758.1	22574.2	46789.5	18152.6	245224	Carboxylic acids and derivatives	C00077	ko01100//Metabolic pathways;ko01110//Biosynthesis of secondary metabolites;ko01130//Biosynthesis of antibiotics;ko01230//Biosynthesis of amino acids;ko01210//2-Oxocarboxylic acid metabolism;ko02010//ABC transporters;ko00330//Arginine and proline metabolism;ko00220//Arginine biosynthesis;ko00480//Glutathione metabolism;ko00472//D-Arginine and D-ornithine metabolism
NEG00718					-	-	-	655.277	580.943	226843	110115	70526	91400.5	108187	108779	112028	291510	317848	77700.2	97168.9	76924.7	70137	91799.7	98047.3	118120	79426.6	98846.1	79445.4	69201.1	98791.4	75116.4	84717.2	106375	83628.9	89950.6	120654	83329.9	104493	286923	90161.1	58707.8	69696.9	75836	80385.9	79937.4	329360	-	-	-
NEG00719					-	-	-	655.211	429.91	376963	147864	96629.4	126367	166230	153960	132758	99516.2	142111	93619.1	147643	121637	109432	95026.1	121505	161673	100303	147190	107475	101614	147648	104714	116617	135120	139753	132714	162484	140954	149644	111908	144713	119990	94916	113028	106820	133623	135906	-	-	-
NEG00720					-	-	-	655.143	207.945	453721	219544	160680	177420	238998	241694	203909	137017	223638	150122	224555	180920	15587.2	181521	199178	234796	163479	251396	131544	155339	234564	176328	175751	210352	207900	14863.7	238498	93867.6	225805	174031	206714	148413	109497	151338	169278	186580	177815	-	-	-
NEG00721					-	-	-	655.143	538.932	296901	145720	89810.9	99819.1	119950	109030	108014	84349.1	105309	88540.7	113163	97470.3	74861.9	103789	118917	121890	76420.3	119214	100190	82080.1	113318	94639.3	104418	101974	103879	99208.7	74743.6	113158	129295	86734.9	116808	84568.1	75029.3	86863.3	102276	98633.1	54664.9	-	-	-
NEG00722					-	-	-	655.068	362.982	313065	105085	70060.6	77693.5	108987	106537	96273	81822.1	35478.1	92947.4	59107.5	85142.2	71030.5	87211.6	94404.2	108536	73949.8	77215.5	55883.6	78335.3	97410.8	78045.1	78873	96783.3	74780	94473	102507	91083.5	79563.4	64137.8	67859.4	60097.4	64672.3	58996	80705.7	83296.6	73913.2	-	-	-
NEG00723					-	-	-	655.042	413.879	97545.5	52651.2	30772	30415.6	52419.8	50313.9	26468.1	36735.4	35278.3	14782.4	46085.2	18835.7	22280.7	36178.7	31923.5	43464.9	27873.3	61160.2	25564	24219.2	43850.6	32571.5	27113.5	45780	42195.8	36665.8	58621.2	41417.4	37809	28145.9	38961	34183.2	17400.5	28566.5	32119.8	38338.4	45025.4	-	-	-
NEG00724					-	-	-	655.039	180.927	232062	105817	71655.7	79092.9	88185	98411.2	89444.3	75081.2	33402.8	65419.3	97350.7	81592.7	65079.6	77734.9	83582	114066	68886.2	89509.2	69433.4	66417.8	98812.6	86254.5	73855.1	88236.7	100083	88196.5	102239	93745.3	93064.1	69542.3	58661.8	69179.9	54097.7	69407.5	77629.7	80288.6	101549	-	-	-
NEG00725					-	-	-	655.032	535.9	60227.2	24071.7	30284.9	25930.9	47049.9	36090.8	39081.6	25445.2	41661.4	27121.3	46872.9	35663.4	26678.6	34827.2	36907.7	31250.7	29160.3	49181	33591.1	30216.4	16930.9	34717.4	27057.7	25937.7	38473.3	15890.5	24137.2	30896.2	20508.7	29029	42374.7	31401.5	27875.5	29181.7	28858.1	38406.2	44064.5	-	-	-
NEG00726			3'-Phosphoadenylylselete	1.74213	-	-	-	655.029	553.924	377354	139084	80604.1	124605	117355	132969	118960	102291	98850.3	88263.7	135446	96890.2	84176.6	94066.6	115115	134596	73477.7	130368	110013	94141.3	148397	96376.1	110306	120905	116505	105321	137377	131660	132244	80486.5	125070	104094	76756.8	85734.3	114233	115028	134331	-	-	-
NEG00727					-	-	-	655.028	399.947	73334.8	25582.2	45381.8	27578.6	22633.6	21650.7	14188.1	32657	28790.6	33087.5	17529.6	21153.2	30598.9	32052	15694	19162.2	33934.8	30201.6	16434.6	27350.7	28067.4	33826.9	23452.2	19561.4	17496.3	32360.4	30021.6	14224.5	23866	34873.9	30071.6	13236.2	40320.5	23530.2	16835.1	22267.1	17425.1	-	-	-
NEG00728			Nitroglycerin	-2.50412	-	-	-	655.025	225.995	1.60106e+06	557755	318611	457644	643204	482918	565640	529015	393732	556524	564702	483707	450712	468541	603732	586697	463290	260490	571038	477068	529675	406241	515679	610353	465253	561494	477188	514142	596643	541497	519805	504485	428488	523732	528162	596885	361907	Organic oxoanionic compounds	-	-
NEG00729					-	-	-	655.024	604.904	92830.3	22802.3	33154.9	24597.7	44159.6	206182	35139.2	29647	30867.1	150692	49860.7	28644.4	31192	36446.7	27154.9	35679.9	12028	193141	33148.4	120782	38986.9	33093.4	32953.5	32459.4	29191.3	34979.3	56312.7	184295	222143	23896	38558.9	140532	101348	15310.2	168621	15648.1	35079.2	-	-	-
NEG00730			Azamethiphos	6.17551	-	-	-	655.017	322.968	122489	90597.7	43692.1	68596.9	61942.1	79663	52345.9	54444	43978.7	35374.4	82161.3	8644.49	47024.1	48781.5	47346.2	73477.2	41351.7	45734.5	55546.3	45463.4	78344.8	56225.5	32960.5	52818	86816	41149.3	48650.4	44647.2	65351	52580.2	81525.9	23343.3	40904.4	32117.3	27589.7	51389.8	47159.8	-	-	-
NEG00731					-	-	-	655.016	562.894	72307.9	40543	27460.4	37618.3	38813.9	41332.7	28798.4	20899.5	26529.6	26412.4	36319.8	28944.7	25344.8	15844.5	31549.4	46724.5	22221.4	39376.7	26675.2	17643.7	42902.7	32286	31265.7	28805.5	13791.2	22664.3	31602.1	10663.2	40586.6	23521.8	25109	21923.9	19361.9	20460.9	15615.4	28116.4	32751.6	-	-	-
NEG00732					-	-	-	654.905	495.882	186450	87360.3	53007.6	74189.3	87127.4	79658.7	85189.1	58429.7	76060.4	43414.6	91330.6	61903.4	54707.5	53463.9	61954.9	88663.2	40450.1	91324.3	66926.8	59724.4	96677.9	68618.5	60724.5	72644.7	63045.5	56597.5	55449.3	80341.2	79804.6	63115.5	67414	58704	42078.8	59559.6	51711.9	65757.3	85698.2	-	-	-
NEG00733					-	-	-	654.889	329.941	83850.6	29672.8	24759.9	40434	53625.4	31952.7	34690.3	26409.4	41147.1	28056.6	43520.7	36325.5	21769.5	37961.2	40298.9	43728.6	26967.5	48030.8	40652.7	32917.8	42429.1	33398.5	28703.2	38638.4	33734.7	36675.8	39951.2	29900.2	35215.1	30697	37045	14488.7	22740	22648.9	28324.2	37699.4	21526	-	-	-
NEG00734					-	-	-	654.854	480.89	114872	44428.8	29833	45000.7	61143.8	39768.6	46272.3	27069.2	38617.7	24817.2	53366.1	33492.1	23324	36641.7	16763.5	53161.7	31947.9	52545.7	27884.7	28694.5	50041.1	32469.8	40054.4	47467.8	29265.5	44260.9	46442.9	37458	57557	30430.8	34100.2	33371.2	29549.6	32206.2	20886.4	29145.8	30115.3	-	-	-
NEG00735					-	-	-	654.85	593.917	109712	53146.8	20315.3	34396.6	46966.6	38327.6	25400.6	36286	33064.5	25606.2	43079.3	31939	23537.4	29446.7	36776.3	50348	23749.8	21467.2	20024.6	26160.9	52210.7	31453	39839.8	33417	57867.8	38612.5	38540.6	41490.7	47815.7	26626.7	41124.3	19999.5	29142.6	18368.9	34781.1	33117.9	44890.8	-	-	-
NEG00736					-	-	-	654.788	344.959	121887	228102	101799	223722	229010	114347	227341	198570	196366	80870.4	221422	181068	181466	180243	112216	210157	81076.5	237179	127962	163877	217524	196314	194526	127175	122181	180202	228823	205907	103239	193634	131303	137012	142858	176303	187042	193640	120789	-	-	-
NEG00737					-	-	-	654.779	414.966	40407.8	28556	20095.8	17791.1	28244.9	37779.3	20373.2	19493.8	22222.4	10144.1	26918.4	20702.6	13405.7	11905.5	19151.6	21740	20390.3	29179.3	24473.9	18191.5	29021.1	16610.7	16291.2	12554.2	23531.3	23768.2	32979.4	17469.7	25148.5	18577	20598.2	13696.3	22956.1	13112.9	17330.1	14837.7	25307	-	-	-
NEG00738					-	-	-	654.765	264.926	77281.4	66951.3	34904.5	23952.1	61714.6	48874.8	47444.9	20121	35972.2	28114.9	53380.3	46783.9	28499.1	45129.7	33334.8	60947.2	10111.6	56395.5	37253.3	19501.1	66498.2	42577.5	12288.2	45511.8	11358.1	52937.9	30726.9	51904.5	67921.5	25638.6	28790.2	18910.7	27619.7	35853.6	17389	34134.9	45250.4	-	-	-
NEG00739					-	-	-	654.765	511.913	309183	130110	83544.2	69058.5	149607	156336	137348	103374	119049	105473	148112	124173	93700	105637	114348	79666.7	88714.8	149230	103305	100618	140962	106770	104299	127412	108360	113105	148142	127777	129922	102315	136248	98939.9	82585.3	51022.8	109650	131861	152224	-	-	-
NEG00740					-	-	-	654.765	522.901	207619	89150.1	152403	68819.3	102794	255617	85456	60189.8	42310.2	176153	101943	88362.1	57758.2	78872.3	215896	95889.7	174080	116434	73112.9	166385	100772	76031.5	75925.6	80439.8	81590.6	74148.6	94234	77961.5	104410	24965.1	101902	68227.4	144104	25685.7	67075.3	70839.3	101236	-	-	-
NEG00741					-	-	-	654.761	364.956	1.76863e+06	764496	494409	640603	1.18212e+06	807689	718191	692184	1.03775e+06	945717	744311	1.0134e+06	515717	568347	669171	838983	624291	1.20373e+06	609877	626223	693458	572969	600609	570866	744186	641835	1.14542e+06	1.03892e+06	754674	572522	752671	587396	471140	846507	694044	747151	681952	-	-	-
NEG00742			N-Acetyl-L-phenylalanyl-L-diiodotyrosine	-3.828	-	-	-	654.761	620.937	90973.3	28979.1	16797.7	26534.7	35088.8	33702.1	20386.6	18091.5	29553.7	27781.7	29195.4	17283	17646.4	19027.2	33948.4	33844	20906.3	31052	24354.1	15178.4	27260.4	10872.1	21071	28685.6	23145.4	27549	20544.4	21509.2	31377.2	25797.1	16353.6	21483	13171.2	20738.9	15903.8	22971	30413	-	-	-
NEG00743					-	-	-	654.759	390.001	1.10845e+06	406552	305261	411590	454559	412558	420766	398640	321472	399619	415125	197069	339952	356673	441673	270599	334844	345866	326963	338028	340468	320259	403243	384521	363130	330788	462688	403041	376534	341209	403669	352990	300065	307647	381881	459137	275066	-	-	-
NEG00744			Butocozole nitrate	-4.47836	-	-	-	654.75	472.004	312574	141962	101210	124858	145221	120300	125440	100941	93777.5	101284	132144	122306	94223.8	124830	131155	119265	93896.8	118322	105797	105730	136541	100737	109986	116410	130562	113621	128993	129588	134311	99173.5	138647	101604	86613.3	76239.1	100105	128921	108222	-	-	-
NEG00745					-	-	-	654.524	535.874	84213.4	35539.9	14117.5	21041.4	37079.9	32185.3	32803.2	30969.5	28590.5	18531	25295.8	23495.9	19026.5	22598.6	24346.9	23806.6	24737.3	5376.42	24462.6	24772.5	18335.4	10021.3	18072.6	25741.9	26555.2	20891.4	34591.9	10462.4	15601.3	17477.1	27579.8	16012.1	20669.4	25932.4	21743.7	25140.8	32921.4	-	-	-
NEG00746					-	-	-	654.518	347.991	1.55793e+06	726328	566511	648022	850533	710256	687797	646631	614936	622743	545201	749495	623776	570534	668875	780851	462434	586642	625668	598307	733192	644095	624769	688170	676057	718567	587626	652103	725435	566349	683659	598330	573820	608872	635040	541425	486433	-	-	-
NEG00747					-	-	-	654.497	426.962	1.5424e+06	100328	42206.5	33867	572746	549168	65766.3	515660	95016.9	494508	58460.1	97720	452712	523980	549572	104551	454106	74313.4	531444	472197	538134	46278.6	46696.4	95551.9	533388	512696	126854	569121	113213	471142	576035	97429.5	409058	41474.3	517660	567314	100494	-	-	-
NEG00748					-	-	-	654.49	577.885	100394	46753.1	19239.2	32875.6	56232	46997.8	19673.8	26312.9	38180.5	22758.6	32423.3	30920	16924.3	29518.1	35765	41880.9	29114.3	39598.6	28524.6	30555.7	46490.4	33601.6	30040.1	46675.4	47856.8	39945.3	44823.4	48395.3	26710	32593.7	20600.6	31282.4	30276.2	18154.5	39989.6	36890.9	46519.5	-	-	-
NEG00749					-	-	-	654.489	446.966	935685	389064	240336	336559	371818	353044	364102	291301	315503	314439	353531	330438	227923	289476	279385	424183	235241	394316	317253	250785	387431	291436	294306	328908	355553	335337	379984	357648	408220	319051	388250	264538	199968	277730	300593	333912	391360	-	-	-
NEG00750					-	-	-	654.487	222.937	942134	417168	347433	245607	315737	93701.3	424601	341133	171892	149069	399017	335209	268099	399272	355453	468764	314812	276677	345903	313384	433375	379272	369729	295922	389699	360992	441712	359613	386436	314278	248180	234484	288683	297730	335630	355811	389859	-	-	-
NEG00751					-	-	-	654.484	345.883	20162.9	9162.62	7510.42	7449.36	9495.77	11369.1	6116.79	10890.1	8584.51	6239.74	8687.55	5945.67	10674.6	8775.91	7176.11	12137.1	8050.25	10603.1	5326.41	19391	7309.51	19595.3	5554.52	7848.69	14534.5	9302.34	10093.4	6312.05	7535.75	21547	32846.2	31182.1	10527.7	8252.76	5006.36	6516.25	10539.8	-	-	-
NEG00752					-	-	-	654.432	249.956	2.89605e+06	1.20252e+06	884228	1.02478e+06	939651	1.18003e+06	1.07252e+06	998185	1.15585e+06	1.02436e+06	1.18784e+06	999253	876785	1.06061e+06	1.06136e+06	1.26497e+06	936986	809867	980096	928712	940275	994023	1.00973e+06	762316	1.06916e+06	1.04466e+06	1.19923e+06	1.09975e+06	1.1101e+06	971410	1.13617e+06	697183	611100	825104	985000	1.13821e+06	717800	-	-	-
NEG00753			5-Phospho-alpha-D-ribose 1-diphosphate	-10.5611	-	-	-	654.347	388.94	381719	176168	36240	18545.6	181368	22222.3	162794	12487.4	170607	123881	187809	149894	25588.7	14799.6	18700.8	33556	22708.8	181426	39086.8	36656	166729	35876.8	31606.5	172765	183746	145604	174739	36703.7	169625	29184.2	172003	19342.6	99202.3	31019.8	30570.1	38853.5	165486	Organooxygen compounds	C00119	ko01100//Metabolic pathways;ko01110//Biosynthesis of secondary metabolites;ko01120//Microbial metabolism in diverse environments;ko01130//Biosynthesis of antibiotics;ko01230//Biosynthesis of amino acids;ko00230//Purine metabolism;ko01200//Carbon metabolism;ko00340//Histidine metabolism;ko00240//Pyrimidine metabolism;ko00400//Phenylalanine, tyrosine and tryptophan biosynthesis;ko00790//Folate bios…
NEG00754					-	-	-	654.312	528.967	241725	118054	42801.7	98065.7	110434	111462	98387.4	67279.9	53036.3	81890.3	117534	112802	70066.9	77809.9	89682.1	124276	69990.2	123172	87985.5	84983.3	115734	81243.9	90909.9	106830	110532	102254	124584	102138	119337	76204.1	103537	77439.7	62255.4	67809.8	85847.8	103793	102281	-	-	-
NEG00755					-	-	-	654.278	306.937	266610	109863	173278	202008	96798.2	105546	86853	189073	211897	176117	225247	67612.6	162708	192424	50793.1	232413	182213	102885	77477.8	58074.4	225928	182131	180943	79690.3	215599	198234	102076	195664	101256	166905	50621.6	64020.9	136070	167734	196623	82889.8	218743	-	-	-
NEG00756			2-Furylmercury chloride	-8.68266	-	-	-	654.226	302.948	263642	127046	77761	176811	22128.1	198266	188454	170482	200197	165627	181298	121055	80218.5	96403.2	200828	79258.7	153815	223650	418587	83853.4	215795	180138	169344	189686	169571	95857	214615	166909	198885	106717	206126	172297	59223	137009	101254	179687	200789	-	-	-
NEG00757					-	-	-	654.226	346.93	245519	119486	20680.6	91400.5	110860	118015	25762.6	90611.5	32734.6	59409.4	21844.7	82717	82350.7	28563.4	93051.7	115200	33270.3	7653.45	15935.5	83178.3	37992	21321.3	86321.9	21101.6	24912.9	86136	131592	25708.2	115183	20409.8	33396.4	82413.1	64740.3	14474.6	97420	20128.6	105653	-	-	-
NEG00758					-	-	-	654.216	320.972	749979	272247	218491	245724	291148	251788	277057	272386	236149	235216	281674	274884	233313	232495	280744	290656	214263	299351	258157	237456	306447	247956	248549	276417	264412	226052	315709	281687	279230	243239	264297	236585	171433	173895	216983	270856	256815	-	-	-
NEG00759					-	-	-	654.214	331.959	4.30038e+06	1.76033e+06	1.38168e+06	1.67202e+06	1.32497e+06	1.67049e+06	1.62458e+06	1.58228e+06	1.52136e+06	1.51006e+06	1.69051e+06	1.5494e+06	1.31558e+06	1.67416e+06	1.60561e+06	1.80094e+06	1.49944e+06	1.73227e+06	1.46246e+06	1.34256e+06	1.78545e+06	1.487e+06	1.07134e+06	1.6681e+06	1.77235e+06	1.72732e+06	2.01269e+06	1.69134e+06	1.7872e+06	1.54164e+06	1.18702e+06	1.03074e+06	896341	1.33246e+06	1.44899e+06	1.21285e+06	1.61595e+06	-	-	-
NEG00760			2,5-Diaminopyrimidine nucleoside triphosphate	-5.47105	-	-	-	654.206	511.996	329244	131425	101030	104850	106835	125166	110628	44372.8	110643	88207.9	105621	117525	101350	94114.8	117242	98394.2	83125	125469	105814	86168	131473	84879.5	106360	100407	106888	114807	133519	127574	112862	84385.8	126550	90949	70571.4	78719.1	48039.5	114305	118108	-	C05923	ko01100//Metabolic pathways;ko00790//Folate biosynthesis
NEG00761			L-Lysine	2.17345	-	-	-	654.036	145.099	352373	94047.9	156708	93737.9	110222	86276.9	121861	137577	132143	163162	106604	176222	892101	117246	115902	142799	928854	205494	206774	126609	450664	139665	949385	867595	122010	163152	80070.9	118838	48014.4	108178	806854	165797	145424	108151	123504	105077	88962.1	Carboxylic acids and derivatives	C00047	ko01100//Metabolic pathways;ko01110//Biosynthesis of secondary metabolites;ko01120//Microbial metabolism in diverse environments;ko01130//Biosynthesis of antibiotics;ko01230//Biosynthesis of amino acids;ko01210//2-Oxocarboxylic acid metabolism;ko02010//ABC transporters;ko04974//Protein digestion and absorption;ko00970//Aminoacyl-tRNA biosynthesis;ko00310//Lysine degradation;ko00300//Lysine biosyn…
NEG00762					-	-	-	654.036	402.975	117125	61288.6	56379.1	72233.6	68737.4	74142.6	73192.9	52925.8	63590	43446.9	58778	58642.8	56077.8	66830.5	47035.3	59669.1	42499.3	72501.3	58367.1	49095.1	72651.1	44059.7	58722.3	68153.8	63598.4	64564.2	67352.9	57471.4	70039	51749.4	60093.7	56390.2	36268.1	43671.2	48555.4	46005.2	66189.8	-	-	-
NEG00763					-	-	-	654.032	286.917	366745	146281	53338.3	122357	123240	121679	143481	94054.9	112414	65751.7	148406	138690	127147	157283	127341	122283	138442	137301	109225	124957	154310	130822	127521	100161	66407	88083.6	55642.2	131741	125286	141164	141558	134440	116120	118366	121879	37076.1	130285	-	-	-
NEG00764			Lufenuron	-13.444	-	-	-	653.982	508.964	451657	169412	150735	157374	27165.8	20691.3	26885.5	27057.3	28151.6	142527	151347	163342	13650.8	153093	183179	169576	125960	154076	171281	20783.4	162102	148238	18985	161483	157753	153752	183789	143578	153165	144840	15560.8	135939	94374.4	117364	138606	27704	158523	-	-	-
NEG00765			3-hydroxy-2-[3-methoxy-4-(sulfooxy)phenyl]-5-sulfino-3,4-dihydro-2H-1-benzopyran-7-olate	-23.8923	-	-	-	653.969	429.994	1.0722e+06	414568	321976	344637	180008	407114	371296	377010	368805	358589	395000	376817	319949	350455	358337	402775	317229	388207	333178	324627	371936	308316	140879	388463	372568	324519	423886	332488	413164	170139	401733	339909	252361	159155	332216	351036	381405	Flavonoids	-	-
NEG00766					-	-	-	653.956	247.938	423921	153762	194654	221282	184982	239824	91934.9	134393	241403	194494	78548.5	217295	112702	236341	231816	274149	147560	277025	183922	103635	272055	200673	181912	200659	111308	221048	252479	221308	236720	186711	180131	204929	121819	204327	193874	210547	152306	-	-	-
NEG00767					-	-	-	653.952	384.951	332485	140273	94229.1	109201	121233	133963	116765	47590.6	105250	94475.7	129340	96567.8	90317.1	112624	115644	135516	77050.7	128128	70760.2	49988.6	137855	100654	106593	102954	112955	116566	131801	120363	130451	99520.4	131808	104410	68587.7	103227	93611.8	116419	102356	-	-	-
NEG00768			2-Hydroxy-1,4-benzoquinone	2.86812	-	-	-	653.906	123.009	358236	22193	305808	296016	282123	158204	304498	312740	156262	324528	292514	306067	306709	305231	325385	521555	330125	273802	296744	306303	286413	305630	234852	304736	518086	305829	42257.4	330174	312210	215389	281676	344279	291468	278970	332794	294652	303235	-	C07103	ko01100//Metabolic pathways;ko01120//Microbial metabolism in diverse environments
NEG00769					-	-	-	653.731	413.962	2.30075e+06	1.00459e+06	787793	903403	908020	1.01265e+06	872578	845888	922278	759868	987316	826608	799016	889147	916424	995579	785016	1.00859e+06	400175	720616	965635	408897	382743	941906	938606	913849	1.05526e+06	907559	996746	808050	938849	832093	647315	743968	855720	880262	896762	-	-	-
NEG00770			Tolclofos-methyl	5.50949	-	-	-	653.706	298.949	82552.5	36459.3	24168.1	34040.8	46199.2	42781.8	16965.5	9266.16	32618.4	29654.4	19959.2	31190.7	35511.2	6769.26	32102.2	41218.1	32841.1	35454.6	23529.8	26241.7	41901.2	37842.6	38644	15631	17801.9	34091.4	44461.6	37908.3	21061.3	37593.3	19448.7	32901.6	26452.5	33936.3	25741.1	28960.5	41381.4	-	-	-
NEG00771			Ziram	21.7345	-	-	-	653.703	302.917	598791	205706	259264	259834	269151	197381	260492	281755	216207	250548	240235	258020	278291	267840	280979	221759	302654	219229	248455	249545	227550	254014	244014	114627	330677	295418	238220	271371	224680	285065	468393	259799	232070	260931	250414	228800	183211	-	-	-
NEG00772					-	-	-	653.695	304.94	1.55716e+06	610010	235643	373692	665221	598487	605358	518218	590498	454347	565613	521961	467708	504235	513715	630333	457420	583828	515106	467566	653981	240886	508117	549209	565713	400361	463518	524408	568263	509764	615395	486356	430117	490249	362367	555952	621465	-	-	-
NEG00773					-	-	-	653.695	632.954	88989.8	49674	25085.5	37875.5	38192.4	44730.8	18109.1	34633.9	33247.7	25574	50108.3	32932.4	26831.3	34554.3	30747.5	52887.3	14080.3	33762.7	28833.2	30155.5	40050.5	31255.8	35657.1	37711.1	24759	25419.2	42938.2	28883.8	29152.2	23485	27571	25940.3	17754.7	26329.3	37999.2	34323.7	43185.9	-	-	-
NEG00774					-	-	-	653.69	386.943	1.45686e+06	590491	421411	518600	557009	595262	568342	487432	232469	466340	606830	496646	406387	504226	525589	585901	424085	551492	482992	434741	271121	466423	505540	548695	586135	522105	606651	512135	597641	465367	546013	219397	367804	470634	503647	514769	563515	-	-	-
NEG00775					-	-	-	653.689	371.952	2.00004e+06	802152	635432	681806	774539	812870	688300	707055	497508	655953	741638	623431	561061	677620	752994	396595	315963	841098	310250	599829	825767	281964	685270	713617	731054	709222	855628	695561	373041	590170	800172	290763	242032	604889	671037	687562	706114	-	-	-
NEG00776					-	-	-	653.561	326.878	62396.9	27148.8	41019.1	73808.5	74388.8	64744.8	62735.4	57560.7	61600.5	31665.4	64488.6	25417.4	51009.8	23942.9	27834.5	75025.5	51595.9	64408.6	35490	49288.5	63953.1	47113.4	20041	62409.9	20853.8	42939.7	39304.2	48563.8	35165.8	69250.2	52496.4	56662.7	36868.9	39637.6	20684.4	21321.7	28791.2	-	-	-
NEG00777			Glycine	1.78653	-	-	-	653.545	74.0249	1.14342e+06	22176.2	546294	202469	21323	567119	571874	478885	233573	534262	406296	457365	260032	380041	389373	748036	375489	209808	170827	183172	613364	356026	165763	197124	18524.5	218385	401010	377431	422936	185995	518440	16600.6	311826	16093.4	605439	492948	542723	Carboxylic acids and derivatives	C00037	ko01100//Metabolic pathways;ko01110//Biosynthesis of secondary metabolites;ko01120//Microbial metabolism in diverse environments;ko01130//Biosynthesis of antibiotics;ko01230//Biosynthesis of amino acids;ko00230//Purine metabolism;ko02010//ABC transporters;ko04974//Protein digestion and absorption;ko01200//Carbon metabolism;ko05230//Central carbon metabolism in cancer;ko00630//Glyoxylate and dicar…
NEG00778					-	-	-	653.545	289.949	2.19309e+06	1.35848e+06	1.01188e+06	1.13619e+06	1.24975e+06	1.28497e+06	1.07986e+06	1.07941e+06	1.23826e+06	1.06364e+06	1.21213e+06	1.03814e+06	1.00514e+06	750611	1.20507e+06	936276	1.02899e+06	1.23887e+06	1.09867e+06	995863	1.29704e+06	1.13596e+06	1.13461e+06	746042	815635	710205	1.33551e+06	1.02987e+06	881652	656305	1.22803e+06	987578	428097	931159	989694	1.11814e+06	1.21258e+06	-	-	-
NEG00779					-	-	-	653.481	262.929	738190	164166	121401	261839	350452	168017	298473	258289	155515	233960	161334	166369	232479	286924	270433	340663	234138	146807	234603	173330	307678	247046	141785	290223	200055	277618	134391	264492	322018	247834	304643	112444	94554.6	260991	256926	264734	307024	-	-	-
NEG00780					-	-	-	653.468	356.98	157753	56439.4	106185	78288.5	54224.4	63897.7	82179.1	88605.1	57736.8	94450.8	61601	69316.6	108107	92205.5	73603.5	62404.4	95518.4	54294.7	28547	84252.6	58635.5	72301.7	55041.7	66945.2	19043.9	61462.3	77492.8	72057.5	43913.2	72198.4	64935.2	91918.2	71200	74135.7	54053.7	43348.4	18282.6	-	-	-
NEG00781			cis-2,3-Dihydrodiol 1,1,1-Trichloro-2,2-bis(4'-chlorophenyl)ethane	18.9926	-	-	-	653.446	384.92	268025	113819	182397	166892	157265	120764	165139	195881	131763	271026	155478	151590	155264	186886	114774	141781	148291	141636	125019	163948	145786	163654	170718	173010	113964	292297	170095	167914	126086	170873	141900	285821	178369	131368	126763	137383	136821	-	-	-
NEG00782					-	-	-	653.433	379.882	65063.5	48102.3	21293.7	36641.5	38622.4	48287.4	28502.7	29952.4	26137.6	15309.3	41757.4	22473.7	32768.7	38460.2	17954.6	58698.7	32074.1	64534.9	19328.3	35170.6	37400.8	27178.9	31161.7	36343.1	40353.4	22615.8	37538.3	31877.1	38278.1	30826.3	34490.7	29279.1	22715.1	29690.9	26350.8	24456.7	49339.1	-	-	-
NEG00783			Fluopicolide	-15.627	-	-	-	653.432	380.952	80644.4	27854.7	22193.8	28418.2	14626	42004	22990.3	24909.8	29241.2	31834.9	23419	32308.8	21918	27808.9	21643.6	32544.7	25892.9	5767.13	31368.1	27573.5	39903.9	32775.6	20996.1	40842.6	32221.8	23833.5	16750.6	25002.4	30238.9	30499	33783.1	23737.7	19688.4	22179	18694.2	25877.2	20679.9	-	-	-
NEG00784					-	-	-	653.425	468.946	945105	394872	286068	351478	394243	406864	372876	312588	354567	314456	372964	344618	273680	325200	329760	412741	295615	396064	330932	302403	397561	331521	331372	358456	386945	344271	413871	351096	387455	314445	378492	304457	248307	308269	337817	368837	378720	-	-	-
NEG00785					-	-	-	653.425	495.965	711462	581220	425205	468854	510669	537924	527208	466273	445034	469820	534805	230234	412094	455023	536878	592632	434877	534993	480585	422383	554019	455947	472045	507523	537403	487913	559416	473022	526039	443001	506724	434559	368564	423365	470042	515426	491055	-	-	-
NEG00786					-	-	-	653.404	313.91	121453	163851	97265.2	135314	163782	155133	86342.2	101528	33500.4	99738.9	80010.4	56776.6	110053	121175	91202.4	175578	91547.1	170952	107156	102504	151227	114516	126316	20474	71251.1	108205	148993	117119	160501	96737.3	86087.6	105428	36996.7	105771	99708.9	114390	92598.4	-	-	-
NEG00787					-	-	-	653.22	344.933	855659	378627	283735	315314	360633	366213	362184	291759	328950	310206	187923	325590	268394	314273	326753	410971	274065	387036	302995	56974.1	371085	306491	336637	338290	340441	312803	379465	339486	375066	293489	356969	285925	241790	306395	304524	345255	344800	-	-	-
NEG00788					-	-	-	653.177	113.055	701431	139732	36247.4	275703	555080	729540	37333.6	361005	325478	76613.9	422507	433026	130794	252827	504076	363283	392353	668937	234968	191950	172735	140979	445995	631826	309377	118402	488196	359708	530272	382110	464561	94062.3	146923	216028	544870	497501	686254	-	-	-
NEG00789					-	-	-	653.177	368.92	339105	171441	112393	156497	156042	160566	73453.2	119167	152669	82856.3	167467	62899.9	109856	148859	121752	83722.6	51564.6	148223	140538	116007	143876	124834	112943	78786.4	63845.1	109210	148095	125429	171171	114145	96629.2	103804	71189.1	95179.8	131975	143596	76185	-	-	-
NEG00790					-	-	-	653.177	426.936	909011	164166	248866	319668	385947	187061	339919	303444	330644	283458	396723	299476	249092	305706	300387	393186	287158	354604	305561	274350	390672	149063	322399	333252	342802	307282	389990	344435	378210	297486	366788	307526	225425	297712	305581	341355	370749	-	-	-
NEG00791					-	-	-	653.177	550.949	521863	215634	154880	191471	209883	219063	199007	174152	186546	164068	216798	189821	154095	173041	190718	239250	147753	196717	191857	167016	211807	180087	184315	197913	204969	179974	234967	191115	229946	167044	210438	159799	110838	152392	197784	212241	217849	-	-	-
NEG00792			Cefotetan disodium	5.81043	-	-	-	653.162	617.962	337781	139650	89526.8	103462	125905	139495	103140	50380.2	106841	85966.7	115791	115139	90342	111200	123323	130311	88358.3	123975	29534.3	108369	108386	104793	100161	119760	119734	93430.9	137784	102699	121347	84880.8	122845	92912.8	68611.2	72318.8	92736.6	119130	116052	-	-	-
NEG00793					-	-	-	653.157	355.921	1.20029e+06	549611	378830	436000	534480	516001	489234	404708	479119	400440	488616	412603	377582	425428	456042	520134	398140	527463	398420	378654	504887	411666	420805	465256	476707	316286	531188	428393	490713	403807	491394	366479	320323	381215	434073	434064	495207	-	-	-
NEG00794					-	-	-	653.156	453.955	1.50057e+06	699341	488390	564555	660586	667889	584275	529153	307372	516943	646400	579578	494817	281482	621429	689973	515872	663488	567518	237877	670946	543299	533169	599142	609529	609470	689489	568063	639495	506730	615159	253339	429708	493030	542705	559206	282891	-	-	-
NEG00795					-	-	-	653.156	577.969	684812	272284	228015	247464	283339	261044	273480	233038	229980	216375	258608	252986	212093	116012	259868	270466	196803	256689	241732	202276	259665	212241	245977	254303	259768	267531	289888	235839	253345	218271	260132	206672	166230	190232	228249	251053	240004	-	-	-
NEG00796					-	-	-	653.136	434.866	50913.6	1.8267e+06	1.32535e+06	27444.8	59976.3	1.76675e+06	1.68167e+06	1.49939e+06	1.6901e+06	1.43844e+06	53417.5	1.4908e+06	1.32288e+06	24356.2	39053.6	1.87632e+06	1.35333e+06	1.83795e+06	28389.6	33943.8	1.81203e+06	1.49553e+06	1.49097e+06	1.6063e+06	1.6646e+06	25955.1	57121.6	1.55799e+06	52402.5	1.36714e+06	39636.8	1.39606e+06	1.16947e+06	1.41015e+06	25147.1	1.62165e+06	1.66176e+06	-	-	-
NEG00797					-	-	-	652.939	368.894	309260	92654.1	16140.3	30910.2	139272	91260.9	123552	99118.1	135795	85824.2	133926	125552	23608.6	115886	107493	48343.7	57577.3	134220	110662	45913.3	126351	55646.5	48083.1	53546.5	114998	25786.3	139901	54275.2	141148	108283	22240.4	39253.4	38159.8	103944	17240.7	107573	133150	-	-	-
NEG00798					-	-	-	652.938	590.942	249640	99091.5	54948.7	32357.7	102158	114824	85093.8	86357.3	83444.4	68523.9	99911.5	86121.7	62687.9	79573.7	85687.8	111891	47635.4	107882	77548.1	69727.8	109854	83730.5	83967.9	92418.1	90900.2	72561.7	110201	87465.9	113940	57995.6	89729.9	72140.4	53316.1	69329.8	91976.7	94114.5	103253	-	-	-
NEG00799					-	-	-	652.93	641.923	216874	93627.8	68996.4	80579.6	93025.7	101091	82596	55152.6	89391.8	55602	93483.9	89014.6	49525.1	64652	87321.6	94453.1	42249.8	80484.7	80648	50261.2	94172.1	72242.4	75138.4	84035.6	74547.6	68312.3	89172.4	65760.8	90437.2	55040.3	54834.9	63469.5	42473.3	58443.7	78859.8	67614.4	88039.7	-	-	-
NEG00800					-	-	-	652.91	147.97	177399	183687	86051.1	75735.6	140681	73140.4	171351	54778.2	64887.5	80746.5	147145	30064.8	144889	81978.1	66058	104996	67465.6	198314	98087.7	128828	85883.6	115882	67134.3	85416.5	91434.5	167250	78774.8	122421	144913	114800	57161.5	88909.6	74443.1	107952	48709	88629.6	137951	-	-	-
NEG00801					-	-	-	652.893	665.885	127758	56203.1	32635.6	48731.2	55833.5	59246.7	43943.8	31165.6	45912	28469	53540.2	41432.4	23907.4	38988	38398.9	51524.3	34694.5	48496.5	32921.1	31570.6	54413.2	32506.5	38399.5	41238.4	54187.4	32723.6	44854.8	42561.7	47034.5	42828.7	40092.3	22392.2	30474.3	27412.1	42389.4	39239.9	44103.9	-	-	-
NEG00802					-	-	-	652.893	424.913	125778	101782	95393.8	84721.8	92459.8	97629.5	105489	84192.3	43940.7	87113.7	97347.3	92750.8	69507.2	81369	87583.5	87072.4	76354.1	44424.1	36555	83118.9	93084.5	92349.8	85323.2	91877.2	25098.8	104377	39940.9	21891.9	86523	78414.5	8696.02	84558	58419.5	89393.2	83831.3	71574.9	16160.6	-	-	-
NEG00803					-	-	-	652.888	437.923	1.68447e+06	662231	535456	578506	714077	682027	619185	555581	596691	542593	677088	571515	477820	589822	617407	746396	519020	711748	558204	496518	711754	539019	574361	620508	627176	561163	698306	599514	671291	512938	633786	508981	464075	501477	565817	580549	655094	-	-	-
NEG00804					-	-	-	652.887	649.853	117060	61028	28856.3	32236.1	21596.3	51964.8	45774.3	38292.6	42889.5	31093.4	56642.4	34426.9	36339.4	50022.3	25346.2	47712.8	25444.2	58940.8	35975.2	27883	50672.6	35379.2	28868.5	40926.9	61964.5	31219.8	48911.8	38244.1	67438.1	24113.6	40031.7	15465.2	25429.4	30789.9	35682.5	43880.5	38559.7	-	-	-
NEG00805					-	-	-	652.886	656.914	73357.2	43312.8	24435.3	24782.2	32016.4	38638	32793	29053.9	50417.1	28964.5	31066	20490.1	21749.1	30501.6	33941.4	45935.4	15756.3	27345.2	40011.4	33365.5	40958.2	29544.3	33460	40111.6	41098.8	38337.1	22933.8	31717.8	27739.1	26967.5	37417	23712	19574.2	24106.1	28218.1	36537.9	50069.4	-	-	-
NEG00806			Dacthal	20.0266	-	-	-	652.873	328.901	278529	141308	82012.6	50168.8	144647	126366	53339.8	86628.8	59574.4	89198.3	133914	103046	82067.4	99175.8	99208.2	127084	92718.2	132898	82929.2	88861.1	128935	95153.1	90444.2	113665	117025	98839.7	126646	107367	138688	97175	118282	91588.2	78728	86922.4	77854.3	95739.3	128677	-	-	-
NEG00807					-	-	-	652.87	508.939	726013	310973	197293	263035	295883	298117	272239	216197	152916	206180	293551	251163	205580	242994	246211	306881	205059	281065	240226	223091	285032	233614	236178	248880	282523	246058	294136	263597	288295	223848	279787	222787	161038	208110	247122	266277	292016	-	-	-
NEG00808					-	-	-	652.813	330.964	250716	56176.8	90013.2	86165.6	24429.1	41675.7	105766	86288.2	23398.6	83918.9	38654.5	92701.2	88141.3	89290.2	91123.6	35831.7	97174.7	48526	33533.7	25962.8	55424	93854.3	35244.4	26425.4	86300.5	89094.6	54873.9	90191.5	27465.5	91917.9	100674	94430.7	84025.1	77491.4	80859.9	86446.8	36487.9	-	-	-
NEG00809					-	-	-	652.773	548.957	65498.8	42348.1	23748.7	22061.8	57709.2	45031.7	50270.2	20307.2	34787.5	25992.7	54056.7	37846.3	25703.2	34709.7	40782.3	52268.8	25912.2	33912.1	25552.2	30288.8	45444.6	35198.9	25816.7	54126.4	15813.8	27167.6	44977.9	32700.4	17334.7	30060.6	42862.4	27071.3	18947.9	18243.4	29353.3	51365.8	49840.6	-	-	-
NEG00810					-	-	-	652.757	408.912	143541	122576	36552.3	61089.9	94803.9	126805	118989	90675.2	110371	60926	111586	91751.2	95763.5	109537	107331	106950	105203	115993	112432	27839	129805	68442.1	94718.9	108620	97660.1	52612.8	133961	25558.6	94728.2	94902.1	116726	113112	28904.9	98027.4	91115.9	94656.6	108725	-	-	-
NEG00811					-	-	-	652.689	625.892	228442	127695	66954.1	92434.9	104858	105724	105901	69919.5	100003	55617.3	114056	86469.9	64969	101908	96794.3	102434	67581.3	125468	71636.6	75764.1	117605	78226	76545.7	97339.9	117062	81742.8	122193	94059	117489	72225.9	95832.2	33381.2	43787	74837.6	97492.1	88468.4	102018	-	-	-
NEG00812					-	-	-	652.683	395.913	870604	401882	263242	322910	188289	351120	338926	148353	177337	284322	360951	302451	270793	327120	329195	384871	268953	364554	305882	280980	389048	285259	296777	344801	346986	293141	368147	297574	379982	300985	351469	281619	220690	301224	270946	317118	373702	-	-	-
NEG00813					-	-	-	652.677	601.93	483951	220037	150915	164271	203545	211683	179486	173221	185719	159007	186425	176267	150632	182309	175280	217879	151600	207409	162245	140563	96604.5	161786	149628	189982	196298	175526	221589	175938	189664	77684.2	90881.7	153366	121970	125015	155618	186536	183404	-	-	-
NEG00814			ADP	1.28308	-	-	-	652.645	426.023	872924	252186	215610	287664	274543	150893	107283	388123	224705	607792	367503	311268	242436	246691	126786	293778	396238	591576	121216	205002	353178	282579	273114	300914	242881	167353	170335	310489	334913	273277	306383	262541	235209	255333	212577	168625	543536	Purine nucleotides	C00008	ko01100//Metabolic pathways;ko01110//Biosynthesis of secondary metabolites;ko01130//Biosynthesis of antibiotics;ko00230//Purine metabolism;ko04080//Neuroactive ligand-receptor interaction;ko04742//Taste transduction;ko05012//Parkinson disease;ko04152//AMPK signaling pathway;ko00190//Oxidative phosphorylation;ko04068//FoxO signaling pathway;ko04924//Renin secretion;ko04611//Platelet activation;ko0…
NEG00815			Bakkenolide A	0.930566	-	-	-	652.628	233.155	158738	187835	79495.7	88131.6	78698.6	84052.1	96228.5	95802.8	72390.4	70109	60215.1	79163.2	64674.6	13845.5	95555.8	126870	75526.2	169836	75300.8	70046.6	94573.7	76146.1	85514.8	76268.2	74815.9	81622.8	85782.2	84456.8	286239	78758.9	83638.2	77733.5	78913.3	66141.2	62962.9	81553.2	83305.8	-	-	-
NEG00816					-	-	-	652.626	410.905	671155	287784	191336	117014	283763	286626	247193	212054	121421	210385	268364	232745	189109	107870	236366	298222	221647	297640	224779	199626	295490	217603	101513	251176	262483	123917	266980	113587	275755	219004	246605	206937	189756	212468	226724	255866	260299	-	-	-
NEG00817					-	-	-	652.625	535.958	970077	402164	305616	351558	197326	401920	379176	335681	338672	336400	382419	368551	308410	354417	370580	417527	305819	415880	358789	310111	417474	332938	341341	378726	351426	352466	417420	356490	390034	296805	372661	310360	282770	324481	329134	367989	382287	-	-	-
NEG00818					-	-	-	652.623	574.911	321189	174531	81439	62816	151112	159929	140264	112507	134235	98897.2	147961	67541.1	99725.8	108076	115592	163909	73751.5	144302	121874	99143.3	143184	126789	122345	131211	142687	124138	147559	121552	166595	100586	152159	117048	71733.1	108700	123881	138718	142361	-	-	-
NEG00819					-	-	-	652.621	567.849	157192	71070.6	30651.9	22710.9	82466.7	65656.5	58576.6	41512.3	61166.4	16528.1	55896.7	49145.3	5648.94	35618.2	50221.5	44737.4	37556.5	73988	46477.1	43436.9	58517.4	56998.5	24880.5	25328.3	58470.6	40401.6	60055	49798	72668.1	35295.8	49925.4	46406.1	35639.1	44100.3	43281.3	18907.3	61367.8	-	-	-
NEG00820					-	-	-	652.617	492.908	625295	304737	191829	254073	277956	286663	265014	212317	244071	185816	273019	246883	192215	221187	235766	307495	195705	297987	233019	220740	293902	104273	223484	254780	278751	228836	277217	233127	282405	205000	260720	222752	181071	206229	219187	257121	270185	-	-	-
NEG00821					-	-	-	652.613	614.905	170986	78860.9	38118.2	61403.7	67415.9	87816.1	66701.8	55054.1	60434.2	34823.2	78540.9	44860.5	41441.5	47842.3	49421	86127.4	39383.4	73103.1	51327.1	49772.7	78740	52135.5	61775.1	57514.4	70199.3	64376.4	90616.5	66732	74867	43585.1	66604	47087.4	24468	41447.3	46032.2	58747.6	58269.4	-	-	-
NEG00822					-	-	-	652.602	461.885	426568	199940	140467	145994	185270	179087	161128	138829	173018	127212	169671	133072	106927	174489	137923	192514	127651	201865	126108	132589	203545	70493.7	140887	166807	166126	171586	197186	159994	171592	119595	178725	124743	106555	136191	135984	139811	200051	-	-	-
NEG00823					-	-	-	652.599	490.915	256070	94406.1	58584.1	93478.8	103356	94350.2	79530.6	77950.3	98540.1	74396.3	98317.1	50987.4	48487.5	84228	95326.1	100679	74442.9	104710	57491.5	21992.2	99476.7	82032.7	37299.3	89195.4	39825.4	48878.5	96067.9	83320.6	75731.5	54388.6	91336.1	82005.5	27921.2	61941.8	62611.7	52195.3	115357	-	-	-
NEG00824					-	-	-	652.599	559.92	619331	261785	186725	219401	258134	254697	215587	203581	239655	171727	254262	201582	177325	138694	223287	273214	187420	276981	213674	199614	247634	210992	217357	226144	233558	216064	257597	204290	263368	195824	232697	203620	151843	200201	201694	215988	236868	-	-	-
NEG00825					-	-	-	652.489	477.916	913898	430568	289315	367106	424789	198575	364757	317371	357221	291267	398798	319170	294170	201962	353498	219402	305919	419575	334536	311644	420628	332229	320352	359154	382500	365070	443985	344558	415476	327219	404245	303224	254246	311569	343752	373534	374117	-	-	-
NEG00826					-	-	-	652.489	532.925	341085	77747.9	87938.7	128928	168053	157442	150286	116166	137642	31323	92603.2	136421	32993.2	122616	117102	152415	94663.5	80302.1	117619	101371	153098	107776	28049.9	128966	139335	50756.9	20008.3	28964.8	145315	55487.9	127296	36876.9	76016.3	106259	120045	130103	154054	-	-	-
NEG00827					-	-	-	652.468	680.876	94769.2	65720.9	17497.8	36001.8	45983.8	26743.8	38885.3	33021.3	39296.7	17703.9	25608	30953	15523.8	20835.6	37534.8	50676	29352.1	34947	38349.4	30680.3	56220.8	22619.3	38998.4	26519	41861.1	30157.3	55581.6	33434.7	35472.7	20716.7	48279	32966.5	20130.4	24700	21657	32314.6	36853.4	-	-	-
NEG00828					-	-	-	652.412	532.9	325841	151148	66635.8	120001	165203	71302.9	144373	76373.6	138368	92647.2	157141	129426	82738.5	111688	104993	149270	93975.4	143265	106114	100819	147075	101424	112685	128385	136875	108235	142937	127903	140795	107613	129886	87208	76007.5	95968.7	119450	131094	152545	-	-	-
NEG00829					-	-	-	652.386	543.887	484533	228321	161859	164076	227173	211501	199818	163956	192933	161230	202230	174928	156912	175138	200388	227502	155564	224242	157493	146261	226050	180384	165177	44152.4	203478	187450	216510	91752.5	213138	161013	183902	81627.2	118475	144345	169986	180418	208325	-	-	-
NEG00830					-	-	-	652.385	638.865	95006.1	46244	214092	15740.1	33199.8	282992	15811	202913	40035.7	175968	266676	231086	203226	233341	250573	42149.5	183239	46505.9	251940	21791	39535.6	200220	33532	225772	247664	30375.5	301982	35358	274671	200415	29423.3	218765	175678	18241.3	237010	25041.2	46278.3	-	-	-
NEG00831					-	-	-	652.375	450.923	277952	188058	128875	167677	145304	124307	114404	98906.2	118329	141696	96699.2	69277.2	104044	154513	118160	194610	144407	125706	142753	46907.5	126141	25247.7	155051	163819	95408.6	138182	132006	98035.3	127194	55396.5	172341	106489	95872.4	66601.3	82151.6	89611.4	125606	-	-	-
NEG00832					-	-	-	652.374	598.872	160916	91377.8	40311.8	69450.3	92550.7	52031.6	85498.4	58273.7	90963.3	40385.2	100040	53317.2	52356.2	57168	63716.3	98685.3	71790	96831.7	58906.7	42885.2	108562	69229.8	72317.7	72721.2	87113.5	70286.4	71445.1	77050.4	90314.6	58359.5	78273.7	59929.6	20933.2	59294.2	44152.2	72550.7	113119	-	-	-
NEG00833					-	-	-	652.361	519.926	1.14539e+06	478982	360557	411964	478274	429527	431801	394828	418254	349435	451717	371730	344983	406189	399519	508469	181521	474735	390014	184275	467259	401831	391061	453628	430280	385605	501108	415751	466727	351871	438913	361695	305801	373972	401145	407248	439471	-	-	-
NEG00834					-	-	-	652.358	450.897	380835	178488	128875	147695	176258	182055	158277	132060	154211	141697	176253	146184	114705	139582	122217	179424	144407	182574	122746	113615	186862	136532	134844	140966	158173	118568	190634	146713	163724	111471	164488	132712	95872.4	126619	112427	127633	178292	-	-	-
NEG00835			2-Chloro-4-hydroxy-6-amino-1,3,5-triazine	20.1916	-	-	-	652.357	144.995	392750	136414	107842	125947	131120	135019	140913	126118	117216	93546.9	125741	99109.8	121379	138953	120728	157247	121167	140196	115902	120014	54258.6	68680.7	98397.5	126289	147980	78453	93478.2	109316	69181.5	117974	122736	115923	47140.9	98231.8	109357	115000	110140	-	C08735	ko01120//Microbial metabolism in diverse environments
NEG00836					-	-	-	652.356	501.877	244713	144129	85784.9	102024	137755	122168	95783.3	64804	125937	81683.1	119222	86091.9	65522.8	97925.6	111799	58083.1	62502.3	129171	54986.8	90304.4	123618	103834	83927.4	102181	102306	93460.1	116707	100109	124231	68746.7	104255	90933.4	59454.4	66424.4	90941.8	97670.9	128437	-	-	-
NEG00837					-	-	-	652.356	516.869	246085	121378	51903.3	79324.9	110039	122319	110400	62202.9	110804	65194.9	110111	101044	77135.2	84346.9	72238.5	127856	61243.4	124448	73581.7	90981	123212	88738	85559.3	101731	113837	93905.2	134954	96215.5	127767	80489.4	117063	74024.2	60512.2	37570.5	88984.9	98991.5	119147	-	-	-
NEG00838					-	-	-	652.331	556.862	1.66575e+06	45291	501490	34814.7	722990	34450.9	671923	573282	44242.7	533638	43860.9	613348	531738	32996.5	659022	52217.2	534410	49170.5	588849	24363.8	43499	29863.8	17263.1	627710	31862.2	33467.5	54952.7	37611.2	22942.9	544458	684090	574246	14592.2	542614	598135	28253.4	706357	-	-	-
NEG00839					-	-	-	652.274	583.881	242697	131627	90855.8	103647	106843	111681	104480	81361	106561	65012	129205	60907.9	81805.6	97112	109512	118613	100529	124790	90758.4	59664.8	122759	105604	89240.6	89180.9	121848	106217	117011	105342	114017	79548.9	120346	86012.8	49794.7	76474.6	74122.2	72718.8	122816	-	-	-
NEG00840					-	-	-	652.144	622.834	131622	61171.5	31363.8	46390.7	65368.5	78821.6	43991.7	27983.3	47935.5	28689.6	57697.6	30830.4	28885.7	33025.2	44511.9	72051.5	31554.6	58157.5	23604.7	27774.1	50821.5	45879	54260	18731.5	54263.2	38044.2	55452.7	52844.3	63421.6	25700.3	51365.1	33624.9	24885.1	22641	36794.7	32642.3	40934.6	-	-	-
NEG00841					-	-	-	652.086	326.967	463381	187238	155818	172747	206651	91440.3	179750	151302	184730	147459	100229	154263	149259	196413	187880	192402	157883	199598	158298	171422	195056	170344	173189	86651.8	189203	162009	191367	178801	203704	152174	181707	87909.4	124103	141307	141826	91647	189569	-	-	-
NEG00842					-	-	-	652.071	350.928	117529	66912	22557.3	32704	56911.9	50451.2	37108	36294.5	64692.3	25536.8	52278	27335.6	33956.7	48683.9	55590.7	49855.9	40504.3	43073.6	37432.2	17237.9	66646.7	39032.4	44881.3	34189.7	48748.9	38672.8	52673.5	48995.8	57701.8	37286.8	22732.7	31470.5	26340.7	33447.4	36496.4	42662.1	47369.1	-	-	-
NEG00843			Tris(2-chloroethyl)phosphate	6.55123	-	-	-	651.952	282.948	1.56465e+06	434851	379690	365415	1.1521e+06	453661	393482	159946	356927	382917	425911	414012	403145	321394	462795	431764	396950	476256	393044	360299	503219	951525	394436	452511	469355	417948	1.14392e+06	498514	1.05008e+06	388374	424276	358001	337493	439543	368135	438114	412461	-	-	-
NEG00844			Phosphoramide mustard	0.836511	-	-	-	651.831	218.986	1.20427e+06	323618	290510	299314	288427	386380	521010	192198	299151	190402	284164	294967	304535	169469	395898	294816	318598	305952	297662	300522	327535	316932	509852	299089	284242	317132	296462	431970	331881	343276	372943	318058	378042	131727	275177	169185	318665	Organonitrogen compounds	C07647	ko00982//Drug metabolism - cytochrome P450
NEG00845					-	-	-	651.825	572.919	91470.5	47018.2	38243.4	37366.5	68307.1	48212.8	71817.2	33457.8	45473.5	35272	40803.8	32360.2	26900.8	43238.5	40268.7	75191.6	35896.2	54966.9	51203.2	32956.2	44599.1	39996.7	32921.3	32333.7	57644.5	39357.4	46018.2	25623.6	58614.6	38215.3	57281.6	42824.9	38279.6	32851.4	21498.1	38971	33805.5	-	-	-
NEG00846					-	-	-	651.822	575.998	51208.9	39025.7	18036.7	20846.4	33512.1	41342.4	24056.4	18197.1	27770.1	21403.3	44121.8	24542.5	23015.1	30826.9	36377.7	28317.1	19621.4	24984.1	34677.5	25220.1	22179.2	30099.4	22336.3	33669.1	28963	32842.4	30940.2	15930	35608.2	39182.9	33880.4	26143.2	17198.2	12917	25318.9	27086.9	27004.9	-	-	-
NEG00847			Glucolepidiin	-22.3764	-	-	-	651.821	346.019	342265	140789	99725.4	103493	121019	121089	103587	101662	118756	93605.7	122043	126923	90522.4	102505	126272	132221	92043.2	117069	109076	94928	72013.2	115542	46803.5	110907	49906.4	99677.4	126897	107003	128265	86102.1	61656.4	97742	84064.8	88272	91588.6	101630	111866	-	-	-
NEG00848					-	-	-	651.817	143.992	2.12684e+07	8.40534e+06	7.68176e+06	7.1276e+06	8.35359e+06	7.20459e+06	7.04562e+06	7.35128e+06	7.51691e+06	7.0733e+06	7.33028e+06	7.39704e+06	7.14375e+06	7.83018e+06	7.57073e+06	9.15243e+06	7.34019e+06	8.78196e+06	7.27457e+06	6.70328e+06	7.55635e+06	7.03864e+06	6.9722e+06	7.88368e+06	6.72513e+06	7.83429e+06	7.60036e+06	6.72539e+06	7.63234e+06	6.41528e+06	6.85817e+06	7.12108e+06	6.61517e+06	6.65488e+06	6.68596e+06	7.64133e+06	7.32873e+06	-	-	-
NEG00849			7,8-Dihydroneopterin 3'-triphosphate	11.5424	-	-	-	651.797	493.994	171029	72839.9	50898.5	51833.6	55611.2	85837	72269.1	50508.8	47953.9	42200.7	73375.7	72022.3	47875.9	62743.4	73638.4	83623.5	43719.8	70878.9	65271.4	56938.9	89442.3	72874.4	56694	54017	52371.5	75051.5	86229.6	68374.1	70329.4	50401.1	80627.2	54954	26869.6	38649.9	53781.6	53489.4	65714.3	Pteridines and derivatives	C04895	ko01100//Metabolic pathways;ko00790//Folate biosynthesis
NEG00850					-	-	-	651.735	704.838	86184.2	40342.4	20521.8	33913.8	52434.8	54375.5	44907.4	21163.4	34307.6	18447	34780.7	37878.5	19613	21610.7	24895.4	47772.3	17455.1	36593.2	28821.2	16819.5	53318.7	38485.5	29958	32909.3	38163	20103.3	40944.4	34955.1	43069.1	26323.3	35734.7	41590.7	12602.4	18673.2	24709.4	32975.9	46857.5	-	-	-
NEG00851					-	-	-	651.709	274.976	125304	143843	382809	176173	81310.7	118559	133738	180355	135703	60891.1	136837	132519	182476	154946	144788	143331	196246	125181	174959	178754	259098	150120	148231	137542	130021	147231	152596	145436	122160	184585	123720	94770.7	225735	148127	271816	266394	114585	-	-	-
NEG00852			beta-Alanyl-L-arginine	0.603232	-	-	-	651.688	244.142	260851	94958.4	55028.9	56646.2	75514.5	74124.7	50980	70943.8	64143.3	50769	58274.9	70075.7	68479.4	86259	69259	70424.1	16090.3	42737.3	58470.9	73912.5	14477	40389.1	17541.8	79253.8	43557.9	113376	90408.4	42070.9	41553.4	25086.5	65037.7	66699.3	5121.1	97735.3	35886.9	56613.3	58486.7	Peptidomimetics	C05340	ko00410//beta-Alanine metabolism
NEG00853					-	-	-	651.583	533.986	232107	106637	28690.7	68923.7	83583.8	70660.9	77329.6	36027.3	74098.7	54799.8	78490.1	62312.2	64530.5	72543.3	79455.3	91180.1	50096.5	71014.7	74121.7	43486.5	94674.5	62824.3	64686.8	71053.9	89471.1	61811.7	98661.8	70731.6	78679.9	45076.6	72144.7	57816.3	38858.7	26364.5	46004.6	27302	62376.5	-	-	-
NEG00854					-	-	-	651.572	696.992	77778.6	32294.9	29768.3	25508.8	22915.2	36776.3	37647.5	23570.9	32576.5	32599.5	30483.9	30039.7	27192.3	25028.1	31057.2	38654.1	12195.5	29355	32254.5	33220.6	35659.8	34007.1	32036.5	38716.5	25190.3	33164.4	39718.9	27109.8	37224.8	20676	35486.2	33406.9	13336.5	15513.4	39902.2	35384.5	33267.7	-	-	-
NEG00855					-	-	-	651.564	129.976	406039	1.42688e+06	178339	2.02162e+06	201753	151650	163829	159634	182177	2.91893e+06	181463	115405	2.10927e+06	203287	152639	13288.4	2.41292e+06	1.38576e+06	176267	151680	182477	158684	155961	149463	90578.9	209817	154867	14137.9	191418	168971	161983	1.68526e+06	117946	167188	122829	139135	151150	-	-	-
NEG00856					-	-	-	651.553	656.998	334623	122187	93801.1	103138	104472	102846	67208.8	95359.1	96778.4	91423.7	119473	126847	94398.3	84674	113973	110914	72478.7	103885	100765	89119.1	99619	94220.5	97748.7	106187	118111	98800.8	108113	84811.8	100469	70206.1	106732	88664.7	61731.8	63453.4	96484.4	98966.8	99558.9	-	-	-
NEG00857					-	-	-	651.548	509.022	522894	188566	161451	185117	177315	90020.9	192760	173801	168596	167453	179063	189325	152936	167423	207821	216502	142243	186522	186209	146518	189526	160464	171414	177737	181424	179348	216464	94767.1	176660	155249	189466	168810	112389	133177	154189	184569	181078	-	-	-
NEG00858			Asparagusate	-21.3784	-	-	-	651.545	148.97	1.73847e+06	989591	754688	946619	1.0703e+06	756915	1.05768e+06	938327	708380	885635	1.02435e+06	1.05615e+06	920904	919565	1.03909e+06	923421	838627	814726	831519	735454	770498	732955	742047	1.03459e+06	766933	910276	912263	1.0016e+06	836810	786498	838232	660585	817652	888913	896764	792990	789081	-	-	-
NEG00859					-	-	-	651.545	557.949	133000	63778.8	25796.2	38042.5	54647.9	58006.2	30274	37726.7	60612.4	14703.3	57140.2	31052.2	32551.5	43190.5	41972.6	61209.4	41768.2	71238.7	35707.3	35693.2	62089.7	41904.8	39240.6	61278.7	48274.5	44034.1	57921.3	34749.1	59658.7	38897.5	48782.7	29867.3	24219.4	27318.8	33212.6	49466.1	54470.7	-	-	-
NEG00860					-	-	-	651.537	393.942	183413	84548.3	53608.9	55290.4	75497	80489.3	57632.2	45713.8	54479	40219.7	74884.1	56158.7	17771.9	52213.4	69418.3	55905	41583.7	76622.2	50711.5	22898.2	86388.1	65614.3	53752.2	60799.2	61718.1	62080.9	89567.2	28108.6	85478.1	49480	71698.3	39806.1	39696	32064.4	25858.3	37239.6	60996.2	-	-	-
NEG00861					-	-	-	651.536	411.991	251553	177555	149294	164086	178648	190295	183690	148395	163579	112872	173348	165257	150558	159217	177183	184519	128735	193575	158462	141597	179936	161847	157558	166494	177803	173165	184877	158273	180812	140098	157759	147634	125687	115055	153396	165798	177851	-	-	-
NEG00862					-	-	-	651.535	680.961	434944	182888	124667	148782	167423	166837	166299	129994	147210	113158	159100	157301	101682	134410	157088	184667	95336.6	157804	138683	127531	155390	143589	138598	164411	156261	148404	180928	132320	167704	122288	155320	133591	105782	105552	132960	166293	156377	-	-	-
NEG00863					-	-	-	651.534	492.991	2.20255e+06	419124	728870	431633	861527	413056	854183	764752	818829	705450	380354	831795	705503	775508	827521	436160	365850	457117	794681	689801	854771	755389	792628	849221	810364	843680	935365	822213	887704	686018	836651	734494	585298	692651	746754	807652	396108	-	-	-
NEG00864					-	-	-	651.442	474.884	2.55334e+06	1.16156e+06	821893	41335.3	49827.1	47190.2	35784.4	875195	36514.8	827876	37020.1	936097	789245	926931	1.01564e+06	1.15208e+06	864348	39051	16806.2	833949	28071.6	923909	920489	933757	1.04426e+06	934960	61368.3	960921	1.15418e+06	24236.6	999323	891606	699453	839325	869735	30476.5	28778	-	-	-
NEG00865					-	-	-	651.438	560.979	83482	33658.7	47263.2	29046.1	26201	19088.6	25027.4	19130.2	20014.3	31846.3	32836.4	34577	34124	34829.8	24478.3	35541.4	22208.6	24085.8	28743.1	26030.6	40956.3	26502.9	42303	28006	21174.8	46130.1	36875.8	24072.2	29641.1	38698.8	28340.1	28101.4	23844.1	17354.6	25084.1	26118.6	20890.2	-	-	-
NEG00866			Hydroflumethiazide	13.833	-	-	-	651.433	329.988	622369	139302	114809	247031	266480	248396	129273	219739	236383	202791	254516	228275	205110	206172	242181	279202	200222	272625	220057	216974	271590	224007	234017	234060	246171	238529	273491	228230	255780	211774	131498	213108	182335	205504	222053	115749	231437	Thiadiazines	-	-
NEG00867					-	-	-	651.428	427.019	1.41087e+06	571880	469727	484627	559882	518274	539061	519066	512355	465399	251395	569533	452951	507133	542332	267308	241073	510452	506535	442471	521972	487084	509424	536487	492598	487002	571614	533956	542693	443044	545302	218293	189086	466761	482796	267970	515880	-	-	-
NEG00868					-	-	-	651.394	244.963	742525	606711	467291	542675	620871	593804	580912	251809	557683	509671	596413	223350	460510	554142	519471	610675	252584	615988	268563	466278	636710	267474	491543	540442	574328	529186	603014	549557	607045	474580	298234	482622	442553	504984	492691	531191	297730	-	-	-
NEG00869					-	-	-	651.311	162.96	1.02358e+06	897617	655331	755393	954500	447210	778904	668881	799754	676991	880195	735026	649784	765120	756564	904600	714116	877700	730685	349094	856901	345317	697210	768233	842701	774086	897489	739280	820433	682978	799965	681052	576044	683468	674982	766585	834970	-	-	-
NEG00870					-	-	-	651.306	138.999	315541	114647	31835.1	55902.8	64962.7	117992	121323	125976	121929	114536	75727.9	116549	39277.3	117892	132372	59046.1	73957.8	48842.6	111005	117363	119028	118818	129056	57327.3	56675.1	28359.4	129796	41788.3	118310	61316.9	115309	54752.7	118642	111112	118724	116493	121144	-	-	-
NEG00871					-	-	-	651.306	287.977	453316	174164	115037	146706	204998	159143	70287.9	126940	151246	123512	166893	132496	116713	141111	153997	175551	135481	91006.3	135035	125501	173831	62616.9	136312	146695	144892	146081	196721	147892	164895	135572	152242	135219	114091	104706	143588	135158	73020.8	-	-	-
NEG00872					-	-	-	651.305	436.928	71772.3	38092.3	21207.7	27471.2	38491.4	46693.4	25491.1	22981.4	30663.6	13578.6	27594	28443.5	23404.5	24791	32711.2	44873.3	21562	38415.5	17766.3	15005.8	41630.4	31680.8	27204.8	34051.5	16361.8	36210.8	36659.1	28709.9	52580.6	23244	38206.8	25709.7	10820.3	14292.7	18292.1	12994.9	24893.3	-	-	-
NEG00873					-	-	-	651.301	469.029	328962	142435	141942	135965	139184	141528	141643	135041	137771	131665	141182	159106	123999	159870	156020	159281	126611	141363	160831	112683	159924	142833	139586	128091	134923	152309	188242	144490	146311	144494	162700	125607	106711	57790.1	140146	147798	129210	-	-	-
NEG00874					-	-	-	651.292	720.953	236713	80078.3	66866.8	76634.5	68540.6	96145.9	78772.8	26976.5	70555.2	47317	72807.6	76543.5	58208.3	62273.8	81568.1	76302.2	43986.4	68906.6	49866.7	50431.4	83417.7	74550.1	75710.2	64605.5	65283.1	56526.2	82180.9	68857.8	72758.5	40412.3	83213.8	56438	36431.8	51682.3	71189.5	79933.8	69199.9	-	-	-
NEG00875					-	-	-	651.288	614.988	747879	314857	248785	264077	296976	312698	288270	253854	280491	245527	291406	304740	239784	260188	299212	315227	230896	302805	301054	234204	297201	250769	278148	289924	278760	273449	335293	284079	317865	252181	292120	232485	200364	235948	250797	286333	310732	-	-	-
NEG00876			3,5-Dichloro-L-tyrosine	-15.4884	-	-	-	651.286	247.985	314376	253128	197823	213108	267232	222986	252419	190804	224488	190500	243211	208726	212948	237941	225913	140078	214677	265872	205578	212871	232901	203869	203857	255645	114403	229271	289887	219128	234517	196319	239063	116877	174735	201022	192251	226747	247448	-	-	-
NEG00877					-	-	-	651.286	574.995	1.19379e+06	475519	399034	422921	468130	513304	452385	420164	433998	404429	440036	461639	372999	426966	449704	496573	353536	450706	456628	403163	453903	416041	419352	468694	443294	435278	528165	421324	469137	400274	454014	394874	334029	399657	402690	468668	459487	-	-	-
NEG00878					-	-	-	651.283	147.963	1.02976e+06	511116	353465	464466	614720	473430	611803	595772	426246	572980	541755	378417	367681	398774	577106	608371	516236	431704	510758	394264	583060	367634	430351	470773	390396	457191	495674	569596	508711	401557	387411	353949	467834	533272	390639	479593	472177	-	-	-
NEG00879					-	-	-	651.283	826.917	106176	56710	31186.8	35418	19628.3	45029.6	49280.3	31743.5	39033.3	20897.1	33191.4	28543.7	31972.8	27105	31288.5	51355.4	12213.3	38010.9	30562.7	18481.7	60546.3	27544.8	36223.5	28629.5	37122.3	45696.7	41796.2	26398.2	38174.8	20236.7	37053.1	28222.5	15449.9	18671.7	30920.1	52364	24224.4	-	-	-
NEG00880					-	-	-	651.281	451.984	325146	124145	97288.3	113943	130620	115799	112602	92409.2	118343	86668.8	117611	118326	90562.9	103627	119596	137707	84138.3	121665	93372.1	98235.8	122277	103072	103925	117499	106880	96066	140453	95325.1	123118	98981.3	118276	89359.3	66769.6	77240.4	98974.6	100198	58621.9	-	-	-
NEG00881					-	-	-	651.278	704.922	481951	196936	135437	152182	171201	193013	155638	131911	165386	144520	168456	182588	127544	141090	175103	200402	120781	192035	168201	132215	182592	149949	148743	162346	179802	156570	182435	150339	183758	113518	161106	142226	112991	125625	145908	183907	183812	-	-	-
NEG00882					-	-	-	651.27	598.956	1.31549e+06	577902	413004	477730	293430	272010	490135	420143	490244	421977	523847	499267	399852	453382	521559	568999	398225	543086	478395	408533	286559	459097	456865	498892	484319	487363	283420	484050	556488	426621	521013	413192	343186	425092	449472	490155	540178	-	-	-
NEG00883					-	-	-	651.262	122.968	166615	148181	109825	270283	149882	130267	73751	63008.4	132615	113709	136145	134614	117017	276106	124119	147322	124985	78193.9	277461	131007	144529	128171	265573	135636	141907	268355	136687	129916	138419	134213	265917	95257.1	131927	110948	276772	122598	273219	-	-	-
NEG00884					-	-	-	651.262	146.966	2.43168e+08	8.43231e+07	8.9377e+07	8.02919e+07	9.88776e+07	7.33103e+07	6.83152e+07	8.7593e+07	6.81718e+07	8.52431e+07	8.60213e+07	6.68799e+07	8.4352e+07	8.66973e+07	9.31522e+07	8.74904e+07	8.29276e+07	7.52425e+07	7.53088e+07	7.14447e+07	7.66003e+07	7.2105e+07	7.08209e+07	8.19815e+07	7.05639e+07	8.15349e+07	9.38253e+07	9.4684e+07	8.25392e+07	7.59033e+07	6.51354e+07	6.03334e+07	7.21069e+07	8.14937e+07	7.42468e+07	7.31068e+07	7.60587e+07	-	-	-
NEG00885			Lornoxicam	21.4554	-	-	-	651.259	369.981	418956	190675	122954	138150	189031	167950	148133	138359	154659	125034	170464	152478	124642	142244	148316	169707	70870.7	173306	128665	135027	167085	136764	146406	148313	145013	164473	187122	146511	161297	130721	160649	136782	92174.6	132262	130985	148996	152956	Thienothiazines	-	-
NEG00886					-	-	-	651.255	526.898	69409	26303.9	31290.5	22257.2	49439.2	33222.9	24984.2	24823.8	27398.9	22976.7	22830.5	28315.7	24224.8	32391.9	39146.2	27118.9	39154.1	31995.6	16401.1	24387.7	31881.4	34143	30029	35791.5	19469.1	30811	18056.2	13620.3	31500.9	37890.8	28882.1	31313.7	26680.7	37084.9	23545.1	26447.3	24335.3	-	-	-
NEG00887					-	-	-	651.2	786.925	176501	81060.5	41759.3	48992.3	65516.8	74701.3	59122.5	44096	62833.8	48121.8	52190.9	63766.6	40416.5	50978.5	51067.2	73868.7	41823.4	66129.7	60157.7	27215.2	73781.5	58003.6	58871.2	45923.4	64117.2	56287.5	71533.8	44501.5	58921.8	46482.3	59295.2	41748.7	30427.4	31959.6	55136	73770.3	75309.9	-	-	-
NEG00888					-	-	-	651.197	450.98	3.36161e+06	1.42188e+06	1.09586e+06	1.238e+06	699532	777659	1.29382e+06	1.12616e+06	1.26708e+06	567090	1.34671e+06	1.22626e+06	1.05462e+06	1.22562e+06	1.30812e+06	1.44894e+06	1.02628e+06	1.36763e+06	1.20102e+06	1.07597e+06	1.38295e+06	1.20851e+06	657855	1.30247e+06	1.26352e+06	1.22849e+06	1.45033e+06	1.22709e+06	646904	1.09597e+06	1.28407e+06	1.09602e+06	948102	1.10376e+06	1.19696e+06	1.24622e+06	1.32218e+06	-	-	-
NEG00889					-	-	-	651.191	353.949	278378	133901	69678.8	95927.4	119777	120698	85349.5	90040.5	109778	57107.2	107597	94797.9	51916.8	94320.6	104371	127416	78235.4	123007	79591.4	73100.2	106378	71043.3	47718.1	90751.2	101957	89936.3	103494	84529.9	117324	70837.7	109103	74422.5	54780.3	67237.8	73251.9	81255.5	17779.8	-	-	-
NEG00890					-	-	-	651.19	346.902	237896	83698	68279	84525.3	113990	47752.6	71320.1	21258.1	102244	58720.3	110228	75539	69774.9	68037.3	82657.8	117543	88696	117998	54988.8	95847	26064.9	96036.4	83470.7	141506	21391.5	76756.3	125297	73435.5	112862	77763	106939	84320.5	19021.2	30880.6	87154.5	98048.9	116635	-	-	-
NEG00891					-	-	-	651.166	517.955	227156	117318	73850.4	90235	106297	84705.4	103648	68883.8	82925.7	48632.3	113788	92782.4	61733.7	87690.3	96771	108910	32875.4	111751	72814.4	62194.3	108592	86243.8	85753	83569.4	102154	75185.1	97208.9	94294.9	106322	70502.7	96869.2	58337.1	53585	48633.1	77154	78644.4	105533	-	-	-
NEG00892					-	-	-	651.149	584.94	98523.6	31870.8	36339.1	29876.4	25915.3	33259	32330.6	30587.1	25723.9	31383.7	40067.9	35466.5	34133.9	31509.2	38914.3	28307	27363.1	30012.5	26756.4	41538.3	44542.1	54489.1	31042.4	23358.7	26405.3	33977	34280.7	22161	24901.2	30778.6	30642.9	35630.1	26579.9	27085.7	36518.5	30800.1	27315.5	-	-	-
NEG00893					-	-	-	651.126	345.016	4.19404e+06	1.77194e+06	1.35148e+06	1.58416e+06	1.67299e+06	1.64922e+06	1.55209e+06	1.5179e+06	1.50422e+06	1.48186e+06	1.60018e+06	1.58996e+06	1.42452e+06	1.52969e+06	1.61525e+06	1.72348e+06	1.38578e+06	1.64842e+06	1.57851e+06	1.42112e+06	1.76869e+06	1.50838e+06	1.56184e+06	1.54712e+06	1.52563e+06	1.55672e+06	1.75642e+06	1.52403e+06	1.66649e+06	1.37292e+06	1.56424e+06	1.3748e+06	1.20838e+06	1.40921e+06	1.4073e+06	1.5477e+06	1.54042e+06	-	-	-
NEG00894			Sodium methallylsulfote	-18.8502	-	-	-	651.101	156.991	939544	340902	354719	367477	307627	290957	309482	1.25621e+06	310738	377342	335618	301889	327149	336303	278998	357524	302059	645643	338683	285778	274371	304005	296297	297019	291685	325916	329968	359735	284718	377372	291242	358342	333311	327525	310275	330860	328087	-	-	-
NEG00895					-	-	-	651.054	810.886	110667	107365	62885.4	69479.9	109016	115374	91335.8	63463.2	84418.2	43900.2	96536.9	85542.1	56674.8	89328.6	104737	107522	70644.5	106484	74006.2	69140.1	102481	95017.8	84797.7	87623.2	76914.1	80521.3	114641	88176.2	102034	63675	97830.7	71098.5	34969.6	58726	87400.6	98897	110137	-	-	-
NEG00896					-	-	-	651.051	410.988	4.74281e+06	1.99358e+06	1.58733e+06	1.83354e+06	1.98645e+06	1.95562e+06	1.90929e+06	1.69015e+06	1.85243e+06	1.6811e+06	1.91525e+06	1.83431e+06	1.5696e+06	1.78733e+06	1.86748e+06	2.04765e+06	1.56775e+06	1.90365e+06	1.83957e+06	1.58078e+06	2.05777e+06	946018	1.77689e+06	1.88895e+06	1.78262e+06	1.79794e+06	2.11028e+06	1.83456e+06	1.88829e+06	1.639e+06	1.87155e+06	1.63224e+06	1.42001e+06	1.60425e+06	1.66231e+06	1.8127e+06	1.79597e+06	-	-	-
NEG00897			Quinoline yellow WS	-9.35368	-	-	-	651.051	475.945	225689	104439	53159.2	91457.5	98117.5	102442	82643.4	55186.8	91925	52345.6	97546.2	68460	54949.2	67835.1	80037.1	110689	59751.6	90475.8	74280.2	48118.8	100147	73010.5	59976.1	85482.8	87786.2	88980.8	97027.2	74821.8	98133.4	61297	94003.8	60898.2	20675.1	56363.3	38580.5	83092.4	90868.1	Indanes	-	-
NEG00898					-	-	-	651.051	744.914	306933	146624	85937.6	101766	135758	143696	115775	84056.8	119947	78217.5	131839	109255	91035.8	96003.6	121698	141801	68536.3	143186	104860	75017.3	120234	104571	107971	109235	117171	116957	130093	112439	122509	98969.3	123853	91696.1	53874.3	87451.2	90452.5	117963	115001	-	-	-
NEG00899					-	-	-	651.038	638.949	810443	326800	233797	262918	307882	307261	294014	241561	286509	211545	291631	291414	215379	271080	279678	334081	212233	312585	274789	235827	311348	238067	261014	298238	293971	279782	336217	273840	301577	241606	300600	244830	182732	220548	263842	289727	304112	-	-	-
NEG00900					-	-	-	651.037	599.959	65070.8	14257.7	32237.7	24325.7	31030.1	45825.4	44250	27082.1	32768	27544.1	39158.6	28196.6	29209.8	21962	31044.8	32791.3	14278.3	35053	16284.1	23947.8	34619.2	38277.6	32560.4	40479.8	40875.3	29715.9	31996.4	27059.8	48070.2	17342.4	40196	23357.3	12657.5	14539.3	28890.8	35280.1	46437	-	-	-
NEG00901					-	-	-	651.036	516.952	2.8648e+06	1.2146e+06	897271	1.06152e+06	639472	1.21803e+06	1.09443e+06	1.03015e+06	1.08574e+06	941942	1.15075e+06	583404	887142	994830	1.0716e+06	1.23754e+06	884341	1.20537e+06	1.04184e+06	925407	1.176e+06	1.01309e+06	1.03511e+06	1.07253e+06	1.0799e+06	1.06506e+06	1.24867e+06	1.00716e+06	1.16588e+06	883502	1.1333e+06	948700	787083	916835	1.00146e+06	1.04963e+06	1.11733e+06	-	-	-
NEG00902			Ribose-1-arsenate	-5.18487	-	-	-	651.025	272.958	246545	110392	120414	107752	114307	105066	97655	118802	104313	129654	117064	108273	110242	112020	84986.6	109205	110150	110840	109245	114599	102741	107730	101587	90232.1	84809.2	110680	128835	85640.6	53831.4	127303	102212	117312	117455	106486	92426.6	96757.5	52005.3	Organooxygen compounds	-	-
NEG00903			Di-2-thienyl disulfide	17.3474	-	-	-	651.023	228.932	707461	680082	435994	542819	663759	620711	566411	222118	597002	472564	672341	235989	477612	538299	265245	280906	523609	326586	496641	223566	351080	262848	510809	539159	588581	540221	637274	573906	644309	254204	613408	238036	405939	512502	485814	544790	592986	Heteroaromatic compounds	-	-
NEG00904					-	-	-	651.021	556.945	1.73743e+06	774531	536615	644916	750127	756800	699859	603354	680440	573541	709116	649113	541663	623080	685019	788112	576906	760552	622681	564673	747555	355627	633726	667070	687473	643334	784562	636714	749866	556222	708511	588361	484164	575678	625280	668857	748805	-	-	-
NEG00905					-	-	-	651.019	850.879	146268	70453.9	26053.8	51015.6	74748	66178.4	50515.9	25827.6	52238.8	40663.1	69073.4	65591.1	38182.6	36117.6	53722	74423.4	36505.5	72555.8	45127.4	31904.7	64615.5	60135.2	36046.8	66283.2	64330.3	45107.1	77606.3	50539.8	65439.1	50219.3	68631.7	37944.6	24802.2	21647.6	34100	64131.9	78012.2	-	-	-
NEG00906					-	-	-	651.018	532.983	2.03402e+06	857087	642662	767242	860565	862499	798775	693730	778913	696441	437267	770235	640878	757557	812071	874563	636596	826418	780916	645779	855854	758925	744389	817273	771361	744445	918696	733915	838894	685836	818739	678458	571483	681799	729610	780195	811645	-	-	-
NEG00907					-	-	-	651.017	294.023	404511	184932	76028.8	164279	144966	164429	170521	9694.68	143661	150425	77143.7	134737	145319	152654	162752	172918	78843.5	89485	81892.9	126660	170723	159200	152592	129114	159513	158282	85727.2	144624	181921	154188	189036	149841	101120	117564	160306	69153.4	163629	-	-	-
NEG00908			Quercetin 3,3',7-trissulfate	13.2601	-	-	-	651.017	540.913	1.94479e+06	853178	589871	730576	489084	832623	766274	342738	378534	616759	815133	682680	571164	712100	775263	876140	616829	418964	345198	615171	850890	382826	703920	735328	765264	680113	888356	704925	866563	629730	404300	641316	509754	638067	657640	705672	425703	-	-	-
NEG00909					-	-	-	651.017	662.911	677238	294138	194377	251785	293634	288294	249542	214158	252868	212838	286197	246815	200597	230617	259369	315366	198534	297635	233445	208860	268314	229872	224251	245233	253750	235034	306291	230876	280001	214420	265963	198762	156688	195093	223591	267146	273406	-	-	-
NEG00910					-	-	-	651.016	416.9	1.27034e+06	633544	397950	491890	638137	635666	560243	462689	544687	419000	576186	221796	398198	475776	521097	631971	436475	294443	231109	239868	309934	239352	471571	503756	555567	472544	641084	485473	605279	413731	546070	429353	369789	465379	444863	486847	270363	-	-	-
NEG00911					-	-	-	651.016	435.952	378616	147690	57373.1	119046	153800	144474	123091	113147	132683	103046	132059	112696	94974.8	110222	123516	140818	102256	157275	119629	110181	135722	124068	120981	130226	143850	118809	154903	105424	135337	113497	140773	108161	77271.2	11133.9	74576.4	113311	150682	-	-	-
NEG00912					-	-	-	651.016	474.941	1.62388e+06	1.41224e+06	978635	1.17945e+06	1.41112e+06	1.37763e+06	1.18705e+06	551428	1.22543e+06	1.00879e+06	733968	1.11171e+06	951367	1.11288e+06	1.23657e+06	1.38231e+06	1.03949e+06	1.37438e+06	577270	974146	1.33846e+06	1.07944e+06	1.12941e+06	1.15734e+06	1.25812e+06	1.13225e+06	1.37493e+06	1.16819e+06	1.36573e+06	1.01431e+06	1.23708e+06	1.02504e+06	838878	1.00555e+06	1.05127e+06	1.16586e+06	1.31334e+06	-	-	-
NEG00913					-	-	-	651.016	728.883	483010	213303	149202	177555	211871	204241	202442	151511	191487	140031	200832	169664	141124	154464	188895	217959	132538	203013	167426	154086	204370	173847	154988	186717	185633	175835	222778	166139	192398	141373	182677	152320	114287	132305	177419	193767	206739	-	-	-
NEG00914					-	-	-	651.015	541.916	125866	44742.5	23720	40782.5	46270.1	54918.1	40391.1	13637.1	38967	30994.8	49580.8	24031.5	19950.4	31322	39068.9	44270.2	20665.8	42908.5	37274.8	19007.8	40283.5	30075.5	22691.2	38304.3	34429.7	28905.1	47998.2	32830.2	56557.5	29766.6	41311.6	34138.3	18211.2	14893	32672.1	31334.8	37866.2	-	-	-
NEG00915			1,6-phthalenedisulfonic acid	17.4187	-	-	-	651.015	286.974	7.70699e+06	3.34615e+06	2.58867e+06	2.84008e+06	3.27564e+06	3.23204e+06	3.03319e+06	2.6865e+06	2.97272e+06	2.78907e+06	3.17802e+06	2.78178e+06	2.52048e+06	2.89698e+06	2.88721e+06	3.37438e+06	1.50487e+06	3.30976e+06	2.88376e+06	2.59888e+06	3.35404e+06	2.80497e+06	2.71542e+06	2.98808e+06	3.04358e+06	2.76493e+06	3.29421e+06	2.87618e+06	3.15635e+06	2.60877e+06	3.09352e+06	2.58484e+06	2.27458e+06	2.59257e+06	2.64945e+06	2.79423e+06	3.12179e+06	-	-	-
NEG00916					-	-	-	651.015	458.91	2.2959e+06	1.05326e+06	726202	855267	1.04642e+06	1.04198e+06	904319	775245	953321	768663	979532	821050	697466	852035	879226	513471	781509	1.07457e+06	830429	759722	1.03956e+06	839323	408149	883522	932045	447960	1.07431e+06	873049	506856	761707	936908	735455	337542	816316	813033	905724	512531	-	-	-
NEG00917					-	-	-	651.011	268.925	627845	267403	195133	252743	282687	266502	241400	205552	256684	200702	268187	215275	196094	244158	222607	308244	199853	274727	212326	201889	284227	109307	222583	238850	255641	232631	279959	215683	280352	206095	242868	200891	171029	218668	206369	215739	258173	-	-	-
NEG00918					-	-	-	651.008	768.876	299166	135688	93430.4	108014	141838	139211	132078	78183.8	122985	97748.8	120517	112435	75836.7	101670	119355	162891	76693.3	133850	115098	81484.2	144184	115991	101870	114263	115530	107142	148091	97764.7	145965	85708.2	125458	89716.2	60041	93260.9	95585.9	122088	141403	-	-	-
NEG00919					-	-	-	651	368.977	3.63373e+06	2.2497e+06	901985	2.52608e+06	2.18839e+06	2.21127e+06	2.60332e+06	2.57956e+06	1.25923e+06	1.80526e+06	2.12414e+06	1.31893e+06	1.65266e+06	2.58489e+06	1.97987e+06	2.30376e+06	1.69951e+06	2.16738e+06	1.51134e+06	337748	2.25301e+06	1.871e+06	2.49216e+06	2.68357e+06	2.02788e+06	1.91338e+06	2.31312e+06	1.89373e+06	2.16523e+06	1.43004e+06	2.03666e+06	1.7265e+06	848403	2.50237e+06	1.81102e+06	1.92363e+06	2.0341e+06	-	-	-
NEG00920					-	-	-	650.997	440.861	147083	91431.4	19744.1	91081.8	108808	87343.7	62153.8	79801.1	30629	62559.1	68707.9	54877.3	45397.4	53408.6	60935.7	92872.9	40843.6	91912.2	59251.5	45108.8	97888.1	66333.1	45484.2	46882.4	68011.3	49080.9	94890	67108.6	86283.1	47837.4	74431.3	29934.8	21053.5	54490.1	30508.7	66496.8	74660	-	-	-
NEG00921					-	-	-	650.997	580.907	1.12435e+06	513757	341438	412849	517073	515335	447442	370915	442605	354384	483815	427411	336386	373994	426826	534415	360216	506728	418069	349854	496262	419583	382642	437596	451248	383962	494495	416802	504274	362037	433327	356342	299611	346933	398145	437975	481006	-	-	-
NEG00922			Chlorphoxim	-22.5481	-	-	-	650.989	331	241916	106157	83493.9	86563	84851.1	103051	86635.4	86230.6	86162.3	82485.6	84114.2	95415.6	83627.8	76859	95460.3	82955.4	90061	70050.9	80786	83110.1	94324.5	86004.2	89868.4	79087.3	80044.5	89184.7	102620	90553	87277.7	71431.8	102884	94981.8	84524.8	57474.6	72208.2	84038.9	72436.6	-	-	-
NEG00923					-	-	-	650.98	686.873	589850	248542	149390	188485	256145	253066	204364	171351	216838	167211	227844	199999	145858	177900	212924	252721	149485	255297	189023	154472	233919	179880	174650	214097	218526	188630	254817	194962	234751	149327	225452	174929	125144	165065	187421	213091	230068	-	-	-
NEG00924					-	-	-	650.98	834.847	251490	117333	63868.5	75125.3	46025.4	124929	90150.3	72480.2	91243.4	57293.8	86480.6	84416.4	60297.7	78247.3	104642	127702	69876.6	118766	96886.3	70224.2	113308	88026	93894.4	71756.4	105692	81317.5	114648	83472.1	107781	77876.4	103382	67996.8	61698.1	71671.7	83727.2	97280.6	121162	-	-	-
NEG00925			Progoitrin	-19.5686	-	-	-	650.978	388.03	87351.8	37547.2	26881.6	25706.3	22438.6	28137.5	36244.6	22899.4	21652.3	17637.8	31535.2	38744.9	25218.2	28729.4	32120.5	33892.8	15027.5	28196.4	39899.9	25755.5	25808.5	25655.5	15283.9	32392.2	17659.8	33720.1	41010.2	19918.3	27194.6	38886.4	25414	11073.4	17610.9	12562.2	19835.3	31203.9	28198.2	Organooxygen compounds	-	-
NEG00926					-	-	-	650.978	506.832	85883.5	43907.9	16463.7	28342.1	40050.9	58789.2	44161.9	18169.8	40722.5	27662.4	50317.4	33292.5	14411.9	31519.3	29268	36626.2	18736.4	58492.1	15022.7	30462.8	60467.9	37455.3	28738.1	38016.4	45985.2	24472.2	28992.9	28678.1	59676.5	31194.1	39250.6	28068.1	23920	22335.2	27251.5	34688.6	48078.5	-	-	-
NEG00927					-	-	-	650.971	387.027	1.50893e+06	607272	554627	670345	619901	579753	611841	658809	380032	561390	604854	659278	402893	565202	617382	627563	792271	613722	650275	537541	623929	587321	603880	705894	571408	683062	680623	577624	743637	585302	597085	538284	631398	567991	567326	606632	595876	-	-	-
NEG00928					-	-	-	650.965	392.939	3.60915e+06	1.60186e+06	1.16648e+06	1.37906e+06	1.63951e+06	1.59822e+06	1.44912e+06	1.22384e+06	723639	1.22615e+06	1.51404e+06	653605	1.14382e+06	1.33537e+06	1.375e+06	1.64575e+06	1.21335e+06	1.59873e+06	709596	647675	1.61218e+06	1.32085e+06	1.25649e+06	1.38238e+06	1.4861e+06	1.28701e+06	1.61473e+06	1.3362e+06	1.5753e+06	1.2217e+06	1.43759e+06	1.20783e+06	542294	1.19643e+06	1.22297e+06	739208	1.51535e+06	-	-	-
NEG00929					-	-	-	650.965	622.918	981608	442411	295366	355657	431675	425183	400166	334497	389763	324008	392995	366257	283404	339424	390751	448077	302335	407403	357131	291800	436110	357843	364880	367637	400445	351477	454064	350617	414576	310056	378673	156227	254595	288942	344348	371805	418361	-	-	-
NEG00930					-	-	-	650.964	752.845	324996	171140	93947.5	133386	155307	166599	144977	103545	130518	94941.6	133388	115592	102893	117587	119239	178351	101918	164667	129748	92980.6	161213	131169	123474	125316	126979	127768	165376	132032	161033	94505.7	136024	113164	80265.6	112814	116815	141767	156068	-	-	-
NEG00931					-	-	-	650.962	498.903	1.64822e+06	777326	499605	621276	777917	739971	652259	533853	644099	533736	696161	570065	499926	606890	647687	750762	523015	751768	594190	259242	737141	600143	580119	612906	671706	585196	752820	596569	708529	541560	650300	542677	446415	544199	579579	620928	318794	-	-	-
NEG00932					-	-	-	650.955	646.879	824875	384054	231694	310590	376024	390444	307999	263006	326785	262787	340721	282047	243025	284649	326193	395747	256969	373873	296494	241432	378371	311340	291397	339486	333009	293747	398054	293037	366952	246181	349855	257295	208646	273950	270736	317705	359525	-	-	-
NEG00933					-	-	-	650.945	490.885	245444	95835.5	53775	91383.3	29225.7	94552.9	84563.1	23598.5	45155.2	19587.2	87600.2	75468	44677	74358.3	84697.7	24430	68123.9	105435	70486.9	61100.5	17955.3	19517.4	17065.9	80834.9	67400	37335.4	49830	17104.7	88042.3	63470.8	23040.5	16642.9	42630.1	15178.2	58454	29781	25420.1	-	-	-
NEG00934					-	-	-	650.908	140.979	2.36145e+08	9.27899e+07	20052.9	8.99884e+07	9.23934e+07	30277.5	15368.8	8.91594e+07	8.54271e+07	8.73094e+07	33586.2	8.7265e+07	8.31219e+07	8.74278e+07	9.02891e+07	9.48707e+07	25477.7	26997	8.81541e+07	43174.2	8.97029e+07	33838.6	8.6843e+07	8.8608e+07	43433.5	8.64388e+07	9.51429e+07	8.99419e+07	9.03796e+07	37617.9	8.9254e+07	12837.9	7.67736e+07	8.17629e+07	8.52726e+07	8.81842e+07	13986.1	-	-	-
NEG00935					-	-	-	650.876	628.829	263563	135124	75189.5	100657	133308	121478	104234	76325.5	111324	65774.2	120881	93506.5	83321.8	83323.3	101176	137306	67346.8	126812	71356.1	81334.2	136402	95103.3	89305.7	104006	137649	84194.7	132598	100143	136421	59439.6	107470	71478.3	63037.3	74971.4	74120.6	107680	114098	-	-	-
NEG00936					-	-	-	650.849	206.95	114370	70146.7	109771	68838.5	115772	97079.3	96912.1	110328	90416.1	36644.1	100559	77700.8	35379.7	53893.8	39616.6	108183	96621.5	75501.5	87541.7	98905.3	105409	61416.1	87389.7	75641.4	80938.6	85126.7	95370.2	105695	70411.4	34356.4	59138.6	49875.4	113572	93384.4	36705.1	60222.1	37115.1	-	-	-
NEG00937					-	-	-	650.842	400.868	502600	239330	149616	196701	258473	252161	207334	168092	210960	153136	214779	159109	150907	175305	182086	232409	163449	227578	183179	149686	234280	175748	169811	193610	204237	180046	227308	182933	242142	166664	217285	167613	127546	161907	143383	188383	201320	-	-	-
NEG00938					-	-	-	650.841	564.875	1.14449e+06	540046	332241	420966	292619	508705	467261	386678	474814	369372	499973	395969	346422	419302	434565	531447	357733	273554	394097	353327	498373	424725	406673	443864	446262	393457	512055	425092	526300	351399	460199	366718	285035	372729	386048	411837	495626	-	-	-
NEG00939			Athidathion	-3.72587	-	-	-	650.834	328.985	8.37575e+06	3.56501e+06	2.87172e+06	3.1227e+06	3.39625e+06	3.29602e+06	3.20939e+06	2.9284e+06	3.16724e+06	2.86121e+06	3.41349e+06	3.13858e+06	2.74498e+06	3.05369e+06	3.12238e+06	3.50701e+06	2.75336e+06	3.54732e+06	3.23693e+06	2.75134e+06	3.39052e+06	3.06201e+06	2.93713e+06	3.22785e+06	3.12169e+06	3.10951e+06	3.49636e+06	3.05781e+06	3.23267e+06	2.89355e+06	3.26608e+06	2.82585e+06	2.5885e+06	2.8324e+06	2.93942e+06	3.00875e+06	3.2936e+06	-	-	-
NEG00940					-	-	-	650.834	792.837	256250	139286	70073.9	94843.3	123134	135093	112516	70594.3	99817.8	42432.6	118685	92787	72761.7	85165.2	93250.5	130412	73492.5	138498	83102	76586.1	135211	94431.5	84449.3	94161.7	111668	95248.6	140530	95597.7	121313	88036	108035	75817.4	52699	68301.8	78688.4	109310	125079	-	-	-
NEG00941					-	-	-	650.812	459.914	81776.3	40471.3	31684.6	39039.4	17473.2	48291	30077.6	29119.8	32583.2	21259	10697.8	26173.2	22698.4	24304.6	40924.9	51795.6	15828.8	45428.8	37658.7	29651	45871.1	35236	32036.4	25243.9	39843.2	27657.1	43404.4	24998.1	50833.3	24478	39155.2	26995.8	18088.9	9805.84	23345.2	31184.1	35052.5	-	-	-
NEG00942			2-Chloro-1,1,1-trifluoroethane	2.64191	-	-	-	650.803	116.973	3.24508e+06	1.48563e+06	1.03896e+06	1.20729e+06	1.38884e+06	1.36423e+06	1.27509e+06	1.12139e+06	1.31001e+06	1.09271e+06	1.32392e+06	1.2844e+06	1.06764e+06	1.28396e+06	1.19124e+06	1.49109e+06	1.12705e+06	1.45829e+06	1.15968e+06	1.03258e+06	1.32765e+06	1.18742e+06	1.22216e+06	1.42763e+06	1.25238e+06	1.17263e+06	1.39419e+06	1.39548e+06	1.50788e+06	1.08488e+06	1.24051e+06	1.14022e+06	939261	1.21928e+06	1.26822e+06	1.07712e+06	1.33306e+06	-	-	-
NEG00943					-	-	-	650.793	482.871	990520	467924	306307	380705	468943	442264	387594	336283	417417	320440	428096	343122	303698	363872	372263	504062	322704	469645	346589	158385	458648	360726	340210	366472	391447	335504	480018	352270	470215	322205	413040	314580	248859	350822	329488	367649	210926	-	-	-
NEG00944					-	-	-	650.778	522.863	615441	287376	160380	197878	291492	286173	238427	177150	239392	188265	267645	196468	163686	206491	233162	283441	176024	278607	206540	189246	287146	208566	211508	208022	246809	212802	274696	219200	153080	198777	247118	186874	160296	199099	193834	229984	248124	-	-	-
NEG00945					-	-	-	650.764	328.001	62249	30505.9	32598.9	25069.3	37695.1	39911.7	25574.2	21351.3	27776.8	32013.2	21844.7	32509.9	23542.3	23955.3	30688.7	33746.1	27524.9	37721.9	30469	15805.3	28028.1	30063.4	21950.2	30234	30202	26378.9	41831	25088.7	25497	25818	32877.8	28811.6	16050.6	22495.8	20602.4	24306.8	24596.7	-	-	-
NEG00946					-	-	-	650.761	546.824	89516.8	45310.3	12753.5	35947.2	55599.9	45473.3	28953.2	21546	30374.2	14735.1	39381.1	17477.5	17277.3	21666.4	38504.9	37382.2	25942.3	47120.5	28161.4	19054.5	43165.8	16829	21629.3	25967	38196.7	30334.7	42024.5	14532.9	52830.1	27838.1	29361.5	25914.1	7434.64	15827.2	15392.3	21674.5	37178.5	-	-	-
NEG00947			Phosphoguanidinoacetate	13.1936	-	-	-	650.758	196.016	688290	275388	217134	266384	270407	248613	171529	221327	196706	179248	134080	188461	210494	186074	244101	165768	156510	195400	206392	163049	220399	165110	159176	154158	200265	240561	254008	264273	238683	181426	114253	151535	173024	106470	249239	185477	222050	Carboxylic acids and derivatives	C03166	ko00330//Arginine and proline metabolism
NEG00948					-	-	-	650.756	710.834	292043	129623	63472	112282	133466	132697	104453	73119.3	117416	90858.4	125597	91272.1	71987.3	79700	102067	142526	86617.1	122752	104022	78238.9	125522	97768.3	87991.9	99355.2	102022	99586.1	138294	104149	135329	71722.4	118235	77335	62572	98682.9	90732.3	121539	125535	-	-	-
NEG00949					-	-	-	650.751	294.904	282681	138353	57638.5	32062.9	127789	128116	99900.5	80832.5	120251	72923.9	107960	79316.1	76502.8	81940.4	91433.6	140614	91891.2	132924	63954.7	35390.3	127333	98476.5	90390.2	98777.2	119402	97497.2	126492	87398.8	122834	81459.3	110743	89192	71896.7	86510.7	60643.8	95379	110639	-	-	-
NEG00950					-	-	-	650.75	434.949	4.54773e+06	1.93795e+06	1.39817e+06	1.66209e+06	1.93266e+06	1.86902e+06	1.7792e+06	1.56256e+06	1.75555e+06	1.52657e+06	1.84844e+06	1.58696e+06	1.39815e+06	1.63049e+06	1.69927e+06	1.99543e+06	1.43525e+06	1.94372e+06	1.6042e+06	1.45376e+06	1.95413e+06	1.61023e+06	1.58807e+06	1.68392e+06	1.71571e+06	1.65315e+06	1.93445e+06	1.63198e+06	1.8646e+06	1.43122e+06	1.77192e+06	1.47017e+06	1.24871e+06	1.51042e+06	1.56991e+06	1.69264e+06	1.82059e+06	-	-	-
NEG00951					-	-	-	650.749	507.902	53467.6	42927.5	27375.8	30980.5	39503	30985	34125.3	28184	28239.8	18234.2	40676.7	20108.4	23260.9	25240.1	28247	44407.5	25015.9	37830.1	36002.6	22712.2	45496.5	34263.5	31086.7	11802.9	31978.4	10078.1	49928.5	32081.7	42535.2	18277	40188.4	22174.8	14104.6	23398.4	22013.3	32704	41503.7	-	-	-
NEG00952					-	-	-	650.745	604.868	666252	323894	199691	250136	323749	307670	262902	226840	285653	211269	290496	226362	205147	231623	253616	330633	204686	313960	234803	198274	309038	234711	247624	264006	283262	224421	315804	264169	324968	202110	273672	209923	175980	223415	234399	243813	296353	-	-	-
NEG00953					-	-	-	650.742	342.91	117095	71446.5	73124.6	81802.2	84765.4	82595.2	82074.3	66956.8	49255.2	29760	44811.1	39354.2	75081.3	89044.4	68816.8	79411.3	61298.8	39162.6	29679.5	71607.1	94772.3	82142.4	37597.8	83691.2	31332.4	87672.7	56305.2	49894.9	48088.5	23252.3	52279.7	51614.3	27410.5	58782.7	47600.5	17661.4	30473.6	-	-	-
NEG00954					-	-	-	650.739	858.809	159028	84919.3	29711.4	36724	84418.5	73277.4	59160.8	38652.3	52931.5	20649.4	68095.8	42172.8	24131.2	48604.8	61833.6	67343	23408.1	82673	27093.1	33843.7	76053.9	52809.6	44783.5	52846.2	67155.6	41822.7	67609.1	46245.8	73762.3	34414.1	52451.2	45541.5	22745.5	43383	40007.6	57910.7	62242.1	-	-	-
NEG00955					-	-	-	650.734	376.907	1.82262e+06	854775	571922	694772	873885	796805	733025	639907	788158	626705	798469	648141	555683	688857	686654	844218	625652	830792	648456	606510	817966	381137	652942	674069	735318	659576	834828	702667	829368	611163	734926	607570	540089	602761	638730	683249	751611	-	-	-
NEG00956					-	-	-	650.726	118.97	1.15942e+06	493223	366633	419446	463529	507704	420289	421091	454110	419495	450323	487031	444355	421778	451836	507885	392657	492033	419837	383622	472138	416912	423540	491213	441236	516996	525160	394813	503213	372465	456610	362325	437012	426391	378453	381744	475725	-	-	-
NEG00957					-	-	-	650.726	502.936	185868	80908.2	105973	83718	89832.7	76602.3	77956.8	95456.6	83232.5	102931	98215.9	89387.7	97338.9	84064.3	80059.8	88616.2	60532.7	84214.1	72895	85894.9	78637	90067.6	83788.6	74513.3	42028.8	86187	87016.8	84864.2	72508.5	93284.3	81355.4	82279	72367.6	77103.5	62593.5	73609.2	72159.7	-	-	-
NEG00958					-	-	-	650.726	670.84	406582	211479	104761	169848	203412	208112	165986	147149	195963	124824	188495	147016	126808	151549	172681	212993	141720	190308	142482	133834	189975	152961	135767	153566	196347	168473	219115	153854	197628	26147.7	172039	122979	109284	145376	128204	172037	187507	-	-	-
NEG00959			2-oxoglutarate(2-)	-14.9037	-	-	-	650.72	142.996	261775	113108	97340.3	97711.3	127212	109286	110429	102743	97734	80291	140450	107131	99580.1	119159	101108	122416	89005.4	111925	57843.2	108368	90391.5	107118	89241	90763.5	93817.9	118862	118686	105345	115325	120515	97655	117924	85528.3	95594.6	94868.3	95925.6	98832.3	-	-	-
NEG00960			5,8-Dihydro-6-(4-methyl-3-pentenyl)-1,2,3,4-tetrathiocin	24.3513	-	-	-	650.72	263.013	2.06523e+06	1.00212e+06	798743	841564	895962	862637	824915	797864	855334	770074	881165	875740	813331	859018	874187	964048	792445	927402	867068	778575	933694	860186	840811	843826	816562	838347	924426	869974	838916	782649	891404	782145	725835	800158	815173	849797	880529	-	-	-
NEG00961					-	-	-	650.719	334.897	583507	312250	190652	239850	327401	291764	248864	228245	285187	193027	298693	323780	190777	249859	243401	284461	207961	309286	229525	202818	333661	225407	232092	239183	266878	241822	278595	244828	151137	203059	256792	207482	205709	214926	218757	237476	124623	-	-	-
NEG00962					-	-	-	650.719	588.836	422195	209346	113313	161619	194617	208863	170919	119293	162252	130595	185545	125567	108011	156079	142846	194887	123629	207985	137150	121299	198687	153333	135732	152446	176804	148727	189626	164968	210278	122699	181478	121803	89348.8	121280	145702	149703	193295	-	-	-
NEG00963					-	-	-	650.719	612.798	72879.3	57872.2	11346.2	28296.1	46264.1	58379.4	32769.4	20338.2	45506.8	13454.9	38190.1	22906.9	18429.6	25073.1	31696.6	56380.3	18605.9	59703	24670.6	23849.8	59943.2	34818.7	20360.1	25602.7	47475.4	24007.7	57110.5	37719.4	63841.4	23133.9	39509.5	32291.3	17344.1	26480.8	22295.5	40403	49708	-	-	-
NEG00964					-	-	-	650.719	882.77	160545	76761.7	31055.4	54483.8	67330	73592.1	65560.4	34326.9	75526.9	22028.9	69236.7	37477.9	32720.9	48807.2	55380.5	69147.4	36729.8	76338	37650.5	29548.9	69478.6	52519.1	40157.6	50165.3	55423.6	31286	75926.3	52681.2	70645.7	42932.5	70930.6	42450.2	23903.5	29730.9	48517.9	57749.7	71507.7	-	-	-
NEG00965					-	-	-	650.715	816.798	75566.4	61070.3	17067.3	35751.2	46534.5	55256.6	49102.2	18029.3	43501.4	13762.7	51736.3	28919.9	22723	29196.1	30236.4	59989	18887	67669.7	26925.2	22708.7	52409.9	42084.8	20398.7	41171	43195.1	21729.6	46675.5	37777.9	56574.9	27320.1	41140.1	24635.3	11329	16098.5	24112.5	33321	48980.3	-	-	-
NEG00966					-	-	-	650.712	694.802	133831	87803.8	25730.8	56322.7	71800.1	78570.9	62609.5	42561.6	73694.9	40153.2	79509.7	23150.1	26853.8	49583.6	60971.7	88678.1	45325.2	81003.8	40842.9	32049.8	91420.9	55564.7	48567.7	56785.4	70033.8	45525.2	92490.6	21782.8	85269.8	50546.9	75431.2	40893.2	36692.9	42905.7	40548	45501.1	74258.4	-	-	-
NEG00967					-	-	-	650.711	141.187	23951.3	24605.3	2401.41	10933.8	15499.2	40260.8	13664.9	7047.77	12539.1	5029.76	20675.6	14476.1	13520.7	11261.5	26188.9	10844	9039.12	21711	14441.3	6102.06	17846.8	11692.5	19057.5	23762.5	31910.1	4799.4	16674.2	10839.8	32434.4	6040.5	32560.2	13387.9	2151.35	9751.16	6826.22	12831.4	11337.3	-	-	-
NEG00968					-	-	-	650.71	420.933	240112	115364	117948	111953	120888	112785	106611	63802.9	115828	109053	102243	117074	126808	119012	95437.1	106231	111095	112742	98973.9	110244	98608.4	104603	88949	105866	77453.3	101435	116924	98619.9	86197.1	132212	97650.4	106703	107827	93110.9	87683.5	93399.4	97404.6	-	-	-
NEG00969					-	-	-	650.708	776.806	233570	156869	65879.3	93588.7	133112	147093	110353	86475.5	130333	70603.7	128847	81626.9	68142.9	98756.5	102941	143410	81052.4	140893	103959	75231.1	128035	101714	83106.5	105476	122227	104304	137419	95266.6	126661	85439.8	116458	81191.7	66144.6	83534.2	97990.4	109525	131453	-	-	-
NEG00970					-	-	-	650.708	840.76	83112.2	55240.3	20441.2	39729.6	60918.3	55887.8	27913.9	31734	51285.7	16160.6	48055	26179.4	17006.5	21752.9	25597.2	58927.3	24295.3	57379.7	23793.7	22968.4	52200.9	33975.4	21646.2	30350	52642.7	20197.2	57996.5	32186.4	49717.4	21344.6	47522.9	30996.9	17781.7	25715.3	12467.5	41094.6	52600.4	-	-	-
NEG00971					-	-	-	650.708	874.84	54342.7	44173.8	11164.7	36380.8	31188.9	35963.7	23943.9	22054.3	29403.4	19077.4	36373.9	25018.5	13853.9	27827.5	22610.5	44413	14959.2	38147.8	25521.8	18897.9	52148.1	28333.3	23518	31701.5	33907.2	22383.1	40911.2	35519.3	46865.9	15653.5	25277.2	21968	5011.32	22097.9	13745	41971.9	42159.6	-	-	-
NEG00972					-	-	-	650.708	898.801	94748.9	46851.3	32569.3	26812.7	33530.6	49145.4	18962.2	19168	37687.9	29214.1	45737.3	28993.5	14232.5	30090.2	35599.2	41176.7	17704.2	57189.5	16948.1	23575.9	50441.2	29161.7	32355	32697.3	39110.7	28975.2	37054.1	30880.4	62174.7	30491.6	50927.7	24449.7	12226.9	24490.4	25769.8	30040.6	43709.7	-	-	-
NEG00973					-	-	-	650.703	310.935	2.94984e+06	1.37075e+06	938538	1.12972e+06	1.30998e+06	1.29941e+06	1.16136e+06	984815	1.16956e+06	983806	1.28004e+06	1.01804e+06	952414	1.05977e+06	1.08346e+06	1.37247e+06	990425	1.2893e+06	1.04411e+06	952639	1.29147e+06	1.0624e+06	1.04292e+06	1.11862e+06	1.17787e+06	1.08586e+06	1.34582e+06	1.09607e+06	1.28274e+06	1.00017e+06	1.18752e+06	998443	865359	990869	1.00052e+06	1.10358e+06	701924	-	-	-
NEG00974					-	-	-	650.703	734.795	152483	73674.9	32949.3	47239.1	92841.8	83219.2	53759.3	27774.8	62945.2	26056.7	54173.6	39527.3	24906.3	37157.2	44355.7	58940.4	29321.8	76436.4	19049.1	36742.9	76946.5	36467.4	34391	33009.6	48856.2	37538.4	64218.8	39192.6	79932.8	31978.8	48977.3	46825.2	28991.8	34716.6	37476.5	37264.5	61612.6	-	-	-
NEG00975			Etidronic acid	17.7037	-	-	-	650.7	204.971	7.98191e+06	3.5021e+06	2.63332e+06	2.99717e+06	3.47163e+06	3.3583e+06	3.14725e+06	2.75974e+06	3.12542e+06	2.74158e+06	3.31913e+06	2.75698e+06	2.57314e+06	2.89078e+06	2.98635e+06	3.5583e+06	2.72738e+06	3.47811e+06	2.80627e+06	2.65316e+06	3.37039e+06	2.88293e+06	2.82367e+06	3.13584e+06	3.1487e+06	2.95996e+06	3.51252e+06	3.00154e+06	3.3115e+06	2.64144e+06	3.21081e+06	2.64975e+06	2.39253e+06	2.71334e+06	2.77503e+06	2.83384e+06	3.29355e+06	Organic phosphonic acids and derivatives	-	-
NEG00976			Histamine Phosphate	2.19504	-	-	-	650.7	306.027	243049	76369.5	56350.9	96777	101872	69289.7	83538.7	74091.4	90342.7	59269.2	50530	102165	82742	94288.5	94140.2	97318	59001.3	90924.1	80118.5	73487.6	125097	76700.3	83034.3	86626.5	79464.2	79863.2	98298.8	88699.4	93031.4	68480.4	85725.8	88571.4	50194	37414.5	68440	84078.3	82818.8	-	-	-
NEG00977					-	-	-	650.699	100.01	168446	48173.3	50932.5	52188.4	61333.8	287344	284874	41134.5	56093.3	59562.9	57506.9	47953.5	264219	261374	59671.8	42038.2	54579	61158.2	47326.9	56238.6	34308	67627.6	62352.4	56485	49604.4	46455.5	76368.7	55320.6	56348.1	48681	52544	59195.4	45748.6	40577.7	301625	382079	53355.1	-	-	-
NEG00978					-	-	-	650.699	84.9908	294005	102951	135775	113311	98370.2	120401	109850	115406	94465.7	132757	103198	89945.2	119075	116493	104028	127079	104058	107247	112095	123445	107820	119618	94481.5	101339	90040.2	128756	106154	102564	96041.2	123360	107370	117997	126326	100428	106725	94028.4	100995	-	-	-
NEG00979					-	-	-	650.699	354.962	194477	69353.8	57683.2	58035.6	55629.3	60445	45724.5	62450.7	71381.9	64400.7	63059	66505.4	56713	72072	49224.7	30937.2	56083.7	23014.7	65975.1	41953.2	81742.2	42798.1	57345.2	68730.1	31812.9	55499	57503.6	53343.8	61329	58905.2	57088.2	60529.8	23271	52964.8	37784.2	48343.4	54115.8	-	-	-
NEG00980					-	-	-	650.698	359.928	212566	106552	66886.6	82315.7	98769.2	101979	71139.6	71631.4	100291	71540.5	54459.5	81026.1	54742.3	62817.4	74447.3	104343	68443.8	51021.6	57412.7	28503.5	101929	81329	66602.2	36967.1	85330.1	76079.6	112379	42801.4	95878	93098.2	84532.9	58356.9	43303	70866	71438.3	87950.3	85518.1	-	-	-
NEG00981					-	-	-	650.698	171.961	172170	92867.4	60521.8	73548.4	84956.3	99761	52288.6	58033.8	75077.9	60797.8	74725.8	66419.3	63010.1	66370.8	65726.5	80168	46362.9	78783.9	49329.1	39927.3	97073.5	73275.6	47623.6	59350.2	71522	73576.2	85260	48397.3	82393.4	43650.3	80110.2	41639.9	51937.8	59735.1	56916.8	52930.8	51776.7	-	-	-
NEG00982			Pipobroman	-13.1625	-	-	-	650.697	352.946	4.55689e+06	2.02336e+06	1.4733e+06	1.6931e+06	1.99398e+06	1.95815e+06	1.81667e+06	1.55302e+06	1.78791e+06	1.58551e+06	1.90459e+06	1.60915e+06	1.42078e+06	1.70146e+06	1.72353e+06	2.06156e+06	1.52647e+06	2.01218e+06	1.59976e+06	1.49071e+06	1.97728e+06	1.64764e+06	1.62811e+06	1.70636e+06	1.76519e+06	1.64287e+06	2.01912e+06	1.67259e+06	1.9153e+06	1.49301e+06	1.79983e+06	1.4994e+06	1.28932e+06	1.49071e+06	1.55916e+06	1.67513e+06	1.06755e+06	Diazinanes	-	-
NEG00983			4-Carboxy-4'-sulfoazobenzene	-1.05626	-	-	-	650.694	305.023	3.19054e+06	1.24779e+06	1.07554e+06	1.2248e+06	1.18923e+06	1.18775e+06	1.21836e+06	1.16001e+06	1.20068e+06	1.14767e+06	1.18984e+06	1.23111e+06	1.63752e+06	1.23061e+06	1.28816e+06	1.21083e+06	1.06878e+06	951861	1.22343e+06	1.11877e+06	793647	1.19034e+06	1.15243e+06	1.22875e+06	911777	1.21476e+06	1.2646e+06	1.21232e+06	1.19062e+06	1.08216e+06	1.24811e+06	1.48379e+06	988798	1.10125e+06	926457	1.18714e+06	1.1641e+06	-	C06673	ko01120//Microbial metabolism in diverse environments
NEG00984					-	-	-	650.692	396.972	425021	165081	186525	162097	180569	161714	169608	171861	162667	161586	152762	153117	182226	178818	170985	167708	161523	67831.6	164128	173700	171005	172146	165611	158645	129474	180717	183474	151048	164974	185308	170803	168693	176473	153128	151163	127230	150885	-	-	-
NEG00985			Cuprous oxide	2.86379	-	-	-	650.687	140.847	38865.9	37009	14552.1	20229.4	22198.6	48518.8	20982.8	13983.4	28620.8	17784.5	28063.7	19690	15013.3	21071	28151	19063.4	16539.4	25831.8	14698.6	9307.36	23557.5	23148.9	27036.3	23827.4	30250.6	14747	29337.8	19636.7	19045.9	8722.4	44569.5	23689.7	10524.5	13548.8	15016.3	24104.9	33632.3	-	-	-
NEG00986					-	-	-	650.615	581.912	45271.9	33234.9	25155.5	25416.6	36223.8	51160.2	24653.4	11140.2	26987.6	14537.2	29587	24315.3	12907	17070.8	16897.1	44741.9	12398.2	41755.3	21359.1	19353.2	28062.4	19641.3	29518	29470.3	28376.9	25444.3	31222.3	22546	33129.2	20818	29340.6	12248.8	13401.7	16543.8	24820.1	36059.6	31934.4	-	-	-
NEG00987					-	-	-	650.585	190.955	143007	33058.7	65049.3	57736.1	35255.2	13689.4	15601.7	62309.3	55263	55444.1	58084.9	51494.8	61428.7	35686.2	35371.2	58273.2	51082.8	25930.7	64141.1	28961.5	67677.9	29543.9	57766.3	33718.5	66462.6	35394.1	27939.1	60759.9	59569.3	75330.2	52746.7	59808.6	51926.7	49299.4	60942.6	59176.8	51875.4	-	-	-
NEG00988			Methyl 2-propenyl selenide	12.4763	-	-	-	650.488	134.974	2.75298e+06	19012.3	983533	31357.5	1.18929e+06	1.12553e+06	31577	1.03156e+06	28272.4	918053	1.12469e+06	24630.8	977045	33564.6	1.05406e+06	1.14973e+06	27058.7	1.04762e+06	39227.9	854977	24798.6	959124	21049.5	19707.7	1.03991e+06	1.01955e+06	1.1134e+06	1.14691e+06	33969.9	963904	17527	26910.4	915473	30181.1	1.07468e+06	30283.9	1.03678e+06	Organometalloid compounds	-	-
NEG00989					-	-	-	650.488	246.981	1.22027e+07	4.74958e+06	3.77097e+06	4.27275e+06	4.77099e+06	4.65777e+06	4.51104e+06	3.97558e+06	4.40091e+06	4.01007e+06	4.69076e+06	4.07719e+06	3.81005e+06	4.35736e+06	4.32042e+06	5.05384e+06	4.02622e+06	4.78912e+06	4.08943e+06	3.75507e+06	4.87645e+06	4.16568e+06	4.18151e+06	4.59552e+06	4.40934e+06	4.31196e+06	4.88907e+06	4.241e+06	4.50911e+06	3.95954e+06	4.58894e+06	3.90464e+06	3.36092e+06	3.95841e+06	4.21032e+06	4.17592e+06	4.62773e+06	-	-	-
NEG00990			Lythidathion	-3.86072	-	-	-	650.484	314.969	749679	291793	357369	284595	287410	262254	278934	310091	265977	316956	287802	272980	301142	285409	249171	157931	303309	261593	288015	306364	277530	294264	273955	267078	237185	285787	287292	268271	261815	144432	268859	282485	320749	267675	235468	235487	224212	-	-	-
NEG00991					-	-	-	650.482	188.94	729312	159167	225187	273458	308462	321829	151825	132215	293206	116680	300622	239009	222081	257871	157267	190710	250254	144600	241096	232789	320513	256901	245203	284545	300190	251342	325431	256204	327274	245302	289001	233711	210528	230489	149117	237111	125399	-	-	-
NEG00992					-	-	-	650.482	483.942	255152	58359.8	82041.6	100921	111620	112719	88258.1	72624.8	102794	66686.2	115381	82609	71790.2	78523.4	95387.1	122800	48666.4	118111	90342.3	70621.9	110417	82980.1	78877.3	84524	89249.4	87504.5	106307	91323.8	113387	85835.5	109695	72742.9	65617.7	82166.1	80999.4	83309.1	95300.4	-	-	-
NEG00993					-	-	-	650.481	82.0034	141161	919400	46439.2	1.08483e+06	30609.8	47082.1	1.03627e+06	1.18644e+06	36626	1.38704e+06	53171.3	41831.7	33666.4	36756.4	48214.5	22849.5	44580.2	45514.7	29613.7	38602.7	45028	1.05808e+06	33287.1	42373.4	1.07593e+06	41498.4	46683.7	1.13502e+06	43787.5	1.15274e+06	36751.8	44183.8	26875.3	31660.5	30661.8	25534	996738	-	-	-
NEG00994					-	-	-	650.474	377.978	510686	185307	157344	188176	207166	213269	179061	178083	189574	154539	187427	193171	163618	162101	177539	207662	151461	105806	196157	166097	203922	188881	169592	167337	177238	180318	218284	178020	190192	181933	177032	166588	145077	160680	170052	173544	177414	-	-	-
NEG00995					-	-	-	650.458	319.936	421170	200329	155879	168399	105629	201796	171695	66000.4	179002	129322	188154	67368.7	141135	168792	167175	97295	128146	113263	148579	136671	101671	153570	148837	155370	166593	78188.4	204824	160610	195746	148724	180941	145468	118320	131338	145714	76574.8	184843	-	-	-
NEG00996			Succinic anhydride	-16.1806	-	-	-	650.452	99.0071	1.21533e+07	4.64603e+06	4.31215e+06	4.62646e+06	4.7697e+06	4.41353e+06	4.72488e+06	4.60784e+06	4.40057e+06	4.45679e+06	4.631e+06	4.45745e+06	4.42962e+06	4.46917e+06	4.53072e+06	5.01339e+06	4.51241e+06	4.61774e+06	4.6791e+06	4.34235e+06	4.47072e+06	4.43409e+06	4.39128e+06	4.49406e+06	4.29029e+06	4.47371e+06	4.74361e+06	4.6685e+06	4.50188e+06	4.49086e+06	4.49896e+06	4.43186e+06	4.22758e+06	4.57571e+06	4.37443e+06	4.47913e+06	4.42439e+06	Oxolanes	-	-
NEG00997			2,4,6-Trichloro-4'-biphenylol	-23.3504	-	-	-	650.452	270.943	3.46395e+06	1.55919e+06	1.15255e+06	1.28774e+06	1.57116e+06	1.49895e+06	1.37547e+06	1.19005e+06	1.40208e+06	1.17755e+06	1.47297e+06	1.20339e+06	1.08103e+06	1.29972e+06	1.26711e+06	1.56104e+06	1.17534e+06	1.52059e+06	1.1917e+06	1.13087e+06	1.50078e+06	1.26345e+06	1.23597e+06	1.34558e+06	1.38347e+06	1.28073e+06	1.57304e+06	1.25494e+06	1.44209e+06	1.11681e+06	1.42e+06	1.14635e+06	988147	1.17246e+06	1.16524e+06	1.27078e+06	1.4369e+06	-	-	-
NEG00998					-	-	-	650.444	164.978	392772	136541	145439	145076	155455	144185	143940	151694	148704	154574	129343	140757	135739	141595	152122	46431.8	137333	75390.5	138243	145694	156945	79642.5	157595	153962	136969	150684	150426	130771	144454	144382	149161	154943	146447	133353	126437	139845	147094	-	-	-
NEG00999					-	-	-	650.441	401.939	250686	119963	90746.2	104652	126366	130546	125503	84501.1	118863	86406.8	118069	98193.5	80173.5	91634.2	100268	127621	82455.9	121003	81425.7	93338.9	124019	105346	48861.5	95919.4	110612	89824.4	135134	97706.4	142612	80597.4	122428	91213.4	72455.6	80648.8	89869.9	91390.6	114574	-	-	-
NEG01000					-	-	-	650.439	425.9	91843.2	58109.6	21896.2	31756.4	39428.1	59365.5	33635.9	27365.8	14799.3	26407.6	46965.1	18568.1	21116.6	28469.2	29967.2	51972.8	13439.3	41291	33763.2	27240.5	55003.5	33098.5	23536.4	35843.9	49793.5	33519.2	50680.1	33331.9	40309	20836.4	35164.4	25914.7	16913.6	17871.8	23345.8	40953.8	46084.3	-	-	-
NEG01001					-	-	-	650.433	373.011	74375.1	26085	35226.8	28362.8	19721.2	22473	26220.1	24819	23936.1	23831.8	24016.5	32626.9	32757.7	19211.3	32386.7	22643.9	30302.6	21382.7	31220.3	21573.4	22816.8	29109.1	27600.3	38902.9	13878.3	16419.8	21257.3	25161.9	16245.1	33826.7	22340.2	31502	20086.8	24343	22843.3	26992.7	30069.8	-	-	-
NEG01002					-	-	-	650.432	224.024	219110	69125.7	62587.3	65640.1	65192.1	49755	43670.4	79520.1	71061.6	33945.4	65126.7	69694.5	70043.5	89036.6	56954.2	76793.4	66426.6	62877.1	70420.4	67697.8	63406.4	54200.2	56607.4	58467.7	88989.4	64731.4	79376.3	57351.8	54417.1	59903.9	77837.9	66141.1	58736.3	57694.5	40144.4	63469.2	43789	-	-	-
NEG01003					-	-	-	650.432	441.931	293245	129738	32125.8	93100.9	140998	123415	98695.9	88091.8	120811	76261.2	113592	84489	84823.6	102530	86084.1	142245	78063.1	119465	99470.6	80150.5	122475	100706	86661.7	87799.8	112212	92790.9	128688	91203.7	133208	95382.7	116759	84125.9	57620	78562.3	90843.6	100803	97752.6	-	-	-
NEG01004			Oxapyrazon	13.409	-	-	-	650.426	335.967	619938	271447	225283	236019	275858	281201	245309	229119	242885	207775	262339	237682	201155	221675	259029	291002	205161	134086	239861	196502	267910	226967	229783	227135	232151	234664	159657	228000	258860	201671	245733	211230	180979	215405	219702	241182	243190	-	-	-
NEG01005			Stipitatate	-17.6387	-	-	-	650.422	181.011	6.5527e+06	2.55398e+06	2.15115e+06	2.45722e+06	2.78289e+06	2.64826e+06	2.48704e+06	2.39416e+06	2.28186e+06	2.67317e+06	2.47831e+06	2.53004e+06	2.54548e+06	2.25838e+06	2.4356e+06	2.66238e+06	2.30317e+06	2.7111e+06	2.37342e+06	2.10248e+06	2.5038e+06	2.27232e+06	2.2617e+06	2.45883e+06	2.3618e+06	2.32341e+06	2.67653e+06	2.36852e+06	2.4837e+06	2.26097e+06	2.53301e+06	2.50129e+06	2.07358e+06	2.21753e+06	2.32371e+06	2.31764e+06	2.50223e+06	-	-	-
NEG01006					-	-	-	650.412	100.986	1.03889e+06	380303	374840	433885	427683	403516	407984	354814	388367	338670	382146	377125	379691	402488	399317	417652	398469	414994	405596	411908	381583	408471	382522	395012	394320	404220	409462	440675	437818	403042	376017	375164	415664	373869	376130	360419	401766	-	-	-
NEG01007			Allitridin	-17.9011	-	-	-	650.412	176.984	748034	173986	241361	294399	156885	282283	302709	269902	279049	143102	270761	238670	271829	281955	271250	142173	375855	266269	263545	272505	259303	253734	260424	255672	255226	264265	352651	266689	255431	285395	285383	278621	312071	248249	258899	137094	122477	Organic trisulfides	-	-
NEG01008					-	-	-	650.41	478.975	656470	242680	294342	244037	252359	238958	218785	250965	170769	247389	206866	192910	234533	212157	257022	205510	255222	241267	247305	206202	216240	256060	226936	214254	194774	223132	233684	213544	206544	267316	222378	223982	205123	242317	185929	224953	209920	-	-	-
NEG01009					-	-	-	650.349	295.974	592027	245350	183425	214446	242343	242471	224461	217243	214081	203063	221097	103848	209205	200793	223702	143450	182805	238106	230534	188125	257371	208044	203782	206142	221354	205547	247463	208424	239476	204407	235215	202839	89114.1	204833	220776	213066	105941	-	-	-
NEG01010					-	-	-	650.263	143.022	1.64377e+06	754860	1.55313e+06	749277	775867	740783	781691	782174	563428	1.71862e+06	1.59527e+06	1.62139e+06	717784	611411	580046	654254	586466	1.39232e+06	767880	1.59578e+06	738476	780794	586446	720166	731727	562139	637934	609663	1.48302e+06	1.52437e+06	579305	565875	1.02546e+06	584029	574085	714703	716582	-	-	-
NEG01011					-	-	-	650.248	523.934	105835	59069.7	21352.1	39602.6	46405.3	35528.9	33978.3	30471.8	29368.8	30067.1	39626.5	37741.6	27609.8	28925.4	39944.9	38618.6	24142.7	47136.7	35480.3	32313.3	30622.5	27268	37063.7	34041	39612	35639.3	53280.7	28538.2	54350.1	26661.3	42970.5	23224	16273.9	23268	35905.7	41043.2	30731.7	-	-	-
NEG01012					-	-	-	650.235	101.981	2.10655e+06	938924	1.11636e+06	831111	856467	1.30597e+06	875070	1.17306e+06	1.14678e+06	1.15192e+06	1.26934e+06	1.10843e+06	1.29132e+06	830026	1.10211e+06	1.20077e+06	1.31968e+06	907419	1.31416e+06	740035	1.26958e+06	1.12402e+06	792521	1.13025e+06	855298	1.04029e+06	947931	910059	912098	717948	828345	1.00501e+06	998991	970972	1.00239e+06	782105	1.29358e+06	-	-	-
NEG01013			2-Pyrone-4,6-dicarboxylate	-24.7883	-	-	-	650.221	182.989	1.6131e+06	701249	558204	623110	668102	717058	663002	537563	597880	653620	549224	594255	557062	603846	613971	627520	568099	690566	505417	542605	700893	549823	579823	638025	641556	649726	656450	626006	694031	569483	615309	487428	515398	552588	497809	630765	634532	-	C03671	ko01120//Microbial metabolism in diverse environments
NEG01014			Chlormephos	10.8248	-	-	-	650.221	232.966	502133	256342	254981	247473	263594	240095	227340	249019	227114	237213	225745	223038	276735	262727	266593	262366	267860	247201	251732	259506	212194	252026	250853	182696	226038	245787	248866	211581	200525	234140	229194	278554	256847	233889	181830	221187	231176	-	-	-
NEG01015			Carboxyphosphamide	1.27117	-	-	-	650.202	291.008	269261	63166.2	59780.9	106347	62120.2	73313.2	95651.5	82495.9	94668.4	78849.1	91906.2	79384	103603	84598.6	81908.7	78750.8	75005.7	66712.6	116131	88955.9	109673	95772.7	81691.2	83398	68595.1	127294	83627.4	78975.5	62811.8	110996	82971.2	118496	81664	54512.6	76977	96124.2	83066.4	Organonitrogen compounds	C07646	ko00982//Drug metabolism - cytochrome P450
NEG01016					-	-	-	650.198	322.941	543121	252958	165224	45592.2	216508	99261.7	202797	176070	235575	158855	223514	45731.1	169498	59034.5	210499	86601.5	35456.8	246823	167981	170610	223023	185075	174643	37828.5	230415	177503	55912.3	187076	53640.9	69893.5	215407	181753	171466	187618	150505	203771	239802	-	-	-
NEG01017					-	-	-	650.191	127.997	186304	71342.2	123733	72378.8	72953.9	56505.4	77888	73186.6	45899.3	89659.3	80202.9	102501	75117.1	496064	62097.7	527681	46554.8	498399	54860.5	57047.2	35865	57320.8	88206	56755.8	53706.8	96556.2	88925.8	66422.2	67791.9	78019.5	59316.2	66758.7	112478	70735.4	72669.3	74808.8	75560.8	-	-	-
NEG01018					-	-	-	650.191	269.959	154133	83032.6	57236.9	52862.5	41581.6	66240.7	39407.9	32179.9	66336.4	43559.7	53084.5	40456.8	41266.3	41703.6	56177.6	57961	36458.1	30875.4	48954.3	52762.4	68373.5	56044.9	39862.9	47063	54028.7	40471.9	64537	32851.2	60454	24756.1	49433.8	47030.2	26516.1	39724.5	19710.2	20087.8	55280.5	-	-	-
NEG01019					-	-	-	650.19	213.971	554960	383586	348291	355886	433723	400398	389090	328593	370021	178961	381535	303489	302545	340657	219014	209737	317185	402103	343800	195558	228555	185634	324094	224164	353288	343277	428009	368111	388811	329361	364695	165222	148300	328250	322618	352655	363708	-	-	-
NEG01020			Cysteinyl-Cysteine	-5.46505	-	-	-	650.184	223.02	5.3964e+06	2.13277e+06	1.92391e+06	1.19722e+06	2.09851e+06	2.06055e+06	1.18854e+06	1.93172e+06	1.86506e+06	2.04471e+06	2.05758e+06	1.98467e+06	1.99041e+06	1.13574e+06	1.01633e+06	2.04569e+06	2.41518e+06	2.05119e+06	1.96533e+06	1.9464e+06	2.01823e+06	1.98274e+06	1.90565e+06	2.00734e+06	1.99182e+06	997376	2.07456e+06	1.50897e+06	1.97203e+06	2.01769e+06	2.02205e+06	1.96778e+06	1.72793e+06	1.74947e+06	1.90966e+06	1.9594e+06	1.41708e+06	Carboxylic acids and derivatives	-	-
NEG01021					-	-	-	650.181	253.964	612312	266759	221694	241931	297084	268674	242555	241985	270332	121002	277647	123761	215312	229557	234442	297096	196907	151246	239268	205112	259920	108907	226867	234987	234899	218349	286423	228881	148816	216404	273650	197386	208767	215535	209320	250367	272405	-	-	-
NEG01022			2-Hydroxymucote semialdehyde	-13.4759	-	-	-	650.176	141.017	4.11396e+08	1.5584e+08	1.48542e+08	1.44413e+08	1.5824e+08	2.00831e+08	1.5629e+08	1.61741e+08	1.09524e+08	7.43684e+07	8.68726e+07	6.83671e+07	1.53941e+08	7.69601e+07	8.94809e+07	1.23542e+08	1.53973e+08	1.8071e+08	1.61598e+08	1.35787e+08	1.15169e+08	8.8077e+07	1.09121e+08	2.27022e+08	1.37772e+08	1.1035e+08	1.21222e+08	1.74028e+08	1.52822e+08	1.52902e+08	1.1568e+08	1.57164e+08	6.40527e+07	1.29827e+08	6.70687e+07	1.37442e+08	8.88694e+07	-	-	-
NEG01023			Fluorocitric acid	-24.2951	-	-	-	650.175	209.005	345306	161428	130953	121781	157394	141941	141384	127374	89149.6	2.87382e+06	86739.5	115117	131216	117224	119672	138985	140421	112520	108516	123616	100325	77631.8	141837	95959.5	91576.2	70191.1	146239	151657	127832	158862	112167	137641	148004	140476	107811	142433	110151	Carboxylic acids and derivatives	-	-
NEG01024					-	-	-	650.17	108.007	1.04007e+06	409552	351857	372482	429641	421483	387612	372026	379962	361999	395801	336217	359550	349724	369251	454079	352496	395289	355800	326290	406487	348999	332111	355521	369152	526567	410006	350356	413177	370611	390528	344942	328767	321054	336742	381100	389364	-	-	-
NEG01025					-	-	-	650.169	338.93	157726	80499.8	79552.9	66004.3	81430.4	65135.2	62882	67079.6	74542.5	79617.3	74683.3	55720.9	88389.3	86142.5	52996.9	86947.6	79127.9	69735.5	51713.1	67547.2	23997.2	81116.1	70729.2	67262.6	59319.8	64784.4	87299.4	62456.9	59041.7	77952.5	52486.5	66084.2	75767.2	47210	47821.3	48343.9	63395.1	-	-	-
NEG01026					-	-	-	650.154	393.972	71219.8	30283.6	33313.8	29833.5	36143.2	37748.4	36149.3	23679.1	32857.5	13092.2	46649.1	41477.2	27713.4	19991.3	30687.7	39356.3	18187.4	37039.4	22675.8	23783.5	32449	46869.4	17754.9	30688.5	31748.1	33732.4	52240.9	28935.8	38802.7	34138.5	28200.6	34614.2	18503.4	25731.6	27211.8	22561.8	20085.8	-	-	-
NEG01027			5-Hydroxy-2-furoic acid	-15.8895	-	-	-	650.063	127.002	1.19609e+07	4.7039e+06	5.1644e+06	4.7371e+06	4.50817e+06	4.38707e+06	4.70127e+06	4.93258e+06	4.2453e+06	5.25353e+06	4.42455e+06	4.65974e+06	5.61834e+06	4.68197e+06	4.80163e+06	4.67102e+06	5.17997e+06	4.96837e+06	4.68159e+06	4.6907e+06	4.36026e+06	4.57954e+06	4.59682e+06	4.56374e+06	4.53727e+06	4.89518e+06	4.60807e+06	4.71526e+06	4.30249e+06	5.23255e+06	4.48349e+06	2.93966e+06	5.30695e+06	4.38989e+06	4.59902e+06	4.35455e+06	4.25411e+06	Furans	-	-
NEG01028					-	-	-	649.985	229.966	108546	17611.4	37965.6	34793.1	21104.3	21415.1	36364.8	35157.5	40189.2	30146	48558.8	25425.6	39525.4	40803.7	36193.2	45801.8	36975	47372.2	32001.2	37608	47731.9	42463.2	23073.3	30236.2	34525.6	40156.1	53425.4	33097.2	49172.1	28679.7	42577.3	37802.6	28782.9	28647.6	34558.7	28632.4	44435.5	-	-	-
NEG01029			Lulicozole	21.703	-	-	-	649.95	351.962	75776.2	41454.7	31114.3	32481.6	50120.1	29776.5	29747.8	39462.1	37501.9	31281.9	33206.9	29173.7	33925.2	39902.7	31513.7	19990.3	34941.4	38303.6	18002.7	29708	39803.3	29120.4	30948.7	14211.4	31331.9	36341.2	59195.5	35463.5	36006.4	26360	45366.8	32184.5	23434.9	19854.5	37333.7	26251.2	40982.5	-	-	-
NEG01030					-	-	-	649.948	277.925	94617.1	38898.9	31802.8	35048.7	41320.4	39347.1	28026	26315.4	36837.2	21674.9	41874	19677	34026.1	28856.9	34135.5	58342	25094.4	48573.2	24496.9	14130.2	54361.4	12407.7	26244.6	29002.6	40897.8	25881.9	49493.4	32957.8	18903.7	29725.2	33626.7	32479.9	16210	32482.5	24300.2	37614.6	37081.9	-	-	-
NEG01031					-	-	-	649.919	417.934	73792.9	29832.4	21606.8	24727.4	34750.3	34183.1	34427.6	23291.1	43323.7	9737.71	24232.8	26590.3	15843.1	23717	21601.4	29939.9	24562.4	31260.1	14977.9	27271.8	33310.2	23571.7	16778	30317.3	30497.6	25517	19751.4	26227.3	32962.7	21144.6	28425.3	19323.4	18077.3	19260.9	19371.4	29647.9	26743.4	-	-	-
NEG01032					-	-	-	649.891	126.976	1.29244e+06	525049	489019	485424	520892	497130	472790	519701	506991	477322	509823	485225	495025	465771	506305	555038	508792	515456	479870	449372	514312	503382	476439	473193	453585	490055	551100	508741	515186	510765	502453	471546	470952	447474	447289	474667	484123	-	-	-
NEG01033					-	-	-	649.878	124.002	3.99934e+06	1.64752e+06	1.68139e+06	1.54148e+06	1.59489e+06	1.58997e+06	1.48493e+06	1.61949e+06	1.50868e+06	1.59347e+06	1.53653e+06	1.24217e+06	1.66855e+06	1.56317e+06	1.65654e+06	1.64714e+06	1.65833e+06	1.53785e+06	1.54797e+06	1.50019e+06	1.51936e+06	1.60323e+06	1.53953e+06	1.6664e+06	1.42438e+06	1.60627e+06	1.57118e+06	1.44233e+06	1.55804e+06	1.63484e+06	1.58644e+06	1.47757e+06	1.2271e+06	1.60777e+06	1.60163e+06	1.50873e+06	1.44968e+06	-	-	-
NEG01034			Mannitol	2.93887	-	-	-	649.809	181.072	167358	44263.6	118634	130511	58306.4	51259	87662.4	56565	128406	141472	33211	58316.4	216666	79434.3	46614.5	67030.7	12205.9	46865.3	29090	247643	44083.5	226707	55370.3	73739.2	47763.4	102616	81084.7	67718	62160.7	126535	25042.5	92771	120756	8396.99	52883.7	42112.5	21386.2	Organooxygen compounds	C00392	ko02010//ABC transporters;ko00051//Fructose and mannose metabolism
NEG01035					-	-	-	649.64	306.91	67248	54594.4	125356	123655	175382	32914	57842.8	125953	34935.3	130579	160836	145982	77178.3	130274	127098	213069	43892.7	41147.3	101316	23429.3	162072	141067	133664	143286	79378.7	140648	64208.4	34838.7	34992.5	118846	164362	125740	140074	95144.9	131767	233038	178957	-	-	-
NEG01036					-	-	-	649.635	157.971	1.92816e+06	679629	696372	723051	716899	715566	677696	690282	673506	651659	648822	615558	704274	658050	671530	719874	710342	755246	690807	646194	733054	708321	664873	667831	578120	690495	749007	670836	695609	669236	708899	676513	606310	649976	687426	619560	672679	-	-	-
NEG01037					-	-	-	649.633	110.981	722061	289796	222653	257613	277580	297079	244899	151915	234245	231111	194640	144192	236753	233728	238621	292605	201095	268816	111318	205972	277176	225728	226616	141054	264986	226720	257400	225437	274636	225398	251546	179951	104259	216200	227428	242426	192285	-	-	-
NEG01038			Cyananin	-21.299	-	-	-	649.623	378.981	137399	43778.8	35326.3	31289.9	39004.5	107236	49450.3	56022.8	42712.2	49783.6	70161.1	36051.1	51079.6	41299.8	69943.7	61842.7	37052.5	68631.6	65950.2	38642.9	45130.5	54419.6	100921	47434.1	44760	45148.1	44531.9	64041.1	75208.7	62152.4	7752.85	64247	47963.6	47371.7	52084.1	52130.4	46122.4	Indoles and derivatives	-	-
NEG01039					-	-	-	649.366	592.912	109153	37008.7	30284.4	40792.5	31172.5	55285.4	39316.3	36153.7	14396.1	20380.8	52971.1	45999.1	30186.8	41306	38086	47270.1	34458	54709.3	34973	32352.8	52404.5	42342	33329.8	26864	57458.5	40208.1	43425.5	21241.9	37108.7	39458.6	49331	41871.5	28000.3	26329.4	21781.3	48423.1	55882.4	-	-	-
NEG01040					-	-	-	649.33	76.9701	110004	41932.2	37595.4	49094.2	42267	41298.8	38709.1	22115.7	24791.9	51001.7	42798.4	34656.4	35251.1	42279.1	44960.1	51378.2	42951	38740.7	42448.1	41264.1	36714.3	42673.8	41431.9	27061.7	11447.7	27719.7	55728.3	48162.5	58311	43112.9	40955.3	39935.7	21894.8	33401	40982.1	31490.8	36468.3	-	-	-
[truncated: 9,887 more rows]
[truncated: 2 more columns]

## Sheet: Positive ion mode
Name	MS2 name	MS2 score	MS1 name	MS1 ppm	formula	CAS	molecular weight	Rt	m/z	M1-1	M1-2	M1-3	M1-4	M1-5	M1-6	M1-7	M1-8	M3-1	M3-2	M3-3	M3-4	M3-5	M3-6	M3-7	M3-8	M5-1	M5-2	M5-3	M5-4	M5-5	M5-6	M5-7	M5-8	M7-1	M7-2	M7-3	M7-4	M7-5	M7-6	M7-7	M7-8	QC1	QC2	QC3	QC4	QC5	Class	C_ID	Pathway
[truncated: 12,030 more rows]
[truncated: 2 more columns]
