# Supplementary material for: UHPLC–MS/MS-Based Nontargeted Metabolomics Analysis Reveals Biomarkers Related to the Freshness of Chilled Chicken
Source: Foods. 2020 Sep 20;9(9):1326. doi: 10.3390/foods9091326 (PMC7555583; doi:10.3390/foods9091326)
Supplement: Supplementary file 1 [file foods-09-01326-s001.zip › Table S3.xlsx]

## Sheet: Sheet1
Name	MS2 name	MS2 score	formula	CAS	molecular weight	Rt	m/z	M1-1	M1-2	M1-3	M1-4	M1-5	M1-6	M1-7	M1-8	M3-1	M3-2	M3-3	M3-4	M3-5	M3-6	M3-7	M3-8	M5-1	M5-2	M5-3	M5-4	M5-5	M5-6	M5-7	M5-8	M7-1	M7-2	M7-3	M7-4	M7-5	M7-6	M7-7	M7-8	Class	C_ID	Pathway	KEGG_B_class	KEGG_A_class
NEG00001	Leucine	0.999923	-	-	-	57.1016	130.088	3.7296e+08	1.60746e+08	1.47487e+08	1.79587e+08	1.31411e+08	1.19986e+08	1.76015e+08	1.7603e+08	2.94631e+08	1.99041e+08	3.33365e+08	3.36992e+08	2.51823e+08	2.72836e+08	3.80323e+08	4.25841e+08	3.40018e+08	4.4594e+08	4.2514e+08	4.30165e+08	5.30274e+08	4.43471e+08	4.26053e+08	4.91792e+08	4.67173e+08	4.77305e+08	4.26809e+08	4.38919e+08	5.06541e+08	5.07585e+08	5.64847e+08	5.76397e+08	Carboxylic acids and derivatives	-	-	-	-
NEG00002	GLYCERALDEHYDE	0.999874	-	-	-	30.3918	89.0246	1.99572e+09	8.2969e+08	8.02557e+08	8.36013e+08	8.58628e+08	8.76474e+08	9.42013e+08	9.28875e+08	8.15391e+08	9.5009e+08	8.56126e+08	8.32727e+08	8.84274e+08	8.35912e+08	8.1701e+08	9.22014e+08	5.82025e+08	7.92441e+08	7.80722e+08	7.35341e+08	8.10804e+08	7.92718e+08	7.31926e+08	7.84647e+08	5.90104e+08	8.25023e+08	9.49169e+08	9.23331e+08	7.72934e+08	7.20203e+08	8.04549e+08	7.54792e+08	Organooxygen compounds	-	-	-	-
NEG00003	Creatine	0.999864	C4H9N3O2	57-00-1	131.069	34.3847	130.062	1.94326e+08	7.57035e+07	9.44321e+07	9.32669e+07	8.54503e+07	8.43038e+07	9.42046e+07	9.5158e+07	8.39107e+07	8.69386e+07	8.41869e+07	7.85571e+07	7.79914e+07	7.53344e+07	8.07018e+07	9.29623e+07	8.65624e+07	8.83574e+07	8.20701e+07	7.53722e+07	8.95299e+07	8.30207e+07	7.12368e+07	7.7946e+07	6.40695e+07	7.14659e+07	9.61218e+07	9.30927e+07	7.58197e+07	7.84067e+07	7.70636e+07	7.41351e+07	Carboxylic acids and derivatives	C00300	ko01100//Metabolic pathways;ko00330//Arginine and proline metabolism;ko00260//Glycine, serine and threonine metabolism	Amino acid metabolism;Global and overview maps	Metabolism
NEG00004	L-PROLINE	0.999759	C5H9NO2	147-85-3	115.063	34.672	114.056	2.37874e+07	1.06789e+07	1.14486e+07	1.36486e+07	9.84789e+06	8.25429e+06	1.03218e+07	1.00618e+07	1.81211e+07	1.4897e+07	1.96709e+07	1.97082e+07	1.41636e+07	1.57729e+07	1.77968e+07	2.11005e+07	2.40187e+07	3.12026e+07	2.85611e+07	2.77184e+07	3.73659e+07	2.8999e+07	2.40729e+07	3.03539e+07	2.69118e+07	3.03751e+07	3.18927e+07	2.79843e+07	3.20033e+07	3.50977e+07	3.3656e+07	3.44343e+07	Carboxylic acids and derivatives	C00148	ko01100//Metabolic pathways;ko01110//Biosynthesis of secondary metabolites;ko01130//Biosynthesis of antibiotics;ko01230//Biosynthesis of amino acids;ko02010//ABC transporters;ko00330//Arginine and proline metabolism;ko04974//Protein digestion and absorption;ko05230//Central carbon metabolism in cancer;ko00970//Aminoacyl-tRNA biosynthesis;ko04978//Mineral absorption	Amino acid metabolism;Cancers;Digestive system;Global and overview maps;Membrane transport;Translation	Environmental Information Processing;Genetic Information Processing;Human Diseases;Metabolism;Organismal Systems
NEG00005	Creatinine	0.999735	C4H7N3O	60-27-5	113.059	43.6055	112.052	2.80235e+07	1.13464e+07	1.00074e+07	1.2422e+07	1.13868e+07	1.33891e+07	1.36593e+07	1.28495e+07	1.4455e+07	1.54871e+07	1.82245e+07	1.76283e+07	1.27007e+07	1.40062e+07	1.44372e+07	1.73206e+07	1.37006e+07	1.89802e+07	1.78253e+07	1.56551e+07	2.06532e+07	1.60229e+07	1.48132e+07	1.88172e+07	1.85129e+07	1.64374e+07	2.84103e+07	2.66566e+07	2.44098e+07	1.93023e+07	2.02169e+07	2.1529e+07	Carboxylic acids and derivatives	C00791	ko01100//Metabolic pathways;ko00330//Arginine and proline metabolism	Amino acid metabolism;Global and overview maps	Metabolism
NEG00006	Confertifoline	0.999141	-	-	-	427.544	233.155	2.19048e+06	824051	1.0368e+06	903905	855666	792519	853636	958023	908752	1.02714e+06	864700	854535	992765	925162	857371	837931	1.02822e+06	807220	954305	963172	819142	922470	886895	879436	770629	884404	925989	893673	804081	1.02419e+06	815982	957884	-	-	-	-	-
NEG00007	Succinic acid	0.998936	-	-	-	27.7593	117.02	1.227e+07	3.19258e+06	8.13996e+06	1.89515e+07	3.68795e+06	1.14673e+07	1.63098e+07	1.18491e+07	27403.1	1.02416e+06	3.17982e+06	3.52774e+06	792529	1.27427e+06	1.15211e+06	1.15199e+06	2.27821e+07	27120	1.75968e+06	2.2144e+06	5.64196e+06	1.73895e+06	4.36906e+06	1.32196e+07	1.0174e+08	3.23091e+06	4.94448e+07	1.21149e+07	5.46217e+07	7.21778e+07	2.759e+06	4.8939e+07	Carboxylic acids and derivatives	C00042	ko01100//Metabolic pathways;ko01110//Biosynthesis of secondary metabolites;ko01120//Microbial metabolism in diverse environments;ko01130//Biosynthesis of antibiotics;ko01220//Degradation of aromatic compounds;ko01200//Carbon metabolism;ko00360//Phenylalanine metabolism;ko05230//Central carbon metabolism in cancer;ko00350//Tyrosine metabolism;ko00630//Glyoxylate and dicarboxylate metabolism;ko0076…	Amino acid metabolism;Cancers;Carbohydrate metabolism;Endocrine system;Energy metabolism;Global and overview maps;Metabolism of cofactors and vitamins;Nervous system;Signal transduction	Environmental Information Processing;Human Diseases;Metabolism;Organismal Systems
NEG00008	(+)-12-methyl myristic acid	0.998854	-	-	-	470.193	241.218	2.07801e+07	4.977e+06	7.4178e+06	7.68872e+06	6.11399e+06	5.02396e+06	4.58616e+06	6.17615e+06	6.85856e+06	5.21461e+06	5.20466e+06	9.06377e+06	6.58134e+06	8.19705e+06	5.78781e+06	1.02887e+07	3.04881e+07	9.84085e+06	1.00081e+07	7.24649e+06	7.83353e+06	7.70823e+06	5.49704e+06	9.65701e+06	2.03601e+07	8.26377e+06	6.66587e+06	8.42881e+06	6.9969e+06	1.00194e+07	5.64291e+06	7.32023e+06	-	-	-	-	-
NEG00009	Carnosine	0.998519	-	-	-	34.4062	225.1	4.19148e+09	1.84431e+09	9.43178e+08	8.95286e+08	1.53569e+09	1.60903e+09	1.34389e+09	1.39785e+09	1.11304e+09	1.24155e+09	1.49829e+09	1.41603e+09	1.57181e+09	1.50971e+09	1.36444e+09	1.54874e+09	9.91474e+08	1.11689e+09	1.13658e+09	1.03394e+09	1.15961e+09	1.16728e+09	1.53663e+09	1.63006e+09	1.51421e+09	1.58712e+09	1.48112e+09	1.44388e+09	1.6678e+09	1.65748e+09	1.43233e+09	1.4321e+09	Peptidomimetics	C00386	ko01100//Metabolic pathways;ko00340//Histidine metabolism;ko00410//beta-Alanine metabolism	Amino acid metabolism;Global and overview maps;Metabolism of other amino acids	Metabolism
NEG00010	5-OXO-L-PROLINE	0.998507	-	-	-	28.5672	128.036	4.16927e+07	1.72957e+07	1.50389e+07	2.10739e+07	1.87631e+07	1.8003e+07	1.68438e+07	1.53918e+07	2.12505e+07	1.86706e+07	2.75223e+07	2.79673e+07	2.54097e+07	1.40773e+07	2.31019e+07	2.67688e+07	1.57764e+07	2.94909e+07	3.25333e+07	2.83043e+07	3.04793e+07	2.24153e+07	3.22791e+07	4.17e+07	1.98614e+07	2.84396e+07	2.60807e+07	2.96965e+07	3.97763e+07	3.09884e+07	3.52337e+07	3.48806e+07	Carboxylic acids and derivatives	C01879	ko01100//Metabolic pathways;ko00480//Glutathione metabolism	Global and overview maps;Metabolism of other amino acids	Metabolism
NEG00011	Docosatetraenoic acid	0.998209	-	-	-	507.275	331.265	1.43028e+08	3.79113e+07	8.13e+07	7.84683e+07	6.01544e+07	4.57203e+07	6.34985e+07	5.87726e+07	7.47961e+07	9.09332e+07	5.95171e+07	7.7599e+07	8.7255e+07	6.21089e+07	6.23985e+07	7.59862e+07	3.16319e+08	8.27567e+07	1.30576e+08	3.07974e+07	1.26792e+08	9.54089e+07	6.8525e+07	8.97493e+07	3.96554e+08	1.13334e+08	1.54878e+08	7.66358e+07	1.37078e+08	3.66744e+08	6.60304e+07	1.14872e+08	-	-	-	-	-
NEG00012	Norleucine	0.997798	-	-	-	45.4225	130.088	6.47911e+07	2.81432e+07	2.6102e+07	3.08586e+07	2.27574e+07	2.08139e+07	3.44462e+07	3.39126e+07	5.27971e+07	3.66278e+07	5.98946e+07	6.26135e+07	4.5513e+07	5.07686e+07	7.09831e+07	7.74751e+07	6.5873e+07	8.42907e+07	8.09759e+07	8.08162e+07	1.01781e+08	8.34908e+07	8.1251e+07	9.64702e+07	9.23735e+07	9.20464e+07	8.06301e+07	8.11672e+07	1.00159e+08	1.01665e+08	1.08929e+08	1.1468e+08	Carboxylic acids and derivatives	-	-	-	-
NEG00013	D-Glu	0.997731	-	-	-	28.4751	146.046	1.66884e+08	6.81089e+07	5.6765e+07	8.14447e+07	5.73831e+07	5.62313e+07	5.13001e+07	4.99999e+07	6.96393e+07	5.87197e+07	1.26413e+08	1.27389e+08	6.43992e+07	8.77527e+07	9.1182e+07	1.04838e+08	6.10509e+07	1.14115e+08	1.2353e+08	1.16136e+08	1.3177e+08	8.97617e+07	1.39789e+08	1.76187e+08	1.01301e+08	1.26964e+08	1.27069e+08	1.45327e+08	1.78541e+08	1.4249e+08	1.84327e+08	1.89062e+08	-	-	-	-	-
NEG00014	Lauric acid	0.997591	C12H24O2	143-07-7	200.178	375.952	199.171	2.98649e+07	1.1398e+07	1.45623e+07	1.29417e+07	1.14377e+07	1.05408e+07	1.19293e+07	1.3935e+07	1.25245e+07	1.42377e+07	1.15423e+07	1.24159e+07	1.41901e+07	1.28882e+07	1.21694e+07	1.10771e+07	1.5645e+07	1.0518e+07	1.23109e+07	1.29828e+07	1.23543e+07	1.24779e+07	1.16982e+07	1.16369e+07	1.0791e+07	1.26035e+07	1.13914e+07	1.24343e+07	1.05194e+07	1.41072e+07	1.16281e+07	1.35619e+07	Fatty Acyls	C02679	ko01100//Metabolic pathways;ko01130//Biosynthesis of antibiotics;ko00061//Fatty acid biosynthesis	Global and overview maps;Lipid metabolism	Metabolism
NEG00015	Hypoxanthine	0.997344	C5H4N4O	68-94-0	136.039	28.2855	135.03	1.09684e+07	2.76508e+06	595737	643933	2.66763e+06	2.21104e+06	4.79956e+06	2.7552e+06	3.02349e+06	4.36604e+06	5.67231e+06	656844	564566	630453	4.33845e+06	5.04123e+06	3.95959e+06	4.10709e+06	4.2394e+06	349261	3.97429e+06	3.98712e+06	4.9802e+06	4.87151e+06	4.45468e+06	2.94313e+06	577850	464769	5.67902e+06	5.66074e+06	5.5246e+06	4.89788e+06	Imidazopyrimidines	C00262	ko01100//Metabolic pathways;ko00230//Purine metabolism	Global and overview maps;Nucleotide metabolism	Metabolism
NEG00016	Xanthine	0.997209	C5H4N4O2	69-89-6	152.033	57.6307	151.026	2.76746e+07	1.08298e+07	9.38775e+06	1.35472e+07	1.41482e+07	1.1966e+07	1.03654e+07	8.94888e+06	1.62466e+07	1.08549e+07	2.19728e+07	2.44435e+07	1.32189e+07	1.51469e+07	1.06955e+07	1.3423e+07	9.28066e+07	4.4177e+07	2.56576e+07	1.44561e+07	3.71823e+07	2.26959e+07	1.81127e+07	2.335e+07	1.12602e+08	2.93388e+07	3.90279e+07	3.24725e+07	1.71678e+07	5.96946e+07	4.47986e+07	5.42708e+07	Imidazopyrimidines	C00385	ko01100//Metabolic pathways;ko01110//Biosynthesis of secondary metabolites;ko01120//Microbial metabolism in diverse environments;ko00230//Purine metabolism;ko00232//Caffeine metabolism	Biosynthesis of other secondary metabolites;Global and overview maps;Nucleotide metabolism	Metabolism
NEG00017	Tryptophan	0.997186	-	-	-	162.877	203.083	6.25699e+07	2.66967e+07	2.53122e+07	2.858e+07	2.18514e+07	2.02835e+07	2.66052e+07	2.57529e+07	4.09009e+07	3.03668e+07	4.57901e+07	4.72897e+07	3.93565e+07	4.05297e+07	5.00056e+07	5.42324e+07	5.67804e+07	5.74737e+07	5.67458e+07	5.97692e+07	7.45209e+07	6.55286e+07	5.80973e+07	7.03178e+07	7.42908e+07	6.84429e+07	5.7515e+07	6.16988e+07	7.18326e+07	7.73092e+07	8.03427e+07	8.4922e+07	Indoles and derivatives	-	-	-	-
NEG00018	DL-2-hydroxy stearic acid	0.996796	-	-	-	397.553	299.259	1.05464e+06	316941	352427	438640	2.21652e+06	534217	373875	576325	1.56656e+06	621869	727547	2.95187e+06	484397	1.08251e+06	540045	658837	4.26284e+07	583574	1.97934e+06	402345	7.34142e+06	1.67296e+06	828388	2.26203e+06	5.47383e+07	1.2695e+06	1.26339e+07	2.5766e+06	7.07052e+06	9.2138e+06	418613	1.36412e+07	-	-	-	-	-
NEG00019	Capric acid	0.996219	C5H8O4	334-48-5	172.146	314.934	171.139	7.8763e+06	4.42165e+06	4.6385e+06	3.14479e+06	3.13874e+06	3.0041e+06	4.44498e+06	3.14545e+06	4.2381e+06	3.20691e+06	3.04417e+06	4.32265e+06	3.02865e+06	3.01844e+06	3.1856e+06	4.49922e+06	3.22632e+06	4.41656e+06	3.01711e+06	4.06094e+06	2.99198e+06	2.85329e+06	4.24903e+06	3.08266e+06	4.15635e+06	3.03559e+06	4.57845e+06	3.13777e+06	4.35941e+06	3.03007e+06	2.86728e+06	2.93856e+06	Fatty Acyls	C01571	ko01100//Metabolic pathways;ko00061//Fatty acid biosynthesis	Global and overview maps;Lipid metabolism	Metabolism
NEG00020	Arginine	0.996177	-	-	-	33.0655	173.105	6.98986e+07	2.83585e+07	2.20891e+07	2.59917e+07	2.17534e+07	2.28615e+07	1.65605e+07	1.67657e+07	3.74919e+07	2.78172e+07	3.53909e+07	3.60577e+07	2.4797e+07	2.64889e+07	4.18275e+07	4.44785e+07	2.7934e+06	5.00925e+07	4.6147e+07	3.85557e+07	3.8572e+07	4.45855e+07	4.47857e+07	4.26403e+07	4.90814e+06	4.0128e+07	6.34878e+06	3.67632e+07	1.71717e+07	1.58468e+07	5.46043e+07	1.01768e+07	Carboxylic acids and derivatives	-	-	-	-
NEG00021	Palmitic acid	0.995667	-	-	-	500.267	255.233	1.83194e+09	5.74087e+08	7.53306e+08	6.5878e+08	8.81932e+08	5.52628e+08	6.1527e+08	6.92689e+08	1.26065e+09	9.45708e+08	1.01125e+09	1.4691e+09	9.67681e+08	9.68783e+08	9.20123e+08	1.11202e+09	7.64779e+09	1.2758e+09	1.71418e+09	1.02454e+09	2.0102e+09	1.28762e+09	1.41041e+09	1.82356e+09	6.47918e+09	1.49031e+09	1.83242e+09	1.37661e+09	2.14752e+09	4.23643e+09	1.25668e+09	2.45067e+09	Fatty Acyls	C00249	ko01100//Metabolic pathways;ko00061//Fatty acid biosynthesis;ko01040//Biosynthesis of unsaturated fatty acids;ko00071//Fatty acid degradation;ko01212//Fatty acid metabolism;ko00062//Fatty acid elongation	Global and overview maps;Lipid metabolism	Metabolism
NEG00022	Stearic acid	0.995587	-	-	-	551.37	283.264	3.13899e+08	1.04014e+08	1.44168e+08	1.3438e+08	1.16417e+08	7.98469e+07	1.43726e+08	1.68549e+08	1.81842e+08	2.06464e+08	1.59195e+08	2.04705e+08	1.86362e+08	1.7336e+08	1.64529e+08	1.59497e+08	1.22167e+09	1.66072e+08	2.25554e+08	1.81801e+08	2.68323e+08	2.24941e+08	2.0194e+08	2.38727e+08	8.30078e+08	2.3421e+08	1.97651e+08	2.43685e+08	2.70246e+08	6.61888e+08	2.08385e+08	4.39153e+08	Fatty Acyls	C01530	ko00061//Fatty acid biosynthesis;ko01040//Biosynthesis of unsaturated fatty acids;ko04745//Phototransduction - fly	Lipid metabolism;Sensory system	Metabolism;Organismal Systems
NEG00023	D-Ribose 5-phosphate	0.995452	-	-	-	27.8981	229.012	7.93244e+07	3.33468e+07	3.02678e+07	2.94497e+07	3.15972e+07	2.74238e+07	3.31788e+07	3.18783e+07	3.13182e+07	2.71238e+07	3.99566e+07	3.78744e+07	4.99188e+07	4.73325e+07	3.99901e+07	4.5851e+07	1.26494e+07	3.28757e+07	3.33168e+07	3.05301e+07	3.39817e+07	3.92515e+07	4.60128e+07	4.7331e+07	6.40932e+06	3.5693e+07	2.43141e+07	3.27148e+07	1.80023e+07	1.3935e+07	3.12128e+07	2.14949e+07	Organooxygen compounds	C00117	ko01100//Metabolic pathways;ko01110//Biosynthesis of secondary metabolites;ko01120//Microbial metabolism in diverse environments;ko01130//Biosynthesis of antibiotics;ko01230//Biosynthesis of amino acids;ko00230//Purine metabolism;ko01200//Carbon metabolism;ko00030//Pentose phosphate pathway;ko04918//Thyroid hormone synthesis	Carbohydrate metabolism;Endocrine system;Global and overview maps;Nucleotide metabolism	Metabolism;Organismal Systems
NEG00024	Undecanoic acid	0.995077	-	-	-	325.925	185.155	6.51985e+06	2.48124e+06	2.60048e+06	2.7133e+06	2.39857e+06	2.20881e+06	2.38496e+06	2.4694e+06	2.33396e+06	2.68404e+06	2.49532e+06	2.34579e+06	2.38483e+06	189539	2.40107e+06	2.68777e+06	2.43702e+06	2.28145e+06	2.61374e+06	2.28152e+06	2.43792e+06	2.32989e+06	2.33283e+06	2.45337e+06	2.27858e+06	2.63163e+06	2.49145e+06	2.56767e+06	2.37548e+06	2.47748e+06	2.17157e+06	2.50733e+06	Fatty Acyls	-	-	-	-
NEG00025	Dihomo-gamma-linolenic acid	0.993942	-	-	-	492.922	305.249	6.7694e+07	1.27781e+08	1.8669e+08	1.65384e+08	1.44085e+08	1.27739e+08	1.77878e+08	1.8226e+08	2.72162e+08	3.00945e+08	2.36183e+08	2.702e+08	2.22334e+08	9.1083e+07	2.17238e+08	2.46878e+08	8.49679e+08	2.56347e+08	3.48722e+08	2.17874e+08	7.55481e+07	3.20541e+08	2.36663e+08	2.43195e+08	9.10321e+08	2.87815e+08	4.20809e+08	3.17494e+08	2.59112e+08	5.06604e+08	2.8132e+08	3.75634e+08	Fatty Acyls	C03242	ko01100//Metabolic pathways;ko00591//Linoleic acid metabolism;ko01040//Biosynthesis of unsaturated fatty acids	Global and overview maps;Lipid metabolism	Metabolism
NEG00026	Heptadecanoic acid	0.993941	C17H34O2	506-12-7	270.256	524.906	269.249	1.13615e+06	2.54288e+06	3.2391e+06	4.14219e+06	4.28486e+06	2.59754e+06	2.23477e+06	3.0353e+06	6.81547e+06	5.85759e+06	4.10998e+06	1.0497e+06	5.27133e+06	838415	3.75233e+06	1.26611e+06	3.6204e+07	5.88375e+06	5.11016e+06	3.35447e+06	9.4182e+06	4.01111e+06	6.14629e+06	7.51104e+06	3.51465e+07	7.63347e+06	6.16852e+06	996644	2.47307e+06	2.46817e+07	3.91816e+06	1.2934e+07	Fatty Acyls	-	-	-	-
NEG00027	Oleic acid	0.993517	C18H34O2	112-80-1	282.256	510.861	281.249	1.9085e+09	4.19376e+08	8.42047e+08	3.44684e+08	1.02355e+09	5.84805e+08	7.55453e+08	7.27878e+08	1.77114e+09	1.2944e+09	1.17499e+09	1.79006e+09	9.74831e+08	9.62967e+08	4.02633e+08	5.05253e+08	5.45142e+09	1.17283e+09	2.13554e+09	1.23001e+09	2.0832e+09	1.49472e+09	1.31567e+09	1.77936e+09	3.89488e+09	1.25336e+09	1.858e+09	1.36396e+09	1.50476e+09	2.77769e+09	9.78558e+08	1.93333e+09	Fatty Acyls	C00712	ko00061//Fatty acid biosynthesis;ko01040//Biosynthesis of unsaturated fatty acids;ko04212//Longevity regulating pathway - worm	Aging;Lipid metabolism	Metabolism;Organismal Systems
NEG00028	Isokobusone	0.993482	-	-	-	424.567	221.155	3.56789e+06	1.20379e+06	1.40374e+06	1.47597e+06	1.19648e+06	1.13307e+06	1.28174e+06	1.49517e+06	1.34629e+06	1.45347e+06	1.29241e+06	1.53201e+06	1.36128e+06	1.60226e+06	1.40612e+06	1.14189e+06	1.27798e+06	1.11836e+06	1.46703e+06	1.45878e+06	1.10465e+06	1.41431e+06	1.45947e+06	1.52235e+06	1.04937e+06	1.36437e+06	1.27512e+06	1.48886e+06	1.20389e+06	1.37849e+06	1.40754e+06	1.61592e+06	Organooxygen compounds	-	-	-	-
NEG00029	Phenylalanine	0.992881	-	-	-	138.861	164.072	1.48824e+08	6.48737e+07	6.40505e+07	7.35192e+07	5.58058e+07	5.22185e+07	6.60441e+07	6.68868e+07	1.07352e+08	7.63311e+07	1.10906e+08	1.14209e+08	1.00604e+08	1.04344e+08	1.32139e+08	1.41839e+08	1.10966e+08	1.44684e+08	1.44315e+08	1.47319e+08	1.83756e+08	1.60404e+08	1.4865e+08	1.66682e+08	1.44608e+08	1.69076e+08	1.32823e+08	1.5039e+08	1.70359e+08	1.58577e+08	1.95539e+08	1.88787e+08	Carboxylic acids and derivatives	-	-	-	-
NEG00030	Tridecanoic acid	0.992558	C13H26O2	638-53-9	214.193	406.746	213.186	1.24611e+07	4.07213e+06	8.6255e+06	5.87777e+06	4.55583e+06	3.79828e+06	4.76371e+06	7.15746e+06	4.49833e+06	7.83782e+06	4.31933e+06	5.44387e+06	8.43175e+06	6.36735e+06	5.11107e+06	4.19964e+06	8.31708e+06	3.9565e+06	5.81731e+06	7.09144e+06	4.10691e+06	6.03142e+06	5.58496e+06	4.92286e+06	3.70108e+06	6.05918e+06	4.50977e+06	5.43246e+06	3.97467e+06	7.80558e+06	4.4039e+06	7.04497e+06	Fatty Acyls	-	-	-	-
NEG00031	Aspartic acid	0.992498	-	-	-	28.4607	132.03	4.26443e+07	1.79615e+07	1.90932e+07	2.43386e+07	1.86548e+07	1.37588e+07	1.28692e+07	1.38327e+07	4.39768e+07	2.41666e+07	4.85712e+07	4.80663e+07	4.40496e+07	3.79539e+07	4.94425e+07	5.10685e+07	2.18008e+07	7.2856e+07	6.74686e+07	5.85885e+07	8.81531e+07	7.82417e+07	6.35536e+07	5.86961e+07	1.90804e+07	6.97033e+07	2.24666e+07	4.23573e+07	3.36296e+07	3.25023e+07	7.58265e+07	4.96569e+07	Carboxylic acids and derivatives	-	-	-	-
NEG00032	Serine	0.99219	-	-	-	30.3949	104.035	2.47048e+07	1.0711e+07	1.08952e+07	1.34278e+07	7.33235e+06	6.85604e+06	7.07873e+06	7.13718e+06	1.22738e+07	9.30268e+06	1.49401e+07	1.32626e+07	1.16188e+07	1.15069e+07	1.44295e+07	1.59573e+07	391372	1.73779e+07	1.92885e+07	1.84281e+07	1.67372e+07	1.63207e+07	1.57482e+07	1.67086e+07	513871	1.58999e+07	1.3112e+07	1.49116e+07	1.48693e+07	5.6188e+06	1.85767e+07	1.47148e+07	Carboxylic acids and derivatives	-	-	-	-
NEG00033	8,11,14-Eicosatetraynoic acid	0.991738	-	-	-	426.497	299.202	2.37734e+07	7.29106e+06	1.9913e+07	1.1702e+07	8.1013e+06	3.28865e+06	9.12733e+06	1.47138e+07	8.47872e+06	1.74846e+07	8.35672e+06	1.09806e+07	1.90469e+07	1.33503e+07	9.63676e+06	7.47978e+06	1.8881e+07	7.3497e+06	1.21563e+07	1.59698e+07	7.68743e+06	1.31271e+07	1.10157e+07	9.58886e+06	6.606e+06	1.24633e+07	8.393e+06	1.08132e+07	7.10731e+06	1.77124e+07	8.55304e+06	1.49765e+07	-	-	-	-	-
NEG00034	Palmitoleic acid	0.991261	C16H30O2	373-49-9	254.225	456.391	253.217	7.61285e+07	1.91817e+07	2.40297e+07	3.19426e+07	5.63778e+07	2.51874e+07	3.44938e+07	3.09128e+07	1.15035e+08	4.866e+07	4.50058e+07	9.00798e+07	3.1627e+07	4.3681e+07	3.37357e+07	4.76864e+07	4.89662e+08	6.70112e+07	1.45642e+08	5.66258e+07	1.64698e+08	7.01643e+07	5.27962e+07	8.41066e+07	2.6111e+08	5.35154e+07	1.35959e+08	8.6221e+07	8.02877e+07	1.19728e+08	3.86308e+07	9.70054e+07	Fatty Acyls	C08362	ko00061//Fatty acid biosynthesis	Lipid metabolism	Metabolism
NEG00035	Taurine	0.99117	-	-	-	30.4133	124.008	8.19905e+07	3.48261e+07	4.04268e+07	6.20288e+07	2.81651e+07	2.14578e+07	3.33447e+07	2.70197e+07	2.38732e+07	1.89728e+07	4.87772e+07	4.77022e+07	3.14091e+07	3.4652e+07	1.80222e+07	1.87268e+07	1.68564e+07	2.07314e+07	2.57101e+07	2.06475e+07	4.07977e+07	3.04225e+07	2.99843e+07	2.82197e+07	2.11124e+07	1.58682e+07	2.4463e+07	2.30357e+07	3.71517e+07	3.98759e+07	7.31568e+07	5.65847e+07	Organic sulfonic acids and derivatives	C00245	ko01100//Metabolic pathways;ko02010//ABC transporters;ko04080//Neuroactive ligand-receptor interaction;ko00430//Taurine and hypotaurine metabolism;ko00920//Sulfur metabolism;ko00120//Primary bile acid biosynthesis	Energy metabolism;Global and overview maps;Lipid metabolism;Membrane transport;Metabolism of other amino acids;Signaling molecules and interaction	Environmental Information Processing;Metabolism
NEG00036	PE(18:1(9Z)/0:0)	0.990439	-	-	-	422.039	478.294	1.7871e+06	566858	529369	736222	1.21951e+06	955798	972147	663152	1.79094e+06	1.81486e+06	1.4906e+06	1.963e+06	499499	1.17578e+06	833002	2.68636e+06	5.95538e+07	1.87643e+06	2.49014e+06	2.56559e+06	1.91461e+06	1.70077e+06	1.13515e+06	1.7604e+06	1.91302e+07	1.40454e+06	4.03584e+06	1.77199e+06	2.04256e+06	1.08114e+07	1.20507e+06	6.88594e+06	-	-	-	-	-
NEG00037	Glyceric acid	0.989295	-	-	-	29.0617	105.019	8.01331e+06	3.39104e+06	4.29012e+06	4.73547e+06	4.40988e+06	4.53052e+06	4.16493e+06	4.06603e+06	9.23093e+06	1.22647e+07	1.07325e+07	1.10005e+07	1.08679e+07	1.0754e+07	8.47933e+06	9.19199e+06	656826	1.21312e+07	1.2729e+07	1.11343e+07	1.33486e+07	1.0939e+07	7.18946e+06	6.97768e+06	789003	1.09115e+07	1.29233e+07	1.19957e+07	1.14915e+07	6.93002e+06	1.30735e+07	1.15764e+07	Organooxygen compounds	C00258	ko01100//Metabolic pathways;ko01110//Biosynthesis of secondary metabolites;ko01120//Microbial metabolism in diverse environments;ko01130//Biosynthesis of antibiotics;ko01200//Carbon metabolism;ko00630//Glyoxylate and dicarboxylate metabolism;ko00260//Glycine, serine and threonine metabolism;ko00030//Pentose phosphate pathway;ko00561//Glycerolipid metabolism	Amino acid metabolism;Carbohydrate metabolism;Global and overview maps;Lipid metabolism	Metabolism
NEG00038	Myristic acid	0.988576	C14H28O2	544-63-8	228.209	439.049	227.202	6.85776e+07	2.57466e+07	1.95886e+07	2.56968e+07	3.08676e+07	2.56311e+07	2.58919e+07	2.49091e+07	3.46552e+07	2.47249e+07	2.92083e+07	3.30887e+07	2.07422e+07	2.61184e+07	2.73575e+07	2.94279e+07	7.36984e+07	3.2372e+07	3.62537e+07	2.57731e+07	3.97265e+07	2.83007e+07	3.05186e+07	3.4821e+07	6.23439e+07	2.9062e+07	3.62846e+07	3.22437e+07	3.25188e+07	3.39106e+07	3.00203e+07	3.19095e+07	Fatty Acyls	C06424	ko01100//Metabolic pathways;ko00061//Fatty acid biosynthesis	Global and overview maps;Lipid metabolism	Metabolism
NEG00039	Abietic acid	0.987485	C20H30O2	514-10-3	302.225	476.752	301.217	4.98706e+07	1.6969e+07	2.09617e+07	1.99739e+07	1.81426e+07	1.97397e+07	2.31349e+07	1.95231e+07	1.66017e+07	1.92713e+07	2.15482e+07	2.45136e+07	2.3152e+07	1.99018e+07	2.36549e+07	1.75801e+07	2.01407e+07	2.11184e+07	1.98427e+07	2.40782e+07	2.06566e+07	2.45423e+07	1.95303e+07	1.84384e+07	1.79969e+07	1.91845e+07	1.81407e+07	2.39843e+07	2.02455e+07	2.53252e+07	1.78669e+07	2.41048e+07	-	C06087	ko01100//Metabolic pathways;ko01110//Biosynthesis of secondary metabolites	Global and overview maps	Metabolism
NEG00040	Anserine	0.987386	-	-	-	35.9929	239.115	3.3304e+09	1.67214e+09	1.91147e+09	1.91572e+09	1.51978e+09	1.53733e+09	2.08631e+09	2.1643e+09	1.56193e+09	1.90698e+09	1.99881e+09	1.71178e+09	1.77082e+09	1.46401e+09	1.4644e+09	1.90729e+09	1.73827e+09	1.69585e+09	1.55915e+09	1.47809e+09	1.85072e+09	1.53074e+09	1.49087e+09	1.64746e+09	1.57901e+09	1.53748e+09	2.01001e+09	1.97554e+09	1.37899e+09	1.3801e+09	1.56879e+09	1.50448e+09	Peptidomimetics	C01262	ko01100//Metabolic pathways;ko00340//Histidine metabolism;ko00410//beta-Alanine metabolism	Amino acid metabolism;Global and overview maps;Metabolism of other amino acids	Metabolism
NEG00041	Histidine	0.986492	-	-	-	34.1353	154.062	8.70765e+07	3.82742e+07	2.80701e+07	3.39229e+07	3.19403e+07	3.04604e+07	3.11309e+07	3.09237e+07	5.46825e+07	3.4345e+07	6.63797e+07	6.60978e+07	4.37897e+07	5.03483e+07	7.6346e+07	8.37977e+07	1.13321e+08	8.90004e+07	9.6721e+07	9.78296e+07	1.25648e+08	9.33363e+07	1.00532e+08	1.2779e+08	7.26617e+07	1.07479e+08	6.58874e+07	9.27119e+07	1.04196e+08	9.37008e+07	1.30824e+08	1.14368e+08	Carboxylic acids and derivatives	-	-	-	-
NEG00042	Lactic acid	0.986356	-	-	-	58.6114	89.0246	5.16159e+08	2.20418e+08	1.85885e+08	2.12533e+08	2.23957e+08	2.21242e+08	2.49976e+08	2.25538e+08	2.11341e+08	2.14079e+08	1.81295e+08	2.21148e+08	2.18926e+08	1.52273e+08	2.12322e+08	2.43013e+08	1.38084e+08	2.10287e+08	2.01517e+08	1.79016e+08	2.28691e+08	1.959e+08	2.01792e+08	2.08939e+08	1.65249e+08	2.06906e+08	2.32959e+08	2.52114e+08	2.19505e+08	1.79545e+08	2.28418e+08	1.94732e+08	Hydroxy acids and derivatives	-	-	-	-
NEG00043	Linoelaidic acid	0.983354	-	-	-	474.048	279.233	7.91667e+08	2.12487e+08	3.60202e+08	4.30511e+08	5.60006e+08	3.32451e+08	3.55715e+08	3.12279e+08	1.12827e+09	6.74679e+08	6.09812e+08	9.2491e+08	4.82029e+08	5.54481e+08	4.59273e+08	5.93475e+08	4.00865e+09	6.28608e+08	1.10053e+09	5.765e+08	1.13857e+09	7.0752e+08	5.37707e+08	8.45749e+08	4.63883e+09	7.37433e+08	1.49596e+09	7.76372e+08	1.11866e+09	2.06857e+09	5.50166e+08	1.13344e+09	Fatty Acyls	-	-	-	-
NEG00044	FAHFA 36:1	0.983309	-	-	-	510.979	563.505	3.91397e+06	421292	1.77064e+06	1.79871e+06	2.55851e+06	987923	1.57922e+06	1.32297e+06	7.24555e+06	3.66288e+06	3.36079e+06	7.19629e+06	2.36267e+06	2.54525e+06	1.88028e+06	2.73247e+06	3.76448e+07	3.17906e+06	9.15991e+06	3.74755e+06	3.95618e+06	4.58816e+06	3.71632e+06	6.41663e+06	2.34667e+07	3.45854e+06	7.03722e+06	4.35829e+06	5.30887e+06	1.4248e+07	2.27772e+06	7.42255e+06	-	-	-	-	-
NEG00045	Glycolic acid	0.981771	-	-	-	42.2266	75.0088	2.14403e+06	702992	574719	683490	660703	732507	676159	681058	575731	674602	716880	653448	686261	664436	704440	808756	678396	784806	650958	874327	813161	670238	731869	896093	601728	691438	863802	793294	799170	739267	832327	715140	Hydroxy acids and derivatives	C00160	ko01100//Metabolic pathways;ko01110//Biosynthesis of secondary metabolites;ko01120//Microbial metabolism in diverse environments;ko01130//Biosynthesis of antibiotics;ko01200//Carbon metabolism;ko00630//Glyoxylate and dicarboxylate metabolism	Carbohydrate metabolism;Global and overview maps	Metabolism
NEG00046	L-Arabitol	0.980889	C5H12O5	7643-75-6	152.068	32.5307	151.061	8.45625e+06	3.80527e+06	2.69221e+06	3.45061e+06	2.36566e+06	2.35804e+06	1.22462e+06	1.44997e+06	1.9483e+06	1.86994e+06	4.64071e+06	4.79883e+06	3.38721e+06	3.77709e+06	3.07594e+06	3.92566e+06	5.04055e+06	3.64758e+06	3.06953e+06	2.14428e+06	6.34885e+06	4.39384e+06	8.37691e+06	1.24988e+07	1.55029e+07	9.29716e+06	6.42548e+06	7.32923e+06	9.27082e+06	9.09839e+06	6.05698e+06	6.82311e+06	Organooxygen compounds	C00532	ko01100//Metabolic pathways;ko00040//Pentose and glucuronate interconversions	Carbohydrate metabolism;Global and overview maps	Metabolism
NEG00047	Uric acid	0.979517	C5H4N4O3	69-93-2	168.028	36.0266	167.021	2.13331e+07	1.00103e+07	6.28117e+06	7.536e+06	1.362e+07	1.18231e+07	1.00057e+07	8.80096e+06	1.01038e+07	8.74399e+06	7.61127e+06	7.39827e+06	1.33697e+07	1.40283e+07	5.89855e+06	6.16393e+06	2.6729e+07	1.55405e+07	1.10874e+07	9.30864e+06	9.78249e+06	8.82084e+06	1.01404e+07	1.01055e+07	1.74512e+07	1.51257e+07	6.08632e+06	5.05248e+06	1.155e+07	1.44716e+07	9.84189e+06	9.11089e+06	Imidazopyrimidines	C00366	ko01100//Metabolic pathways;ko01120//Microbial metabolism in diverse environments;ko00230//Purine metabolism;ko04976//Bile secretion	Digestive system;Global and overview maps;Nucleotide metabolism	Metabolism;Organismal Systems
NEG00048	5(Z),14(Z)-Eicosadienoic Acid	0.978461	-	-	-	520.844	307.264	1.12215e+08	3.60615e+07	3.72024e+07	3.65863e+07	3.51998e+07	2.75978e+07	3.24322e+07	3.87727e+07	1.04636e+08	6.93652e+07	6.80624e+07	8.24038e+07	6.02274e+07	5.99898e+07	5.07666e+07	5.00852e+07	2.34468e+08	7.63488e+07	9.74807e+07	7.82322e+07	9.04309e+07	9.70655e+07	1.16547e+08	1.0449e+08	2.08559e+08	9.38118e+07	6.06004e+07	6.47307e+07	8.64382e+07	1.61184e+08	6.18028e+07	1.14503e+08	-	-	-	-	-
NEG00049	y-Linolenic acid	0.977779	-	-	-	441.333	277.217	2.8164e+07	6.74877e+06	7.94381e+06	1.16281e+07	1.81147e+07	9.08894e+06	9.82543e+06	8.46643e+06	3.81832e+07	1.88848e+07	1.52452e+07	2.89872e+07	1.34793e+07	1.74787e+07	1.1274e+07	1.51034e+07	1.03493e+08	2.10481e+07	4.17456e+07	1.75828e+07	4.68133e+07	2.15349e+07	1.62744e+07	2.61293e+07	8.60883e+07	1.99995e+07	4.30701e+07	3.04105e+07	2.67828e+07	3.30123e+07	1.34585e+07	2.76356e+07	-	-	-	-	-
NEG00050	Inosine	0.976827	C10H12N4O5	58-63-9	268.081	134.59	267.074	6.57539e+08	2.84725e+08	3.26553e+08	3.68698e+08	3.03148e+08	3.08258e+08	3.00113e+08	2.94933e+08	4.25353e+08	5.35458e+08	5.28802e+08	5.18178e+08	5.84502e+08	5.64928e+08	4.77778e+08	5.71532e+08	1.14664e+08	4.42492e+08	4.6803e+08	4.5592e+08	4.68889e+08	4.77025e+08	4.4119e+08	4.58531e+08	9.90548e+07	5.48068e+08	4.44027e+08	5.58111e+08	4.21239e+08	3.21067e+08	5.35242e+08	4.25994e+08	Purine nucleosides	C00294	ko01100//Metabolic pathways;ko00230//Purine metabolism	Global and overview maps;Nucleotide metabolism	Metabolism
NEG00051	5-Hydroxyferulate	0.975167	-	-	-	145.146	209.046	2.18059e+07	1.86038e+06	1.56046e+06	1.61071e+06	1.56927e+06	1.25045e+06	1.62062e+07	1.66034e+06	1.55533e+07	1.85471e+06	1.55357e+06	1.60986e+07	1.58625e+07	1.48719e+06	1.97162e+06	1.72121e+07	1.74888e+06	1.61357e+07	1.62773e+07	1.5751e+07	1.67261e+07	1.60392e+07	1.61818e+07	1.63812e+07	1.5886e+07	1.64101e+07	1.74396e+07	1.70067e+07	1.66737e+07	1.7014e+07	1.63946e+07	1.63664e+07	-	C05619	ko01100//Metabolic pathways;ko01110//Biosynthesis of secondary metabolites	Global and overview maps	Metabolism
NEG00052	Phosphatidylglyceride 18:1-18:2	0.974698	-	-	-	495.346	771.513	641711	233118	448790	574059	172364	124560	401550	460864	382101	540353	201343	272223	435557	278077	123077	155866	464461	358619	346748	284863	308684	234753	230601	144756	204384	223131	284866	381995	126833	389290	236059	203575	-	-	-	-	-
NEG00053	Uridine	0.97446	C9H12N2O6	58-96-8	244.07	30.6	243.06	2.66408e+06	1.23592e+06	1.41418e+06	1.59946e+06	1.03885e+06	866780	1.14337e+06	798519	1.80625e+06	1.22478e+06	4.02713e+06	1.23225e+06	1.68549e+06	1.8001e+06	1.65097e+06	1.65459e+06	1.21078e+06	2.11801e+06	1.46757e+06	1.87721e+06	1.75369e+06	2.27746e+06	2.01441e+06	1.53848e+06	1.23666e+06	2.80296e+06	1.07484e+06	1.91221e+06	1.06246e+06	514686	2.68098e+06	1.3417e+06	Pyrimidine nucleosides	C00299	ko01100//Metabolic pathways;ko00240//Pyrimidine metabolism	Global and overview maps;Nucleotide metabolism	Metabolism
NEG00054	cis-9,10-Epoxystearic acid	0.974378	-	-	-	413.455	297.244	1.22159e+06	300090	481543	548931	2.35645e+06	498871	391544	449771	2.10595e+06	535245	752569	2.27045e+06	484439	1.05695e+06	1.06446e+06	750302	1.69846e+07	692157	1.78929e+06	453713	4.41803e+06	1.70258e+06	684930	1.30128e+06	1.19578e+07	882479	4.64029e+06	1.77115e+06	1.30221e+06	3.93989e+06	377610	5.37367e+06	Fatty Acyls	-	-	-	-
NEG00055	Pantothenic Acid	0.973998	-	-	-	60.4723	218.104	4.26942e+07	1.79621e+07	1.03073e+07	1.09271e+07	1.76503e+07	1.93798e+07	1.67894e+07	1.73688e+07	1.50698e+07	1.47475e+07	1.81107e+07	1.70284e+07	1.76692e+07	1.69581e+07	1.6585e+07	1.94184e+07	1.77661e+07	2.01002e+07	2.04581e+07	1.88959e+07	1.68167e+07	1.57228e+07	2.54912e+07	3.07052e+07	1.75284e+07	1.80592e+07	1.5675e+07	1.59571e+07	1.91435e+07	1.98389e+07	1.80392e+07	1.97467e+07	Alcohols and polyols	C00864	ko01100//Metabolic pathways;ko01110//Biosynthesis of secondary metabolites;ko00410//beta-Alanine metabolism;ko00770//Pantothenate and CoA biosynthesis;ko04977//Vitamin digestion and absorption	Digestive system;Global and overview maps;Metabolism of cofactors and vitamins;Metabolism of other amino acids	Metabolism;Organismal Systems
NEG00056	Propionic acid	0.973334	-	-	-	690.624	73.0296	2.15053e+06	869981	728071	355856	847556	945569	995109	857378	725061	850964	1.12445e+06	746499	181302	567560	545811	799456	1.00511e+06	787634	733529	740137	801472	734259	98268.9	360858	1.15381e+06	956817	791089	1.51055e+06	766194	783760	747223	820238	Carboxylic acids and derivatives	C00163	ko01100//Metabolic pathways;ko01120//Microbial metabolism in diverse environments;ko01220//Degradation of aromatic compounds;ko04974//Protein digestion and absorption;ko00760//Nicotinate and nicotinamide metabolism;ko00640//Propanoate metabolism;ko04973//Carbohydrate digestion and absorption	Carbohydrate metabolism;Digestive system;Global and overview maps;Metabolism of cofactors and vitamins	Metabolism;Organismal Systems
NEG00057	Nonanoic acid	0.972627	-	-	-	274.487	157.124	6.57975e+06	2.5026e+06	2.58849e+06	2.57727e+06	2.58568e+06	2.82098e+06	2.54414e+06	2.48436e+06	2.48429e+06	2.68283e+06	2.5153e+06	2.4535e+06	2.5305e+06	2.50696e+06	2.53948e+06	2.66566e+06	2.37633e+06	2.49331e+06	2.51898e+06	2.50212e+06	2.59217e+06	2.43031e+06	2.51829e+06	2.47052e+06	2.41868e+06	2.57099e+06	2.63886e+06	2.53812e+06	2.61178e+06	2.54255e+06	2.45215e+06	2.451e+06	Fatty Acyls	-	-	-	-
NEG00058	Guanosine	0.970978	C10H13N5O5	118-00-3	283.092	136.196	282.085	1.93446e+07	8.25287e+06	7.55315e+06	9.5957e+06	8.56219e+06	9.09899e+06	6.51066e+06	5.75223e+06	1.035e+07	1.11176e+07	1.42128e+07	1.46202e+07	1.4777e+07	1.48798e+07	9.76709e+06	1.15099e+07	3.90317e+06	1.34147e+07	1.57085e+07	1.30734e+07	1.3756e+07	1.32912e+07	1.19653e+07	1.24054e+07	4.32601e+06	1.70652e+07	1.19831e+07	1.57594e+07	1.4087e+07	1.10154e+07	1.73708e+07	1.48701e+07	Purine nucleosides	C00387	ko01100//Metabolic pathways;ko00230//Purine metabolism	Global and overview maps;Nucleotide metabolism	Metabolism
NEG00059	Maleic acid	0.970915	C4H4O4	110-16-7	116.011	27.7688	115.004	1.68636e+07	7.53923e+06	8.00215e+06	8.59366e+06	8.47484e+06	6.88765e+06	6.16749e+06	5.59171e+06	7.00627e+06	6.99629e+06	1.04252e+07	9.9318e+06	8.13537e+06	8.88435e+06	5.96405e+06	7.00559e+06	1.8979e+06	9.3532e+06	7.55821e+06	5.63281e+06	8.51082e+06	8.34099e+06	9.73743e+06	1.28868e+07	4.42856e+06	8.22031e+06	8.3951e+06	7.7778e+06	7.90811e+06	8.40739e+06	9.39695e+06	7.43078e+06	Carboxylic acids and derivatives	C01384	ko01120//Microbial metabolism in diverse environments;ko00350//Tyrosine metabolism;ko00760//Nicotinate and nicotinamide metabolism;ko00650//Butanoate metabolism	Amino acid metabolism;Carbohydrate metabolism;Global and overview maps;Metabolism of cofactors and vitamins	Metabolism
NEG00060	4-Oxoisotretinoin	0.970629	-	-	-	331.527	313.181	1.14693e+06	319534	949249	581554	383790	300818	417646	711836	402090	847174	396028	509829	913289	643113	469913	336818	901810	342740	592424	772878	333794	616555	530369	458938	291014	586009	371814	499446	311862	877260	384286	747240	-	-	-	-	-
NEG00061	PG(16:0/18:1(9Z))	0.970394	-	-	-	513.005	747.518	1.00251e+07	904771	484467	4.63342e+06	4.25608e+06	737317	3.28482e+06	6.10296e+06	5.59419e+06	5.20678e+06	4.5145e+06	4.04326e+06	5.22224e+06	750352	1.21283e+06	3.58361e+06	1.7378e+07	5.31766e+06	4.83206e+06	4.45461e+06	3.75345e+06	5.71215e+06	4.25627e+06	4.59335e+06	7.2494e+06	6.21328e+06	1.6684e+06	4.9173e+06	4.95783e+06	1.00246e+07	3.21037e+06	5.26831e+06	Glycerophospholipids	-	-	-	-
NEG00062	5,6-dehydro Arachidonic Acid	0.970317	-	-	-	436.423	301.218	1.36109e+07	4.9347e+06	2.88974e+06	3.80179e+06	4.10986e+06	3.81387e+06	7.14262e+06	5.51867e+06	1.54684e+07	1.24446e+07	9.67189e+06	1.16037e+07	5.99945e+06	6.99554e+06	6.54504e+06	7.91162e+06	4.52786e+07	1.26796e+07	1.47682e+07	1.00915e+07	1.46054e+07	1.0495e+07	8.36006e+06	1.19905e+07	7.19092e+07	1.1853e+07	3.2307e+07	1.21496e+07	1.60159e+07	2.80384e+07	1.00559e+07	1.84412e+07	-	-	-	-	-
NEG00063	D-Lactic acid	0.969445	-	-	-	660.226	89.0246	1.80339e+08	8.80808e+07	1.22333e+07	7.9836e+07	8.59961e+07	1.19808e+08	8.09823e+07	7.32544e+07	7.92463e+07	4.42119e+07	7.23125e+07	7.87231e+07	5.68658e+07	5.6932e+07	1.70023e+07	7.56601e+07	1.34913e+07	8.16551e+07	1.02343e+08	4.16747e+07	8.01302e+07	4.22144e+07	7.27534e+07	5.90297e+07	1.08239e+06	6.49307e+07	6.77539e+07	8.33212e+07	5.55769e+06	4.37425e+07	8.03841e+07	3.9698e+07	Hydroxy acids and derivatives	C00256	ko01120//Microbial metabolism in diverse environments;ko00620//Pyruvate metabolism	Carbohydrate metabolism;Global and overview maps	Metabolism
NEG00064	3-Methylhistidine	0.968169	-	-	-	35.9996	168.078	5.04675e+07	2.55924e+07	2.48961e+07	3.01815e+07	2.64435e+07	2.35333e+07	3.18655e+07	3.27535e+07	2.70599e+07	2.87351e+07	3.05128e+07	2.54746e+07	2.43994e+07	2.14989e+07	2.19348e+07	2.89344e+07	2.87102e+07	2.66905e+07	2.33443e+07	2.15531e+07	2.92358e+07	2.42329e+07	2.21856e+07	2.87501e+07	2.66421e+07	2.28938e+07	3.11424e+07	2.98666e+07	1.87094e+07	2.05001e+07	2.45628e+07	2.34667e+07	Carboxylic acids and derivatives	C01152	ko00340//Histidine metabolism	Amino acid metabolism	Metabolism
NEG00065	D-Glutamine	0.967308	C5H10N2O3	5959-95-5	146.069	31.1967	145.062	1.14942e+08	4.73299e+07	4.94104e+07	6.52106e+07	3.8057e+07	2.95947e+07	4.2397e+07	3.73288e+07	5.63608e+07	4.51348e+07	5.53687e+07	5.44842e+07	5.00832e+07	4.87566e+07	4.2511e+07	4.33865e+07	2.29798e+06	5.71568e+07	6.68121e+07	6.06722e+07	5.49256e+07	5.69822e+07	5.60743e+07	6.03379e+07	7.70217e+06	4.77128e+07	1.77413e+07	3.8652e+07	4.36637e+07	2.38739e+07	4.64016e+07	3.46444e+07	Carboxylic acids and derivatives	C00819	ko01100//Metabolic pathways;ko00471//D-Glutamine and D-glutamate metabolism	Global and overview maps;Metabolism of other amino acids	Metabolism
NEG00066	Pyrophosphate	0.967075	-	-	-	28.1432	176.936	3.28397e+08	1.40137e+08	1.30492e+08	1.36061e+08	1.40866e+08	1.32717e+08	1.65439e+08	1.58835e+08	1.38368e+08	1.29355e+08	1.55376e+08	1.49162e+08	1.45378e+08	1.3749e+08	1.59345e+08	1.88938e+08	1.51714e+08	1.38628e+08	1.38519e+08	1.26165e+08	1.58659e+08	1.54321e+08	1.52823e+08	1.6873e+08	1.73097e+08	1.76012e+08	1.88689e+08	1.67529e+08	1.7396e+08	1.62555e+08	1.65933e+08	1.61715e+08	Non-metal oxoanionic compounds	C00013	ko05012//Parkinson disease;ko00190//Oxidative phosphorylation	Energy metabolism;Neurodegenerative diseases	Human Diseases;Metabolism
NEG00067	Malic acid	0.965709	-	-	-	37.0229	133.014	1.544e+07	6.98731e+06	7.25419e+06	7.20943e+06	7.43114e+06	5.78434e+06	5.56233e+06	4.86002e+06	4.87896e+06	5.00547e+06	7.5507e+06	7.13266e+06	5.69987e+06	7.21407e+06	4.6642e+06	5.14996e+06	1.01823e+06	6.6143e+06	5.2164e+06	3.65161e+06	5.33404e+06	4.60055e+06	7.36926e+06	1.07942e+07	4.04824e+06	4.99529e+06	6.82191e+06	5.75964e+06	6.35835e+06	6.99632e+06	5.70952e+06	5.29769e+06	Hydroxy acids and derivatives	-	-	-	-
NEG00068	Isobutyric acid	0.964932	C4H8O2	79-31-2	88.0524	646.3	87.0453	1.00533e+07	3.48185e+06	4.01215e+06	3.69267e+06	3.46851e+06	3.71721e+06	3.48155e+06	3.60019e+06	3.42555e+06	3.58384e+06	3.48115e+06	3.36721e+06	3.81107e+06	3.6598e+06	3.27423e+06	3.89081e+06	3.89005e+06	3.44542e+06	3.41634e+06	3.71914e+06	3.48609e+06	3.83859e+06	3.51711e+06	3.3244e+06	3.91592e+06	3.57784e+06	3.78574e+06	3.74747e+06	3.45361e+06	4.24665e+06	3.75983e+06	3.53322e+06	Carboxylic acids and derivatives	C02632	ko01120//Microbial metabolism in diverse environments;ko01220//Degradation of aromatic compounds;ko04974//Protein digestion and absorption	Digestive system;Global and overview maps	Metabolism;Organismal Systems
NEG00069	2-Methylbutyric acid	0.964745	C5H10O2	116-53-0	102.068	497.13	101.061	1.99176e+06	757681	3.91953e+07	941824	2.71258e+07	753835	803343	818649	873462	875360	734081	590353	840288	963195	845234	759644	765651	784657	821022	794547	463038	809629	904550	855723	2.62129e+06	831336	836592	822467	439099	2.52928e+06	680315	636821	Fatty Acyls	C18319	ko04974//Protein digestion and absorption	Digestive system	Organismal Systems
NEG00070	Docosatrienoic Acid	0.964439	-	-	-	534.046	333.28	4.62028e+06	1.18721e+06	3.2687e+06	3.55166e+06	1.63848e+06	2.35642e+06	3.6622e+06	4.109e+06	4.17839e+06	4.95793e+06	4.32073e+06	5.07562e+06	3.76264e+06	2.98507e+06	4.06389e+06	4.27262e+06	1.53375e+07	4.74599e+06	8.72306e+06	7.03651e+06	8.49504e+06	8.10292e+06	4.89227e+06	5.24711e+06	1.50716e+07	6.17424e+06	6.08925e+06	5.50453e+06	2.61739e+06	1.36154e+07	4.65843e+06	7.99831e+06	Fatty Acyls	-	-	-	-
NEG00071	7Z, 10Z, 13Z, 16Z, 19Z-docosapentaenoic acid	0.961959	-	-	-	480.112	329.249	7.04817e+07	2.02338e+07	2.453e+07	2.98053e+07	2.48454e+07	2.35838e+07	1.88154e+07	2.78698e+07	4.62158e+07	5.25004e+07	3.67772e+07	4.35124e+07	2.93783e+07	3.28133e+07	3.506e+07	4.43527e+07	1.53942e+08	4.22953e+07	6.56373e+07	4.46643e+07	5.92948e+07	4.29723e+07	3.48589e+07	4.66931e+07	3.1677e+08	6.20735e+07	5.63491e+07	4.17357e+07	8.71582e+07	1.9666e+08	3.92849e+07	6.94709e+07	-	-	-	-	-
NEG00072	2-Hydroxyglutarate	0.961462	-	-	-	27.1791	147.03	1.32999e+06	558449	854609	1.19328e+06	775459	664224	810659	827093	1.28421e+06	8.30015e+06	1.21781e+07	740448	1.12672e+06	806804	1.35621e+06	1.33352e+06	3.42725e+06	928793	847540	1.31717e+06	4.81097e+06	1.15384e+06	1.19537e+06	1.27908e+06	3.82265e+06	2.58828e+06	5.44604e+06	1.11022e+06	1.0071e+06	7.36734e+06	1.34176e+06	3.2849e+06	Hydroxy acids and derivatives	C02630	ko00650//Butanoate metabolism;ko00660//C5-Branched dibasic acid metabolism	Carbohydrate metabolism	Metabolism
NEG00073	omega-3 Arachidonic Acid	0.9614	-	-	-	466.528	303.233	5.06582e+08	1.81066e+08	2.18694e+08	2.64341e+08	2.07234e+08	1.72821e+08	2.26438e+08	1.91194e+08	4.08348e+08	3.5282e+08	2.7297e+08	3.61561e+08	2.58674e+08	2.71791e+08	2.28787e+08	2.83374e+08	1.21304e+09	3.38697e+08	3.87782e+08	2.57893e+08	4.20794e+08	3.24091e+08	3.00199e+08	3.63787e+08	1.90684e+09	3.44993e+08	4.97118e+08	3.676e+08	5.74082e+08	1.08702e+09	3.23148e+08	4.78538e+08	-	-	-	-	-
NEG00074	Inosine-5'-monophosphate	0.95791	-	-	-	36.1305	347.04	8.42036e+08	3.74184e+08	2.98216e+08	3.04701e+08	3.63426e+08	3.72442e+08	3.86029e+08	4.0291e+08	2.49805e+08	2.64979e+08	2.14217e+08	2.0333e+08	2.16515e+08	2.09107e+08	2.9962e+08	3.16569e+08	5.08612e+07	2.18781e+08	2.15181e+08	1.95004e+08	1.40625e+08	1.80193e+08	2.50256e+08	1.8259e+08	3.25847e+07	2.11194e+08	5.37227e+07	1.83438e+08	5.28025e+07	4.47042e+07	1.71483e+08	7.38224e+07	Purine nucleotides	C00130	ko01100//Metabolic pathways;ko01110//Biosynthesis of secondary metabolites;ko01130//Biosynthesis of antibiotics;ko00230//Purine metabolism;ko04742//Taste transduction	Global and overview maps;Nucleotide metabolism;Sensory system	Metabolism;Organismal Systems
NEG00075	Oleic Acid ethyl ester	0.956425	-	-	-	558.061	309.28	1.35484e+07	3.05463e+06	1.95503e+06	4.50653e+06	6.37194e+06	2.26999e+06	4.56796e+06	5.00313e+06	1.19043e+07	9.61968e+06	4.16241e+06	1.21665e+07	2.82191e+06	5.73621e+06	5.55385e+06	6.5066e+06	4.18982e+07	7.07215e+06	1.63301e+07	9.99348e+06	7.0893e+06	1.22755e+07	9.90649e+06	1.15763e+07	2.74438e+07	9.59815e+06	7.62361e+06	7.44623e+06	9.67924e+06	1.86277e+07	6.77841e+06	6.3466e+06	Fatty Acyls	-	-	-	-
NEG00076	1-(9Z,12Z-Octadecadienoyl)-2-hydroxy-sn-glycero-3-phosphoethanolamine	0.954559	-	-	-	392.589	476.279	1.14541e+06	365745	420619	465118	1.02611e+06	645803	631741	694600	1.59467e+06	1.20176e+06	1.25556e+06	1.61054e+06	621052	857894	841537	1.14706e+06	1.0339e+08	1.86089e+06	1.92532e+06	1.53945e+06	4.56512e+06	1.35597e+06	1.02453e+06	2.45932e+06	4.38024e+07	1.98993e+06	2.6908e+06	1.22978e+06	1.16391e+07	1.72097e+07	1.00587e+06	1.03636e+07	Glycerophospholipids	-	-	-	-
NEG00077	D-Glucose 6-phosphate	0.951853	-	-	-	27.6532	259.022	4.78443e+08	1.97943e+08	1.88165e+08	2.22433e+08	2.01207e+08	2.68502e+08	1.99722e+08	2.41759e+08	2.04363e+08	3.63325e+08	1.81152e+08	1.86038e+08	1.89731e+08	1.93899e+08	1.05288e+08	1.16265e+08	1.25995e+07	1.73173e+08	1.7864e+08	1.57818e+08	9.89375e+07	7.78594e+07	7.85754e+07	5.49068e+07	1.59714e+07	5.41436e+07	1.25196e+08	1.92032e+08	4.03852e+07	2.88635e+07	1.08426e+08	5.76317e+07	Organooxygen compounds	C00092	ko01100//Metabolic pathways;ko01130//Biosynthesis of antibiotics;ko05230//Central carbon metabolism in cancer;ko00524//Neomycin, kanamycin and gentamicin biosynthesis;ko04917//Prolactin signaling pathway;ko04973//Carbohydrate digestion and absorption;ko00562//Inositol phosphate metabolism;ko04931//Insulin resistance;ko04918//Thyroid hormone synthesis;ko00500//Starch and sucrose metabolism;ko04911…	Biosynthesis of other secondary metabolites;Cancers;Carbohydrate metabolism;Digestive system;Endocrine and metabolic diseases;Endocrine system;Global and overview maps	Human Diseases;Metabolism;Organismal Systems
NEG00078	L-Carnosine	0.948776	C9H14N4O3	305-84-0	226.107	86.87	225.1	5.18971e+06	1.77096e+08	1.83836e+06	1.67551e+06	2.91683e+06	3.03433e+06	2.59458e+06	2.70372e+06	1.49718e+08	2.30218e+06	3.10412e+06	2.77692e+06	3.21936e+06	2.32758e+06	1.69434e+06	2.96913e+06	1.93733e+06	2.01338e+06	2.1729e+06	1.98422e+06	2.23092e+06	1.33909e+06	1.65297e+08	3.2488e+06	2.9453e+06	1.59211e+06	2.55667e+08	2.78948e+06	3.22714e+06	3.42235e+06	1.9098e+06	2.81907e+06	Peptidomimetics	C00386	ko01100//Metabolic pathways;ko00340//Histidine metabolism;ko00410//beta-Alanine metabolism	Amino acid metabolism;Global and overview maps;Metabolism of other amino acids	Metabolism
NEG00079	CITRATE	0.94739	-	-	-	28.005	191.02	1.46132e+06	720017	2.30681e+06	1.94838e+06	2.01147e+06	730678	1.63758e+06	1.86966e+06	7.33645e+06	1.59964e+06	1.90603e+06	1.38831e+06	2.42183e+06	595790	9.22385e+06	8.33459e+06	8.23985e+06	5.72411e+06	1.68735e+06	1.82668e+06	3.5177e+06	6.51465e+06	4.14575e+06	3.62568e+06	2.95297e+06	4.48697e+06	1.01876e+06	417977	303768	1.14949e+06	465842	746677	Carboxylic acids and derivatives	C00158	ko01100//Metabolic pathways;ko01110//Biosynthesis of secondary metabolites;ko01120//Microbial metabolism in diverse environments;ko01130//Biosynthesis of antibiotics;ko01230//Biosynthesis of amino acids;ko01210//2-Oxocarboxylic acid metabolism;ko01200//Carbon metabolism;ko05230//Central carbon metabolism in cancer;ko00630//Glyoxylate and dicarboxylate metabolism;ko04742//Taste transduction;ko0025…	Amino acid metabolism;Cancers;Carbohydrate metabolism;Endocrine system;Global and overview maps;Sensory system	Human Diseases;Metabolism;Organismal Systems
NEG00080	Docosahexanoic acid	0.946002	-	-	-	453.663	327.233	2.10515e+07	6.81855e+06	5.7578e+06	8.11745e+06	6.07574e+06	7.47815e+06	1.52274e+07	1.12607e+07	1.74666e+07	1.95562e+07	1.2841e+07	1.38654e+07	9.69967e+06	1.11927e+07	1.32737e+07	1.67178e+07	5.78464e+07	1.59395e+07	2.04621e+07	1.68126e+07	1.99301e+07	1.6511e+07	1.01003e+07	1.44278e+07	1.0763e+08	1.69717e+07	4.4343e+07	1.30082e+07	2.12969e+07	3.879e+07	1.12493e+07	1.98572e+07	-	-	-	-	-
NEG00081	L-Histidine	0.943939	C6H9N3O2	71-00-1	155.069	58.9549	154.062	2.7785e+06	1.13096e+06	704540	909412	960982	928252	944423	922172	1.40556e+06	946104	1.80482e+06	1.69867e+06	1.16891e+06	1.4242e+06	2.01466e+06	2.21389e+06	2.8922e+06	1.99773e+06	1.99623e+06	2.01323e+06	2.93851e+06	2.04371e+06	2.54641e+06	3.21855e+06	1.79266e+06	2.66526e+06	1.88602e+06	2.14232e+06	2.75577e+06	2.40899e+06	2.98043e+06	2.65165e+06	Carboxylic acids and derivatives	C00135	ko01100//Metabolic pathways;ko01110//Biosynthesis of secondary metabolites;ko01230//Biosynthesis of amino acids;ko02010//ABC transporters;ko04974//Protein digestion and absorption;ko00340//Histidine metabolism;ko05230//Central carbon metabolism in cancer;ko00970//Aminoacyl-tRNA biosynthesis;ko00410//beta-Alanine metabolism	Amino acid metabolism;Cancers;Digestive system;Global and overview maps;Membrane transport;Metabolism of other amino acids;Translation	Environmental Information Processing;Genetic Information Processing;Human Diseases;Metabolism;Organismal Systems
NEG00082	Threonine	0.942147	-	-	-	31.4829	118.051	3.30456e+07	1.38187e+07	1.21507e+07	1.38734e+07	1.36913e+07	1.28486e+07	1.20219e+07	1.16423e+07	2.0252e+07	1.58958e+07	1.95185e+07	1.93699e+07	1.6566e+07	1.79289e+07	2.12911e+07	2.31239e+07	2.58467e+07	2.84856e+07	3.24671e+07	3.10341e+07	2.95357e+07	2.46811e+07	2.53472e+07	2.96702e+07	1.13346e+07	2.55058e+07	2.70016e+07	2.52784e+07	2.92752e+07	2.64503e+07	3.09899e+07	2.97468e+07	Carboxylic acids and derivatives	C00188	ko01100//Metabolic pathways;ko01110//Biosynthesis of secondary metabolites;ko01120//Microbial metabolism in diverse environments;ko01130//Biosynthesis of antibiotics;ko01230//Biosynthesis of amino acids;ko02010//ABC transporters;ko04974//Protein digestion and absorption;ko00970//Aminoacyl-tRNA biosynthesis;ko00260//Glycine, serine and threonine metabolism;ko00261//Monobactam biosynthesis;ko00860/…	Amino acid metabolism;Biosynthesis of other secondary metabolites;Digestive system;Global and overview maps;Membrane transport;Metabolism of cofactors and vitamins;Translation	Environmental Information Processing;Genetic Information Processing;Metabolism;Organismal Systems
NEG00083	1-Oleoyl Lysophosphatidic Acid	0.939905	-	-	-	421.577	435.252	390942	78959.8	183896	175733	219146	24294.9	271358	237967	380461	282350	284330	299134	223921	199172	236701	325185	4.45947e+06	297558	409893	243987	610182	398043	151358	397405	2.53555e+06	297184	850350	201289	1.35007e+06	1.7682e+06	290256	1.0757e+06	-	-	-	-	-
NEG00084	Sedoheptulose 7-phosphate	0.936751	-	-	-	27.727	289.033	1.65475e+07	5.74098e+06	6.64423e+06	1.00183e+07	6.75372e+06	4.08806e+06	3.83807e+06	3.38842e+06	1.14529e+07	7.36822e+06	1.99103e+07	2.36316e+07	7.9012e+06	8.67491e+06	1.25275e+07	1.45699e+07	3.35113e+07	2.61007e+07	2.12836e+07	1.45059e+07	2.71236e+07	1.58178e+07	2.55808e+07	3.02005e+07	7.20232e+06	1.64193e+07	1.38025e+07	1.60752e+07	2.27633e+07	2.05653e+07	2.00958e+07	1.98232e+07	Organic oxygen compounds	C05382	ko01100//Metabolic pathways;ko01110//Biosynthesis of secondary metabolites;ko01120//Microbial metabolism in diverse environments;ko01130//Biosynthesis of antibiotics;ko01230//Biosynthesis of amino acids;ko01200//Carbon metabolism;ko00030//Pentose phosphate pathway	Carbohydrate metabolism;Global and overview maps	Metabolism
NEG00085	IRETOL	0.936592	-	-	-	544.235	155.037	7.71423e+07	5.76197e+07	9.86192e+06	3.4678e+07	2.04777e+07	7.23662e+06	5.86578e+07	5.12393e+07	1.98627e+07	2.58083e+07	3.3459e+07	2.58476e+07	3.26841e+07	3.04013e+07	4.46273e+06	5.23167e+06	3.81696e+07	6.13628e+06	3.92303e+07	2.62369e+07	3.39234e+07	3.279e+07	3.28944e+07	3.47604e+07	3.21621e+07	5.14953e+07	7.30087e+06	6.03011e+07	2.61122e+07	3.65056e+07	5.02616e+06	3.7092e+06	-	-	-	-	-
NEG00086	Linoleic acid	0.930131	-	-	-	460.617	279.233	1.53182e+06	437495	373030	703183	697037	548299	558147	781660	1.32691e+06	1.14956e+06	903088	1.17142e+06	561723	488624	614202	742752	2.77697e+06	967099	1.56158e+06	947311	1.75066e+06	1.03437e+06	834546	1.14341e+06	2.34071e+06	967660	1.71457e+06	1.3896e+06	1.82356e+06	3.34615e+06	1.29035e+06	2.92868e+06	Fatty Acyls	C01595	ko01100//Metabolic pathways;ko00591//Linoleic acid metabolism;ko01040//Biosynthesis of unsaturated fatty acids	Global and overview maps;Lipid metabolism	Metabolism
NEG00087	Phosphatidylcholine lyso 18:2	0.925771	-	-	-	394.983	578.347	6.49006e+06	2.36109e+06	2.75785e+06	3.23367e+06	3.54855e+06	3.10416e+06	5.1722e+06	4.04671e+06	7.3462e+06	6.56288e+06	8.27563e+06	8.51951e+06	4.55237e+06	5.02788e+06	5.0716e+06	6.13571e+06	2.52932e+08	6.93946e+06	8.32145e+06	6.51001e+06	1.5673e+07	6.94751e+06	4.1865e+06	7.84935e+06	1.40619e+08	9.20252e+06	1.0939e+07	5.94031e+06	4.68713e+07	6.5344e+07	6.86372e+06	4.53432e+07	-	-	-	-	-
NEG00088	Glutathione (reduced)	0.923559	-	-	-	35.181	306.077	2.63743e+08	3.05914e+07	1.4234e+08	1.74154e+08	1.20625e+08	1.17742e+08	1.17403e+08	3.56125e+07	2.64402e+07	9.77919e+07	1.3941e+08	1.35544e+08	1.43714e+08	1.34235e+08	6.7622e+07	7.6128e+07	4.48312e+07	8.72809e+07	6.70055e+07	5.5337e+07	1.05519e+08	1.09493e+08	1.19667e+08	1.25036e+08	3.07299e+07	8.8974e+07	8.07486e+07	9.12802e+07	1.03862e+08	7.87866e+07	9.98309e+07	8.72722e+07	-	-	-	-	-
NEG00089	Pyrimidin-4-yl-Methanol	0.921655	-	-	-	522.267	109.041	1.96642e+07	1.37067e+07	1.24419e+07	8.66284e+06	875926	1.0041e+07	8.44437e+06	7.49096e+06	1.06188e+07	1.21603e+07	1.10163e+07	2.44698e+07	9.18771e+06	1.26162e+07	725237	1.44848e+07	1.80873e+07	809961	948446	972347	776384	8.76703e+06	1.56713e+07	1.11159e+07	3.23451e+07	3.13042e+07	1.4432e+07	8.19051e+06	1.90721e+07	1.6374e+07	956073	921245	-	-	-	-	-
NEG00090	L-Tyrosine	0.920027	C9H11NO3	60-18-4	181.074	58.35	180.067	6.20951e+07	2.62821e+07	2.66881e+07	3.1754e+07	2.39081e+07	2.28466e+07	2.57146e+07	2.6501e+07	4.50655e+07	3.11967e+07	4.85509e+07	4.7317e+07	4.26111e+07	4.37988e+07	5.62112e+07	6.24432e+07	4.03711e+07	6.16543e+07	5.70301e+07	5.31921e+07	4.14078e+07	5.30576e+07	5.68915e+07	5.07163e+07	2.43673e+07	4.74893e+07	9.76623e+06	3.47657e+07	2.57135e+07	3.09757e+07	7.40765e+07	2.66641e+07	Carboxylic acids and derivatives	C00082	ko01100//Metabolic pathways;ko01110//Biosynthesis of secondary metabolites;ko01130//Biosynthesis of antibiotics;ko01230//Biosynthesis of amino acids;ko01210//2-Oxocarboxylic acid metabolism;ko04974//Protein digestion and absorption;ko00360//Phenylalanine metabolism;ko05230//Central carbon metabolism in cancer;ko00350//Tyrosine metabolism;ko00970//Aminoacyl-tRNA biosynthesis;ko00261//Monobactam bi…	Amino acid metabolism;Biosynthesis of other secondary metabolites;Cancers;Digestive system;Endocrine system;Global and overview maps;Metabolism of cofactors and vitamins;Metabolism of other amino acids;Nervous system;Neurodegenerative diseases;Substance dependence;Translation	Genetic Information Processing;Human Diseases;Metabolism;Organismal Systems
NEG00091	Phosphatidylglyceride 18:1-18:1	0.917627	-	-	-	500.295	773.537	3.42598e+07	1.43977e+07	2.32749e+06	2.0949e+07	2.86932e+07	1.58751e+07	1.36304e+07	2.02484e+07	1.36669e+07	1.95546e+07	1.67803e+07	1.32822e+07	2.99951e+07	2.05385e+06	2.86233e+06	1.6096e+07	2.18818e+07	1.5791e+07	2.27471e+07	1.59117e+07	1.2536e+07	1.73196e+07	1.9154e+07	1.53883e+07	1.96001e+07	2.89769e+07	1.74547e+06	2.22555e+07	1.90431e+07	2.2284e+07	1.45765e+07	1.73582e+07	-	-	-	-	-
NEG00092	Valine	0.914448	-	-	-	36.3118	116.072	5.78995e+07	2.47194e+07	2.00338e+07	2.44604e+07	1.92806e+07	1.8129e+07	2.56617e+07	2.52328e+07	4.35523e+07	2.86747e+07	4.88451e+07	5.18207e+07	3.77049e+07	4.23321e+07	5.6553e+07	6.44952e+07	6.99367e+07	7.11879e+07	6.88026e+07	7.15662e+07	9.33135e+07	6.95968e+07	6.84266e+07	8.64279e+07	1.09581e+08	7.59817e+07	7.22453e+07	6.73936e+07	9.44043e+07	9.64607e+07	9.24676e+07	1.0267e+08	Carboxylic acids and derivatives	-	-	-	-
NEG00093	alpha-D-Glucose	0.914204	-	-	-	31.1841	179.056	4.38516e+07	1.65805e+07	1.87027e+07	2.29437e+07	1.6749e+07	1.7374e+07	1.80621e+07	1.78958e+07	2.10127e+07	2.61714e+07	1.74504e+07	1.72049e+07	2.08153e+07	2.05104e+07	1.74512e+07	1.90831e+07	7.04421e+06	2.04131e+07	2.25961e+07	1.77548e+07	1.41076e+07	1.39277e+07	1.30811e+07	1.0651e+07	5.54026e+06	1.33317e+07	1.20559e+07	1.74252e+07	1.29964e+07	1.03651e+07	1.7491e+07	9.80437e+06	Organooxygen compounds	C00267	ko01100//Metabolic pathways;ko01110//Biosynthesis of secondary metabolites;ko01120//Microbial metabolism in diverse environments;ko01130//Biosynthesis of antibiotics;ko01200//Carbon metabolism;ko00520//Amino sugar and nucleotide sugar metabolism;ko00051//Fructose and mannose metabolism;ko00010//Glycolysis / Gluconeogenesis;ko04964//Proximal tubule bicarbonate reclamation;ko00052//Galactose metabo…	Carbohydrate metabolism;Excretory system;Global and overview maps	Metabolism;Organismal Systems
NEG00094	ponasterone A	0.904015	-	-	-	484.245	463.307	1.35463e+06	435004	431854	408856	398047	336287	462126	343943	497175	445297	282100	540196	423558	395133	384413	638822	2.02836e+06	353838	454852	247683	610868	381335	187523	219771	1.84526e+06	600365	443084	341660	520431	585536	199013	332813	-	-	-	-	-
NEG00095	ADP	0.896847	C10H15N5O10P2	58-64-0	427.029	31.9216	426.019	1.07412e+06	568787	598793	566711	482024	444627	580880	613581	568821	508156	601307	708905	743317	819572	515609	674084	674891	717094	556791	459326	724925	662516	592531	573431	639130	647225	618754	443221	756595	747396	675719	713695	Purine nucleotides	C00008	ko01100//Metabolic pathways;ko01110//Biosynthesis of secondary metabolites;ko01130//Biosynthesis of antibiotics;ko00230//Purine metabolism;ko04080//Neuroactive ligand-receptor interaction;ko04742//Taste transduction;ko05012//Parkinson disease;ko04152//AMPK signaling pathway;ko00190//Oxidative phosphorylation;ko04068//FoxO signaling pathway;ko04924//Renin secretion;ko04611//Platelet activation;ko0…	Endocrine system;Energy metabolism;Global and overview maps;Immune system;Neurodegenerative diseases;Nucleotide metabolism;Sensory system;Signal transduction;Signaling molecules and interaction;Transport and catabolism	Cellular Processes;Environmental Information Processing;Human Diseases;Metabolism;Organismal Systems
NEG00096	3,5-Dinitrosalicylate	0.892693	-	-	-	27.8857	226.996	1.55496e+07	7.51098e+06	5.88957e+06	5.1479e+06	7.08527e+06	6.13442e+06	6.64775e+06	7.58542e+06	5.13776e+06	3.61346e+06	5.07406e+06	5.72518e+06	8.72671e+06	7.81791e+06	7.75757e+06	7.71974e+06	3.37415e+06	4.308e+06	3.18669e+06	3.08469e+06	2.43208e+06	3.7592e+06	6.74417e+06	5.60536e+06	1.39402e+06	5.78549e+06	3.78223e+06	3.60529e+06	1.76855e+06	2.85676e+06	3.51885e+06	2.77546e+06	-	-	-	-	-
NEG00097	1-(9Z,12Z-Octadecadienoyl-2-hydroxy-sn-glycero-3-phosphocholine	0.883252	-	-	-	394.983	564.332	243423	84353.8	136557	130952	145675	113836	61234.6	180288	285012	306694	324138	351170	77468.9	219259	202709	250236	1.01505e+07	268955	371326	311477	612985	299658	182604	313454	4.51128e+06	391571	429983	232066	1.70666e+06	3.04352e+06	265469	1.9998e+06	-	-	-	-	-
NEG00098	L-a-Lysophosphatidylserine	0.88026	-	-	-	396.843	524.299	2.19785e+06	875537	1.02209e+06	520006	2.01519e+06	467953	1.65841e+06	1.37732e+06	2.56355e+06	1.89673e+06	1.7328e+06	1.833e+06	1.14629e+06	1.142e+06	1.39684e+06	1.76996e+06	2.61978e+06	1.52714e+06	2.04989e+06	1.49998e+06	2.46725e+06	1.9921e+06	1.81928e+06	2.45041e+06	1.39589e+06	1.67186e+06	1.07492e+07	1.8138e+06	2.92427e+06	5.73581e+06	1.47277e+06	3.28197e+06	-	-	-	-	-
NEG00099	Dodecylbenzenesulfonic acid	0.853738	-	-	-	380.105	325.185	1.24387e+07	6.64207e+06	4.53986e+06	4.77383e+06	6.41051e+06	4.99505e+06	5.72581e+06	6.07347e+06	5.45639e+06	4.31984e+06	5.3556e+06	5.50817e+06	5.31231e+06	5.24435e+06	5.806e+06	6.37717e+06	5.31919e+06	7.28634e+06	4.07942e+06	4.6905e+06	8.03324e+06	4.38145e+06	4.37719e+06	4.78131e+06	5.62008e+06	4.93294e+06	5.30322e+06	5.18395e+06	5.60359e+06	7.31804e+06	6.73137e+06	5.08667e+06	-	-	-	-	-
NEG00100	Adrenic Acid	0.848339	-	-	-	519.847	331.268	1.3646e+07	4.19495e+06	7.59882e+06	5.41828e+06	4.74014e+06	4.1521e+06	5.07181e+06	5.82407e+06	4.92684e+06	6.32871e+06	4.49112e+06	5.25167e+06	6.99186e+06	5.3902e+06	5.39994e+06	4.56569e+06	8.04124e+06	4.72197e+06	6.48068e+06	6.19993e+06	4.75686e+06	5.93588e+06	5.56454e+06	5.52356e+06	8.62743e+06	6.46193e+06	5.5146e+06	5.31085e+06	4.50582e+06	8.30016e+06	4.40041e+06	6.09794e+06	Fatty Acyls	C16527	ko01040//Biosynthesis of unsaturated fatty acids	Lipid metabolism	Metabolism
NEG00101	Phosphatidylcholine lyso 20:4	0.8444	-	-	-	421.389	602.345	124.444	124.444	890.396	124.444	124.444	124.444	1867.56	124.444	1092.15	124.444	1715.97	124.444	852.398	124.444	124.444	837.602	74686.3	897.099	4258.58	3016.78	10821.3	124.444	124.444	934.792	33927.8	2892.34	6250.41	1257.44	35301.3	76342.3	2993.75	34895.4	-	-	-	-	-
NEG00103	L-Methionine	0.840115	C5H11NO2S	63-68-3	149.051	44.9492	148.044	2.25135e+07	9.40402e+06	1.09428e+07	1.22574e+07	8.05278e+06	7.10152e+06	1.02138e+07	9.96092e+06	1.84903e+07	1.26276e+07	2.096e+07	2.07695e+07	1.68023e+07	1.7473e+07	2.4281e+07	2.50447e+07	2.54512e+07	2.7104e+07	2.78271e+07	2.93522e+07	3.54861e+07	2.98704e+07	2.77349e+07	2.91152e+07	2.60874e+07	2.89486e+07	2.86997e+07	2.89109e+07	3.24194e+07	3.3798e+07	3.69346e+07	3.88889e+07	Carboxylic acids and derivatives	C00073	ko01100//Metabolic pathways;ko01110//Biosynthesis of secondary metabolites;ko01230//Biosynthesis of amino acids;ko01210//2-Oxocarboxylic acid metabolism;ko04974//Protein digestion and absorption;ko05230//Central carbon metabolism in cancer;ko00270//Cysteine and methionine metabolism;ko00970//Aminoacyl-tRNA biosynthesis;ko04978//Mineral absorption	Amino acid metabolism;Cancers;Digestive system;Global and overview maps;Translation	Genetic Information Processing;Human Diseases;Metabolism;Organismal Systems
NEG00104	Phosphatidylethanolamine lyso 16:0	0.831813	-	-	-	413.954	452.279	3.81196e+06	1.29176e+06	1.21521e+06	1.23348e+06	2.55197e+06	717857	1.49364e+06	1.15135e+06	4.61e+06	2.60787e+06	3.09692e+06	3.56203e+06	1.50314e+06	1.61772e+06	2.50482e+06	2.9627e+06	4.20458e+06	4.28291e+06	4.53073e+06	3.682e+06	3.27341e+06	3.28645e+06	2.00305e+06	3.28947e+06	3.93014e+06	3.30689e+06	8.55767e+06	2.00705e+06	5.18473e+06	4.97389e+06	2.2885e+06	4.02992e+06	-	-	-	-	-
NEG00105	Glutathione (oxidized form)	0.828933	-	-	-	28.7976	611.146	366453	129282	278491	532819	236855	247902	400095	206194	243243	138088	197243	166406	275390	208829	53088.1	57093.7	2.37724e+06	278354	201138	129357	658227	379835	236350	465606	377674	138272	566860	102939	226427	764417	207172	243779	-	-	-	-	-
NEG00106	L-Ascorbic acid	0.820927	-	-	-	29.7785	175.025	4.20989e+07	2.60145e+07	2.31774e+07	3.17443e+07	2.49333e+07	2.8706e+07	1.55267e+07	1.33292e+07	5.59603e+06	1.45164e+07	2.64988e+07	2.78387e+07	2.43403e+07	2.04546e+07	1.43514e+07	1.3706e+07	64967.9	1.88112e+07	1.71288e+07	9.49975e+06	1.54073e+07	1.36293e+07	1.78299e+07	2.1221e+07	768468	1.95553e+07	1.65575e+07	2.29247e+07	1.93259e+07	1.1242e+07	3.45807e+07	2.81815e+07	Dihydrofurans	C00072	ko01100//Metabolic pathways;ko01110//Biosynthesis of secondary metabolites;ko01120//Microbial metabolism in diverse environments;ko04977//Vitamin digestion and absorption;ko00480//Glutathione metabolism;ko00053//Ascorbate and aldarate metabolism;ko04066//HIF-1 signaling pathway	Carbohydrate metabolism;Digestive system;Global and overview maps;Metabolism of other amino acids;Signal transduction	Environmental Information Processing;Metabolism;Organismal Systems
NEG00107	3-HYDROXYKYNURENINE	0.820895	-	-	-	534.58	223.074	3.5454e+07	1.55986e+06	4.72753e+06	7.84715e+06	1.13682e+07	8.4598e+06	8.37303e+06	1.59872e+07	1.19019e+07	2.2214e+07	1.95756e+07	8.49524e+06	938747	1.23206e+06	1.11316e+06	1.38056e+06	2.48814e+06	1.67978e+06	6.02659e+06	7.2541e+06	1.46691e+07	2.59281e+07	1.09641e+07	8.47682e+06	2.9322e+06	1.07227e+07	947752	3.88524e+06	1.38985e+07	7.38711e+06	6.95351e+06	1.26944e+06	Organooxygen compounds	-	-	-	-
NEG00108	b-Ala-Lys	0.819534	-	-	-	32.2612	216.135	9.55466e+07	4.19231e+07	6.73052e+06	5.72139e+06	4.46154e+07	5.50381e+07	9.97354e+06	1.08797e+07	2.12482e+07	2.49231e+07	2.45107e+07	2.19384e+07	2.50824e+07	2.62595e+07	3.26162e+07	3.48936e+07	3.05416e+07	3.25519e+07	6.662e+07	5.99533e+07	3.39481e+06	6.24474e+06	2.40755e+07	2.50592e+07	2.784e+07	3.85966e+07	3.38242e+07	3.356e+07	1.21551e+07	1.08859e+07	1.66608e+07	1.78392e+07	-	-	-	-	-
NEG00109	PS(18:1(9Z)/0:0)	0.817994	-	-	-	368.374	522.284	1.40346e+06	367670	337993	1.18507e+06	647994	522811	556233	441187	736762	291891	661771	932027	671587	700407	390624	600003	3.88572e+07	674904	932096	279410	1.14799e+06	486518	570980	668378	1.21451e+07	220787	1.32341e+06	1.13501e+06	1.25879e+06	6.94622e+06	725537	2.16395e+06	-	-	-	-	-
NEG00110	Phosphatidylcholine lyso 18:1	0.817706	-	-	-	425.762	580.363	6.9435e+06	2.51498e+06	1.71128e+06	2.14457e+06	3.04091e+06	2.15635e+06	4.0514e+06	3.15892e+06	6.21511e+06	4.33522e+06	4.03369e+06	4.47558e+06	1.89153e+06	5.16962e+06	3.56916e+06	4.39806e+06	2.91315e+08	4.32889e+06	4.56629e+06	3.47015e+06	6.42742e+06	5.20644e+06	4.00992e+06	5.18497e+06	1.10935e+08	2.99828e+06	1.41904e+07	2.58525e+06	7.33267e+06	1.09774e+07	2.85972e+06	4.3543e+07	-	-	-	-	-
NEG00111	Phosphatidylcholine 16:0-16:0	0.816603	-	-	-	490.966	792.582	5.8018e+06	1.63398e+06	45924.3	4.73636e+06	979662	2.92819e+06	2.37389e+06	643616	2.91883e+06	677361	1.58339e+06	2.88851e+06	197571	8.58833e+06	1.00431e+06	2.18871e+06	453251	3.91668e+06	2.23806e+06	562458	2.7166e+06	3.09569e+06	2.23743e+06	604485	2.9596e+06	2.08128e+06	3.54097e+06	4.0224e+06	3.2937e+06	669487	2.27222e+06	407114	-	-	-	-	-
NEG00112	Phosphatidylcholine alkenyl 16:0-18:1	0.803821	-	-	-	454.695	802.6	1.83136e+07	6.08747e+06	2.99298e+06	956687	6.06983e+06	6.1152e+06	5.65789e+06	2.65147e+06	4.47739e+06	1.45701e+06	5.79708e+06	2.7589e+06	4.23789e+06	285202	7.51842e+06	6.82851e+06	1.05714e+06	1.59744e+07	1.62692e+06	1.45775e+06	8.91902e+06	1.94814e+06	2.15056e+06	6.47179e+06	2.9469e+06	1.66808e+06	6.41333e+06	919796	526104	411849	6.00989e+06	1.39978e+06	-	-	-	-	-
NEG00113	PI(18:1e/20-HETE)	0.803246	-	-	-	501.095	885.549	3.71854e+07	1.1478e+07	1.38128e+07	1.297e+07	1.41052e+07	1.26249e+07	2.42872e+07	2.97179e+07	1.84639e+07	9.28203e+06	2.16617e+07	2.4717e+07	1.75894e+07	9.81776e+06	2.00483e+07	1.65374e+07	4.87187e+07	1.93636e+07	2.68571e+07	8.80242e+06	1.88924e+07	2.93521e+07	2.05894e+07	2.21354e+07	4.13058e+07	2.95642e+07	1.59183e+07	2.65093e+07	2.29201e+07	5.08258e+07	2.17767e+07	3.54113e+07	-	-	-	-	-
NEG00114	Phosphatidylethanolamine lyso 20:4	0.791438	-	-	-	418.252	500.277	9165.35	2995.93	8966.59	4241.51	6389.62	5130.17	6882.55	6687.34	10943.6	16336.7	10455.5	10368	8394.15	10463.5	6725.14	13729	2.04255e+06	15890.9	24169.2	13978.5	44002.4	6368.3	3158.08	9556.89	1.27234e+06	8672.62	13609.1	13218.9	97812.8	2.4737e+06	9803.22	85550	-	-	-	-	-
NEG00115	cholesterol sulfate	0.763529	-	-	-	466.788	465.305	3.66126e+06	1.15254e+06	1.45632e+06	2.45126e+06	2.14172e+06	1.79341e+06	2.3052e+06	2.2952e+06	2.44908e+06	3.17179e+06	1.16382e+06	1.33875e+06	3.38086e+06	2.12806e+06	2.88588e+06	3.47366e+06	2.94302e+06	2.5906e+06	2.09571e+06	1.24632e+06	3.73537e+06	3.14292e+06	2.13389e+06	2.23311e+06	1.05179e+06	1.49017e+06	2.92298e+06	2.84805e+06	2.5949e+06	3.17819e+06	1.56404e+06	1.75708e+06	Steroids and steroid derivatives	C18043	ko00140//Steroid hormone biosynthesis	Lipid metabolism	Metabolism
NEG00116	Gluconic acid	0.762032	C6H12O7	526-95-4	196.058	46.5751	195.051	2.33674e+07	9.94854e+06	1.12658e+07	1.16515e+07	1.06019e+07	1.08411e+07	1.51759e+07	1.59769e+07	1.18271e+07	1.36033e+07	1.27428e+07	1.22209e+07	1.05061e+07	1.03378e+07	1.06568e+07	1.26031e+07	2.36564e+06	1.05978e+06	6.28936e+06	5.71362e+06	2.75515e+06	5.84531e+06	1.08464e+07	1.18784e+07	1.00994e+07	1.27391e+06	5.77607e+06	2.20256e+06	8.63593e+06	8.97341e+06	778164	1.05055e+07	Organooxygen compounds	C00257	ko01100//Metabolic pathways;ko01110//Biosynthesis of secondary metabolites;ko01120//Microbial metabolism in diverse environments;ko01130//Biosynthesis of antibiotics;ko01200//Carbon metabolism;ko00030//Pentose phosphate pathway	Carbohydrate metabolism;Global and overview maps	Metabolism
NEG00117	3-Methylxanthine	0.750147	C6H6N4O2	1076-22-8	166.049	29.0667	165.041	1.62849e+07	6.59975e+06	3.83115e+06	4.94378e+06	5.22849e+06	5.31442e+06	4.51308e+06	5.45559e+06	8.77225e+06	7.56056e+06	9.87043e+06	9.074e+06	1.24138e+07	1.16567e+07	1.00362e+07	1.24452e+07	3.97529e+07	1.25308e+07	1.3139e+07	1.13651e+07	2.07779e+07	1.17958e+07	1.83143e+07	2.37119e+07	5.21548e+07	2.5036e+07	1.99669e+07	1.74495e+07	2.37775e+07	3.34019e+07	2.22959e+07	2.52639e+07	Imidazopyrimidines	C16357	ko01100//Metabolic pathways;ko01110//Biosynthesis of secondary metabolites;ko01120//Microbial metabolism in diverse environments;ko00232//Caffeine metabolism	Biosynthesis of other secondary metabolites;Global and overview maps	Metabolism
NEG00118	L-ALANINE	0.746178	-	-	-	34.4016	88.0405	4.16157e+08	1.68472e+08	1.93052e+08	2.00725e+08	1.8121e+08	1.79574e+08	1.93758e+08	1.97527e+08	1.82015e+08	1.86484e+08	1.85561e+08	1.62053e+08	1.85815e+08	1.78696e+08	1.84964e+08	2.10076e+08	1.919e+08	1.82019e+08	1.91692e+08	1.80479e+08	2.13304e+08	1.86253e+08	1.54759e+08	1.82617e+08	1.71421e+08	1.78538e+08	2.13268e+08	1.8862e+08	1.84002e+08	1.85966e+08	1.71148e+08	1.63107e+08	Carboxylic acids and derivatives	C01401	ko00460//Cyanoamino acid metabolism	Metabolism of other amino acids	Metabolism
NEG00119	Phosphoric acid	0.74119	H3O4P	7664-38-2	97.9769	660.396	96.9698	1.47198e+07	6.32992e+06	5.23875e+06	6.2909e+06	6.58465e+06	6.10953e+06	6.65564e+06	1.25369e+06	6.04015e+06	604630	1.34959e+06	5.79758e+06	5.18197e+06	5.16117e+06	5.23572e+06	1.6669e+06	5.49088e+06	5.96017e+06	5.78957e+06	5.34261e+06	1.61664e+06	5.38271e+06	5.56794e+06	2.07212e+06	5.88682e+06	5.6744e+06	5.87972e+06	2.40001e+06	6.24164e+06	5.44981e+06	5.9822e+06	5.4802e+06	Non-metal oxoanionic compounds	C00009	ko01100//Metabolic pathways;ko02010//ABC transporters;ko05012//Parkinson disease;ko04978//Mineral absorption;ko00190//Oxidative phosphorylation	Digestive system;Energy metabolism;Global and overview maps;Membrane transport;Neurodegenerative diseases	Environmental Information Processing;Human Diseases;Metabolism;Organismal Systems
NEG00120	Phosphatidylcholine 16:0-18:1	0.74019	-	-	-	460.342	818.595	4.37324e+07	2.80181e+07	9.37466e+06	3.52206e+07	1.20257e+07	7.26392e+06	1.5714e+07	3.67833e+06	2.59514e+07	7.17028e+06	3.34572e+07	2.63504e+07	2.74224e+07	1.82283e+07	1.51995e+07	2.65251e+07	7.01021e+06	2.58339e+07	3.89139e+07	1.51674e+06	1.53911e+07	1.80843e+07	2.41795e+07	1.92405e+07	1.79959e+07	2.31283e+07	2.13977e+07	1.99787e+07	1.95199e+07	1.07381e+06	2.7289e+07	7.01983e+06	-	-	-	-	-
NEG00121	JWH 200 2'-naphthyl isomer	0.737414	-	-	-	481.586	383.175	2.46959e+07	9.71988e+06	8.498e+06	1.08442e+07	8.91361e+06	9.27664e+06	1.05694e+07	1.06854e+07	8.71763e+06	9.02411e+06	9.29269e+06	9.2752e+06	6.91498e+06	5.27943e+06	9.84226e+06	9.85477e+06	8.43536e+06	8.28832e+06	1.01566e+07	8.76729e+06	8.43296e+06	8.36266e+06	9.91219e+06	9.17875e+06	1.11984e+07	9.46998e+06	9.83897e+06	1.11591e+07	8.80164e+06	9.02792e+06	9.43987e+06	8.79116e+06	-	-	-	-	-
NEG00122	Phosphatidylcholine alkyl 16:0-18:1	0.728821	-	-	-	493.228	804.615	3.5635e+07	6.29144e+06	2.0487e+07	1.42315e+07	2.37628e+07	972842	2.48564e+07	8.38712e+06	1.17335e+07	1.3942e+07	2.41877e+07	5.11422e+06	5.29145e+06	5.19179e+06	9.97933e+06	1.27761e+07	1.29491e+07	1.16479e+07	8.6399e+06	3.751e+06	2.47554e+07	8.17698e+06	8.29744e+06	1.27418e+07	1.88676e+07	9.36872e+06	1.51905e+07	8.67505e+06	1.44045e+07	5.09044e+06	1.16801e+07	8.60632e+06	-	-	-	-	-
NEG00123	Phosphatidylethanolamine alkenyl 18:1-18:1	0.727589	-	-	-	468.069	726.547	4.39569e+06	2.48926e+06	966307	525396	1.5725e+06	1.35879e+06	1.17614e+06	725915	1.43537e+06	839452	3.69937e+06	452388	1.08804e+06	732534	1.39891e+06	3.08063e+06	877828	1.75695e+06	508523	750354	1.74542e+06	704334	483245	1.39671e+06	1.23104e+06	580117	1.57237e+06	640220	1.65056e+06	893362	1.71653e+06	712394	-	-	-	-	-
NEG00124	NICOTINATE	0.727587	-	-	-	44.6618	122.025	1.80961e+06	378786	450982	359312	868019	841520	608241	542694	706362	548460	631138	442796	586407	644334	784248	731858	1.10292e+07	334903	522354	842183	1.75039e+06	1.55619e+06	799638	900603	2.34e+07	1.21101e+06	2.67916e+06	1.32313e+06	2.8869e+06	6.35479e+06	722062	4.76678e+06	Carboxylic acids and derivatives	C00253	ko01100//Metabolic pathways;ko01110//Biosynthesis of secondary metabolites;ko01120//Microbial metabolism in diverse environments;ko00760//Nicotinate and nicotinamide metabolism;ko05133//Pertussis	Global and overview maps;Infectious diseases;Metabolism of cofactors and vitamins	Human Diseases;Metabolism
NEG00125	Phosphatidylethanolamine 16:0-20:1	0.724353	-	-	-	494.753	744.554	1.20525e+07	1.86662e+06	3.71199e+06	4.52428e+06	1.81826e+06	2.13291e+06	2.45094e+06	1.06776e+06	2.78885e+06	551630	2.09574e+06	2.34642e+06	1.94598e+06	2.61437e+06	2.27432e+06	4.15084e+06	641110	4.39832e+06	3.55952e+06	528297	3.05495e+06	1.16193e+06	3.77821e+06	1.82448e+06	3.93723e+06	3.56939e+06	5.86441e+06	7.37801e+06	6.39881e+06	646187	1.8045e+06	723018	-	-	-	-	-
NEG00126	Lys	0.723321	-	-	-	31.4589	145.098	4.56375e+07	1.93411e+07	1.11036e+07	1.19965e+07	1.47466e+07	1.53194e+07	1.14639e+07	1.12253e+07	2.19596e+07	1.57097e+07	2.20113e+07	2.16625e+07	1.83332e+07	1.97498e+07	2.87737e+07	3.15873e+07	1.60416e+07	3.54591e+07	3.80128e+07	3.3645e+07	2.52092e+07	2.89528e+07	3.06011e+07	3.11211e+07	1.57392e+07	2.89956e+07	9.86725e+06	2.17909e+07	1.21449e+07	1.0157e+07	3.62347e+07	1.09311e+07	Carboxylic acids and derivatives	C00047	ko01100//Metabolic pathways;ko01110//Biosynthesis of secondary metabolites;ko01120//Microbial metabolism in diverse environments;ko01130//Biosynthesis of antibiotics;ko01230//Biosynthesis of amino acids;ko01210//2-Oxocarboxylic acid metabolism;ko02010//ABC transporters;ko04974//Protein digestion and absorption;ko00970//Aminoacyl-tRNA biosynthesis;ko00310//Lysine degradation;ko00300//Lysine biosyn…	Amino acid metabolism;Digestive system;Global and overview maps;Membrane transport;Metabolism of cofactors and vitamins;Translation	Environmental Information Processing;Genetic Information Processing;Metabolism;Organismal Systems
NEG00127	C10-LAS (TENTATIVE)	0.722449	-	-	-	348.644	297.153	7.99783e+06	2.94162e+06	4.38112e+06	3.53143e+06	3.15685e+06	2.41253e+06	3.23834e+06	4.33828e+06	3.01151e+06	4.1068e+06	2.86682e+06	3.50515e+06	4.51266e+06	3.92076e+06	3.40606e+06	3.00944e+06	4.5248e+06	3.06247e+06	3.40645e+06	4.01771e+06	3.25224e+06	3.58332e+06	3.34324e+06	3.13644e+06	2.49092e+06	3.60107e+06	2.90202e+06	3.41797e+06	2.61072e+06	4.89021e+06	3.31061e+06	4.02632e+06	-	-	-	-	-
NEG00128	S-(5'-ADENOSYL)-L-HOMOCYSTEINE	0.718	-	-	-	141.619	383.115	1.46932e+07	6.93161e+06	3.8579e+06	4.42752e+06	6.8598e+06	7.48784e+06	4.08083e+06	2.03239e+06	5.03279e+06	6.77697e+06	5.61601e+06	5.34844e+06	1.0243e+07	9.53907e+06	8.27471e+06	9.70164e+06	1.37754e+06	3.46846e+06	4.28593e+06	3.51263e+06	4.38656e+06	5.07839e+06	4.78064e+06	4.85784e+06	5.41353e+06	1.25823e+07	3.20627e+06	6.3543e+06	7.48128e+06	4.59647e+06	7.75688e+06	6.23655e+06	5'-deoxyribonucleosides	C00021	ko01100//Metabolic pathways;ko01230//Biosynthesis of amino acids;ko00270//Cysteine and methionine metabolism	Amino acid metabolism;Global and overview maps	Metabolism
NEG00129	5-Methylbenzotriazole	0.715593	-	-	-	622.939	132.057	7.94569e+07	2.96926e+07	6.42994e+07	1.4389e+07	3.25956e+06	6.39825e+07	4.55107e+07	4.90269e+06	2.05259e+07	4.36705e+07	3.68668e+07	5.11148e+07	6.10116e+06	3.49917e+07	1.88919e+07	4.8132e+06	3.93502e+07	2.94249e+07	6.98307e+07	4.51159e+07	5.45752e+07	6.83162e+07	1.4543e+07	3.54073e+06	3.33624e+07	5.41458e+07	7.55144e+07	2.38955e+07	5.16455e+06	2.89318e+07	4.30232e+07	3.25937e+07	-	-	-	-	-
NEG00130	URACIL	0.711798	C4H4N2O2	66-22-8	112.027	56.2892	111.02	1.99251e+06	862837	647440	798803	878991	757460	588188	616150	670291	609268	1.50678e+06	1.64426e+06	1.04719e+06	1.27262e+06	1.3105e+06	1.38809e+06	593897	1.85125e+06	1.71263e+06	1.06866e+06	1.95449e+06	1.39765e+06	1.57481e+06	2.05493e+06	2.19698e+06	2.30267e+06	2.10751e+06	1.8622e+06	2.82147e+06	1.95068e+06	1.74196e+06	2.77056e+06	Diazines	C00106	ko01100//Metabolic pathways;ko00240//Pyrimidine metabolism;ko00410//beta-Alanine metabolism;ko00770//Pantothenate and CoA biosynthesis	Global and overview maps;Metabolism of cofactors and vitamins;Metabolism of other amino acids;Nucleotide metabolism	Metabolism
NEG00131	(-)-Corey Lactone Diol	0.701514	-	-	-	627.921	171.068	6.4455e+07	1.63212e+07	1.27299e+07	2.76536e+07	2.85735e+07	7.97386e+07	2.9501e+07	1.58156e+07	2.30384e+07	2.08537e+07	4.85815e+07	5.64591e+07	2.81957e+07	4.18819e+07	4.05142e+07	2.18325e+07	3.40811e+07	3.4333e+07	7.07745e+07	2.82648e+07	4.90678e+07	3.1431e+07	2.67207e+07	2.09153e+07	3.55551e+07	6.80043e+07	8.3829e+07	3.91645e+07	3.06937e+07	3.12511e+07	4.39465e+07	1.80854e+07	-	-	-	-	-
NEG00132	1-Hydroxybenzotriazole	0.68446	-	-	-	624.745	134.036	4.29707e+07	244988	1.97902e+07	2.14375e+07	4.96591e+06	1.37302e+07	3.50063e+06	2.90386e+06	2.14508e+06	3.07652e+07	4.3043e+06	4.52694e+07	2.65247e+07	4.03209e+06	3.0009e+07	5.18651e+07	2.40581e+07	2.42829e+06	4.69333e+07	3.57736e+07	6.44199e+07	5.35052e+07	2.48622e+07	4.11772e+07	1.92835e+07	4.69152e+07	4.02734e+07	3.09165e+07	2.48894e+07	2.58667e+07	3.91453e+07	4.36035e+06	-	-	-	-	-
NEG00133	L-phenylalanyl-L-proline	0.678405	-	-	-	185.466	261.125	1.32205e+06	525066	853784	1.16204e+06	600232	639641	660339	749284	1.70604e+06	1.12976e+06	1.05398e+06	1.09373e+06	1.75436e+06	1.90456e+06	1.38334e+06	1.51901e+06	228228	1.16638e+06	2.42582e+06	956009	1.37324e+06	1.52286e+06	669032	499185	392883	1.11321e+06	892668	1.36144e+06	750294	456931	1.22492e+06	777996	-	-	-	-	-
NEG00134	N-Acetyl-alpha-D-glucosamine 1-phosphate	0.664369	-	-	-	28.1606	300.049	7.13918e+06	2.87065e+06	2.74334e+06	3.76972e+06	2.97543e+06	2.44869e+06	2.53471e+06	2.10262e+06	2.80922e+06	2.57225e+06	3.96555e+06	4.07771e+06	1.18081e+06	2.63439e+06	2.71447e+06	1.42832e+06	590514	3.34168e+06	2.58152e+06	1.94438e+06	2.94857e+06	3.05752e+06	3.30002e+06	1.56494e+06	487837	2.77866e+06	1.83901e+06	2.58366e+06	2.07938e+06	1.45837e+06	3.7976e+06	1.97961e+06	Organooxygen compounds	C04501	ko01100//Metabolic pathways;ko01130//Biosynthesis of antibiotics;ko00520//Amino sugar and nucleotide sugar metabolism	Carbohydrate metabolism;Global and overview maps	Metabolism
NEG00135	1H-Benzotriazole, 4(or 5)-methyl-	0.659648	-	-	-	534.983	132.057	3.05957e+07	2.43571e+07	3.18554e+07	1.65966e+07	4.25467e+07	2.19705e+07	2.81587e+07	4.37563e+07	2.22815e+07	2.52565e+07	4.07472e+07	1.55328e+07	2.91091e+07	4.6826e+06	3.29203e+06	5.48271e+07	1.17266e+07	1.94053e+07	3.13753e+07	2.84338e+07	1.3761e+07	3.64821e+07	2.10561e+07	2.33415e+07	3.37144e+07	4.98109e+06	1.34956e+07	3.29677e+06	2.33939e+07	1.99147e+07	1.15647e+08	3.15862e+06	-	-	-	-	-
NEG00136	Pendimethalin	0.654545	-	-	-	583.434	280.132	3.86895e+06	3.35257e+06	2.25103e+06	2.70877e+06	3.68352e+06	2.08016e+06	2.15824e+06	1.87441e+06	406124	2.57252e+06	2.30169e+06	2.65926e+06	2.48741e+06	2.45005e+06	2.78132e+06	329045	965334	2.12709e+06	5.61604e+06	895535	2.44704e+06	2.85747e+06	2.6574e+06	3.60039e+06	6.19768e+06	3.08786e+06	2.34639e+06	2.838e+06	2.6884e+06	4.05734e+06	2.55026e+06	1.9982e+06	-	-	-	-	-
NEG00137	Gly-Leu	0.646064	-	-	-	36.5714	187.109	8.86783e+06	3.22109e+06	4.19734e+06	5.44136e+06	4.24673e+06	3.78086e+06	2.5502e+06	3.15035e+06	4.11915e+06	3.63932e+06	3.46593e+06	5.39304e+06	3.11754e+06	2.91478e+06	2.66801e+06	3.68012e+06	1.18674e+06	2.14846e+06	5.00616e+06	6.70496e+06	1.51709e+06	2.81241e+06	1.54506e+06	1.3447e+06	1.32404e+06	3.21463e+06	1.79857e+06	6.28451e+06	3.5144e+06	1.76089e+06	2.65458e+06	2.1723e+06	Carboxylic acids and derivatives	-	-	-	-
NEG00138	D-Gluconic acid	0.642111	-	-	-	29.0642	195.051	1.23412e+07	4.13039e+06	3.85066e+06	4.86649e+06	5.35992e+06	4.90335e+06	2.68472e+06	3.40285e+06	1.12689e+07	7.84973e+06	7.50205e+06	8.47548e+06	7.48151e+06	7.57785e+06	8.23884e+06	8.82625e+06	1.73861e+07	2.50924e+07	4.93151e+07	1.23765e+08	5.74122e+07	4.94554e+07	8.92435e+06	1.13828e+07	6.3328e+06	3.30976e+07	3.88301e+07	1.73304e+07	4.53823e+06	1.24309e+07	2.3498e+07	1.25368e+07	Organooxygen compounds	C00257	ko01100//Metabolic pathways;ko01110//Biosynthesis of secondary metabolites;ko01120//Microbial metabolism in diverse environments;ko01130//Biosynthesis of antibiotics;ko01200//Carbon metabolism;ko00030//Pentose phosphate pathway	Carbohydrate metabolism;Global and overview maps	Metabolism
NEG00139	Phosphatidylglyceride 18:1-20:4	0.629982	-	-	-	509.945	795.521	1.23802e+06	258789	1.3311e+06	1.508e+06	697224	664207	956568	747825	572467	909272	1.22137e+06	1.49901e+06	547837	347550	694092	696774	2.26006e+06	707521	1.17848e+06	950277	962669	847071	875106	972960	424975	820854	694012	781802	605510	919421	315878	791005	-	-	-	-	-
NEG00140	Phosphatidylcholine 18:1-18:1	0.629757	-	-	-	494.39	844.611	1.93977e+08	2.14695e+07	5.97903e+07	8.62698e+07	1.99719e+07	1.85247e+07	2.06683e+07	2.13092e+07	6.77984e+06	1.20433e+07	4.8731e+07	2.38766e+07	1.48855e+07	2.08513e+07	2.70281e+07	4.61725e+07	4.82578e+07	4.5045e+07	5.63823e+07	9.78612e+06	2.08404e+07	8.19003e+06	2.26075e+07	1.66496e+07	6.63939e+07	4.09503e+07	4.61824e+07	2.04884e+07	5.49082e+07	1.05639e+07	6.98411e+07	2.24693e+07	-	-	-	-	-
NEG00141	Gly-Val	0.629166	-	-	-	44.3184	173.093	6.06956e+06	2.51043e+06	2.85588e+06	3.91973e+06	2.33231e+06	1.96356e+06	1.9725e+06	2.09985e+06	6.13822e+06	2.9905e+06	5.51897e+06	5.6335e+06	3.80908e+06	4.08783e+06	7.74708e+06	8.02404e+06	802335	5.39791e+06	9.13918e+06	9.91071e+06	4.01381e+06	6.39983e+06	3.16228e+06	1.88439e+06	1.92075e+06	4.57964e+06	4.76936e+06	9.63935e+06	6.17151e+06	3.84108e+06	1.13161e+07	7.08374e+06	Carboxylic acids and derivatives	-	-	-	-
NEG00142	Phosphatidylcholine 16:1-20:5	0.62727	-	-	-	491.702	836.549	3.69537e+06	2.83726e+06	2.84783e+06	1.3503e+06	1.23202e+06	3.13857e+06	746821	4.99117e+06	1.51804e+06	1.68324e+06	2.23635e+06	3.97691e+06	5.02678e+06	4.02098e+06	3.48999e+06	1.79392e+06	2.64393e+06	1.95888e+06	1.7867e+06	4.17944e+06	3.10763e+06	3.01018e+06	4.35527e+06	2.26475e+06	2.29664e+06	2.183e+06	2.21021e+06	1.50992e+06	2.71442e+06	2.08545e+06	2.48699e+06	5.64614e+06	-	-	-	-	-
NEG00143	3,4-DIHYDROXY-L-PHENYLALANINE	0.611552	-	-	-	534.806	196.063	3.88193e+06	2.20918e+06	2.11841e+06	3.8851e+07	2.1092e+07	1.07704e+07	1.62874e+07	4.93365e+07	2.26952e+07	1.2932e+07	2.20275e+07	1.39015e+07	1.45265e+06	1.39502e+07	3.17074e+06	3.34176e+06	1.27565e+07	1.15309e+07	1.9448e+07	1.1836e+07	1.73473e+06	1.85575e+07	2.73544e+07	2.40556e+07	5.11648e+07	2.31417e+07	2.7395e+07	1.06031e+07	2.38872e+07	1.13683e+07	1.44531e+06	1.67524e+06	Carboxylic acids and derivatives	C00355	ko01100//Metabolic pathways;ko01110//Biosynthesis of secondary metabolites;ko00350//Tyrosine metabolism;ko05012//Parkinson disease;ko05034//Alcoholism;ko05030//Cocaine addiction;ko05031//Amphetamine addiction;ko04917//Prolactin signaling pathway;ko04728//Dopaminergic synapse	Amino acid metabolism;Endocrine system;Global and overview maps;Nervous system;Neurodegenerative diseases;Substance dependence	Human Diseases;Metabolism;Organismal Systems
NEG00144	C12-AS (TENTATIVE)	0.592906	-	-	-	347.832	265.148	4.56762e+06	1.64205e+06	2.12524e+06	1.89891e+06	1.99114e+06	1.6654e+06	1.75165e+06	2.3547e+06	1.84255e+06	2.01653e+06	1.66137e+06	2.04425e+06	1.96809e+06	1.95453e+06	1.8841e+06	1.90891e+06	2.13781e+06	1.76053e+06	1.65881e+06	1.75765e+06	1.79814e+06	1.67423e+06	1.63953e+06	1.64497e+06	1.5341e+06	1.73996e+06	1.73136e+06	1.63702e+06	1.66423e+06	2.24835e+06	1.86434e+06	1.83078e+06	-	-	-	-	-
NEG00145	5-METHYLCYTOSINE HYDROCLORIDE	0.576902	-	-	-	524.26	124.052	1.05401e+07	9.39525e+06	9.73355e+06	5.02391e+06	7.02355e+06	1.26412e+06	4.04741e+06	6.77496e+06	1.7971e+07	8.9881e+06	9.91684e+06	1.8111e+07	9.16503e+06	9.18725e+06	1.94634e+06	1.07901e+07	1.26201e+07	8.49338e+06	2.00503e+07	1.55372e+07	5.07184e+06	1.23928e+06	2.13097e+07	7.09503e+06	1.15015e+07	3.71807e+06	2.63812e+07	9.15915e+06	1.29165e+07	7.00002e+06	2.39797e+07	7.70736e+06	-	-	-	-	-
NEG00146	PI(16:0e/12-HETE)	0.539868	-	-	-	504.317	859.538	4.33706e+07	1.25642e+07	2.23679e+07	1.85874e+07	2.12905e+07	1.68288e+07	2.99651e+07	3.36457e+07	2.76274e+07	2.93214e+07	2.66631e+07	2.69466e+07	2.78555e+07	2.18869e+07	1.38887e+07	2.54222e+07	3.29915e+07	3.07541e+07	3.35556e+07	3.3088e+07	1.11927e+07	3.43936e+07	2.19745e+07	2.3018e+07	2.56764e+07	3.90884e+07	2.25863e+07	3.54558e+07	2.282e+07	3.02945e+07	2.40273e+07	2.90051e+07	-	-	-	-	-
NEG00147	PI(18:0e/18-HETE)	0.521398	-	-	-	513.917	887.561	4.5643e+07	1.62052e+07	1.84369e+07	2.33207e+07	1.41149e+07	1.12569e+07	2.83003e+07	2.70274e+07	1.96899e+07	1.62627e+07	1.98226e+07	2.80497e+07	2.17789e+07	2.23661e+07	2.22627e+07	1.84805e+07	3.46284e+07	1.40148e+07	2.13841e+07	1.56746e+07	2.03391e+07	2.63902e+07	2.66033e+07	3.10991e+07	2.16464e+07	3.58455e+07	2.0802e+07	2.59846e+07	3.04134e+07	4.85794e+07	3.12109e+07	5.79854e+07	-	-	-	-	-
NEG00148	Phosphatidylcholine 17:1-18:1	0.501241	-	-	-	492.71	830.594	1.15362e+07	2.49677e+06	5.95502e+06	2.73709e+06	4.7115e+06	3.76031e+06	1.71122e+06	1.77981e+06	1.60546e+06	2.73644e+06	2.37081e+06	6.95134e+06	3.69785e+06	2.05027e+06	2.39563e+06	3.80131e+06	1.44811e+06	1.90002e+06	2.96043e+06	2.82043e+06	1.14684e+06	2.86878e+06	3.57477e+06	3.92614e+06	2.64841e+06	2.83956e+06	2.46583e+06	6.24869e+06	3.63178e+06	2.1246e+06	4.50254e+06	1.37624e+06	-	-	-	-	-
NEG00149	DIHYDROROBINETIN	0.496418	-	-	-	134.078	303.05	5.49108e+06	2.42943e+06	2.46528e+06	2.74899e+06	2.57524e+06	2.54657e+06	2.42898e+06	2.38636e+06	3.02759e+06	3.48065e+06	3.5049e+06	3.39171e+06	3.71414e+06	3.63534e+06	3.40016e+06	3.95853e+06	1.00075e+06	3.24132e+06	3.3126e+06	3.15066e+06	1.68302e+06	3.33091e+06	3.1958e+06	1.62943e+06	519434	3.65547e+06	1.8128e+06	3.65012e+06	3.26094e+06	2.70308e+06	3.6594e+06	1.6059e+06	-	-	-	-	-
NEG00150	D-Glucoheptose	0.49095	-	-	-	497.019	209.067	9.31315e+06	1.29073e+07	1.66932e+07	4.44292e+06	4.13637e+06	1.27094e+07	4.449e+06	4.70905e+06	3.21444e+06	4.56601e+06	4.22118e+06	1.7386e+06	6.45219e+06	4.44503e+06	4.18556e+06	1.20141e+07	3.06777e+06	1.32992e+07	4.24746e+06	3.61857e+06	5.8849e+06	3.45242e+06	3.36555e+06	3.90048e+06	3.09577e+06	4.36226e+06	7.76708e+06	4.07139e+06	7.05539e+06	3.45369e+06	3.65381e+06	6.97788e+06	-	-	-	-	-
NEG00151	Glu Asn Gln Glu	0.47721	-	-	-	36.0035	517.193	3.12451e+07	1.38738e+07	2.03184e+07	2.1549e+07	1.61982e+07	1.44502e+07	2.5477e+07	2.60324e+07	2.00642e+07	2.55762e+07	2.35291e+07	2.12974e+07	1.90628e+07	1.66701e+07	1.5533e+07	1.94134e+07	2.18802e+07	1.94611e+07	1.64387e+07	1.61316e+07	2.60039e+07	2.10475e+07	1.56243e+07	2.19507e+07	2.15947e+07	1.65745e+07	3.3741e+07	2.57656e+07	1.5416e+07	1.58203e+07	1.99724e+07	7.58266e+06	-	-	-	-	-
NEG00152	Phosphatidylcholine 18:0-18:2	0.473449	-	-	-	450.697	844.611	2.60851e+07	6.66976e+06	1.03935e+07	6.30132e+06	6.70134e+06	1.00388e+07	7.38234e+06	2.76499e+06	6.15437e+06	4.04814e+06	1.17144e+07	1.988e+07	7.94363e+06	1.98596e+06	7.87922e+06	3.67132e+07	4.73465e+06	1.15978e+07	5.47647e+06	3.04534e+06	8.30568e+06	3.50578e+06	4.02634e+07	1.12718e+07	3.12157e+07	4.32239e+06	4.54536e+06	7.07478e+06	1.56087e+07	4.22304e+06	1.7734e+07	500789	-	-	-	-	-
NEG00153	Sphingomyelin d18:1-C16:0	0.447383	-	-	-	495.471	761.585	1.64231e+07	7.2341e+06	4.8177e+06	1.25303e+07	6.55231e+06	4.67174e+06	1.28724e+07	3.73224e+06	1.24494e+07	4.10087e+06	2.15622e+06	1.29502e+06	3.96245e+06	1.71723e+06	4.24163e+06	244936	3.23924e+06	3.04796e+06	8.88984e+06	4.82647e+06	1.12616e+07	2.08772e+06	1.75462e+06	337710	1.15958e+06	5.94731e+06	3.99745e+06	7.42656e+06	681952	3.39754e+06	190060	940233	-	-	-	-	-
NEG00154	2-cyano-Pyrimidine	0.444932	-	-	-	600.176	104.026	2.8778e+07	8.52809e+06	1.57962e+07	2.88676e+07	1.41686e+07	1.00945e+07	2.37751e+07	1.06764e+07	2.24644e+07	6.95444e+06	6.08253e+06	1.3706e+07	1.63895e+07	1.10793e+07	3.36141e+06	3.02606e+06	1.26338e+06	1.53054e+07	2.07522e+06	1.14069e+07	1.69819e+07	6.1336e+06	1.67341e+07	1.51021e+07	2.56183e+07	1.91928e+07	2.08035e+07	1.48236e+07	1.09011e+07	1.25504e+07	6.2678e+06	5.30274e+06	-	-	-	-	-
NEG00155	Phosphatidylcholine 18:0-20:4	0.441664	-	-	-	493.05	868.611	4.20949e+07	5.27063e+06	213851	4.53999e+06	6.21648e+06	619218	7.83716e+06	3.2066e+06	4.23667e+06	236117	6.0148e+06	1.52672e+07	1.96352e+06	1.68813e+07	1.44328e+07	1.11646e+07	337556	7.80996e+06	8.72885e+06	761391	1.22252e+07	1.13327e+07	4.21615e+06	7.50435e+06	8.90786e+06	1.23072e+07	4.60104e+06	1.0134e+07	8.60885e+06	2.63429e+06	8.8155e+06	2.56193e+06	-	-	-	-	-
NEG00156	Acetanilide	0.441482	C8H9NO	103-84-4	135.068	535.173	134.06	2.90808e+07	1.57707e+07	1.9796e+06	8.89973e+06	5.7697e+06	1.27098e+07	8.80903e+06	6.06902e+06	1.20207e+07	1.70277e+07	1.29942e+07	8.35643e+06	1.36853e+07	1.07411e+07	3.30514e+06	1.35199e+07	7.0524e+06	7.56665e+06	5.3245e+06	6.55944e+06	9.31765e+06	1.39887e+07	4.67798e+06	1.19765e+07	8.75377e+06	1.49111e+06	2.04272e+06	618680	1.78488e+07	1.07718e+07	1.38782e+06	9.89294e+06	Benzene and substituted derivatives	-	-	-	-
NEG00157	Valproic Acid	0.439195	-	-	-	235.051	143.108	7.88135e+06	3.07536e+06	2.89918e+06	3.00244e+06	3.06852e+06	3.02112e+06	3.05388e+06	2.88866e+06	2.93499e+06	2.96967e+06	2.95688e+06	2.94706e+06	2.84567e+06	2.90644e+06	2.91554e+06	3.11319e+06	3.11333e+06	2.97316e+06	2.95562e+06	2.76398e+06	2.96013e+06	2.86916e+06	2.88595e+06	2.9362e+06	2.93511e+06	2.95164e+06	3.03003e+06	3.08462e+06	2.92815e+06	3.02951e+06	2.87541e+06	2.87206e+06	Fatty Acyls	C07185	ko04976//Bile secretion;ko00982//Drug metabolism - cytochrome P450	Digestive system;Xenobiotics biodegradation and metabolism	Metabolism;Organismal Systems
NEG00158	N6-(DELTA2-ISOPENTENYL)-ADENINE	0.415931	-	-	-	163.95	202.109	2.03048e+06	873407	833656	847083	660472	609061	1.68657e+06	1.53523e+06	688064	1.43087e+06	1.17001e+06	1.15456e+06	1.34373e+06	1.26021e+06	1.67745e+06	1.96824e+06	6.00879e+06	1.88204e+06	2.0316e+06	1.97234e+06	4.32969e+06	2.13931e+06	2.11002e+06	3.78753e+06	5.82137e+06	3.0698e+06	1.61091e+06	1.3716e+06	2.12989e+06	3.71149e+06	1.73603e+06	2.50105e+06	-	C04083	ko01110//Biosynthesis of secondary metabolites	Global and overview maps	Metabolism
NEG00159	Dihydrojasmonic Acid	0.407966	-	-	-	367.755	211.134	1.06184e+07	3.96225e+06	3.92275e+06	4.1439e+06	4.09364e+06	3.99646e+06	4.1788e+06	4.08916e+06	3.90791e+06	4.09546e+06	4.13913e+06	3.93831e+06	3.9464e+06	4.07828e+06	4.09213e+06	4.19443e+06	4.23814e+06	3.98093e+06	4.00971e+06	3.85192e+06	3.96582e+06	3.89907e+06	3.94342e+06	4.00273e+06	3.85901e+06	4.07053e+06	4.31482e+06	4.1832e+06	4.02371e+06	4.06674e+06	4.00669e+06	3.94485e+06	Lineolic acids and derivatives	-	-	-	-
NEG00160	Phosphatidylglyceride 18:1-20:5	0.402776	-	-	-	500.595	793.506	1.89907e+06	539516	2.10671e+06	2.60482e+06	1.07906e+06	767804	1.41692e+06	1.10776e+06	2.79986e+06	2.17386e+06	315733	627526	812535	564936	781344	1.07798e+06	817703	892202	2.09585e+06	1.08434e+06	1.55517e+06	1.61545e+06	632791	919303	204299	1.17676e+06	1.28226e+06	1.34282e+06	1.60725e+06	1.17024e+06	234544	426563	-	-	-	-	-
POS00001	Isobutylamine	0.99999	-	-	-	298.577	74.0964	5.89677e+07	5.92122e+07	6.38968e+07	6.51297e+07	5.96517e+07	6.24728e+07	5.86863e+07	6.53975e+07	6.94277e+07	6.66535e+07	6.16477e+07	6.00031e+07	6.45937e+07	6.4466e+07	5.8511e+07	6.31578e+07	6.28212e+07	5.89376e+07	6.61799e+07	6.65464e+07	6.30654e+07	6.34053e+07	5.59536e+07	5.64667e+07	6.07647e+07	5.75468e+07	6.41028e+07	5.04862e+07	5.03661e+07	6.85664e+07	5.54866e+07	6.09877e+07	Organonitrogen compounds	-	-	-	-
POS00002	5-Aminovaleric acid	0.999624	C5H11NO2	660-88-8	117.079	32.5506	118.086	4.28974e+08	4.52439e+08	7.16273e+08	7.95676e+08	5.78581e+08	6.18008e+08	1.08902e+09	1.06707e+09	8.42546e+08	7.85417e+08	7.13507e+08	7.15562e+08	5.60555e+08	5.14807e+08	6.86651e+08	6.19896e+08	1.3026e+09	8.98675e+08	1.24938e+09	1.193e+09	7.43694e+08	6.81008e+08	8.64637e+08	9.67672e+08	1.282e+09	8.05507e+08	5.19395e+08	4.30686e+08	5.26113e+08	7.27445e+08	3.21822e+08	5.69667e+08	Carboxylic acids and derivatives	C00431	ko01120//Microbial metabolism in diverse environments;ko00330//Arginine and proline metabolism;ko00310//Lysine degradation	Amino acid metabolism;Global and overview maps	Metabolism
POS00003	Piperidine	0.999354	-	-	-	26.1269	86.0964	927859	939496	969732	1.06972e+06	1.20675e+06	1.20159e+06	1.00145e+06	1.05487e+06	1.28327e+06	1.02644e+06	2.15666e+06	3.27398e+06	1.29665e+06	1.14477e+07	1.24118e+06	1.01747e+06	1.14899e+08	4.13557e+06	1.69455e+07	4.25462e+07	1.01314e+08	2.53984e+07	1.0738e+07	5.28554e+07	1.62326e+08	3.73638e+07	1.78208e+08	9.17022e+07	2.0089e+08	1.9439e+08	3.84276e+07	2.31596e+08	Piperidines	C01746	ko04974//Protein digestion and absorption	Digestive system	Organismal Systems
POS00004	Hexylamine	0.999333	C6H15N	111-26-2	101.12	553.083	102.128	1.29991e+07	5.07487e+07	7.11174e+07	2.40462e+07	2.27005e+07	1.62068e+07	2.02358e+07	7.95946e+07	1.15726e+08	2.92712e+07	2.34335e+06	3.68463e+07	3.3845e+06	3.23804e+06	4.71414e+06	1.7405e+07	2.72989e+06	2.83386e+07	1.79259e+07	2.47903e+06	2.2599e+06	2.87034e+07	4.53229e+06	3.18389e+07	6.01433e+07	1.59063e+07	5.04245e+07	3.86286e+07	1.30568e+07	2.56621e+06	3.82815e+07	6.56867e+07	Amines	-	-	-	-
POS00005	alpha-Pinene	0.999288	-	-	-	3.3323	137.132	694.111	694.111	694.111	2.75997e+07	2.71335e+07	694.111	694.111	694.111	694.111	694.111	694.111	2.8385e+07	2.26705e+07	694.111	3.1293e+07	694.111	2.11746e+07	3.16107e+07	694.111	694.111	694.111	694.111	3.07402e+07	3.12135e+07	2.65482e+07	694.111	4.54453e+07	3.785e+07	4.25443e+07	2.55624e+07	694.111	3.43563e+07	-	C09880	ko01110//Biosynthesis of secondary metabolites	Global and overview maps	Metabolism
POS00006	Isobutyronitrile	0.999216	-	-	-	35.4599	70.0652	3.96649e+06	3.57769e+06	3.64225e+06	4.55778e+06	1.45036e+06	2.486e+06	2.49405e+06	3.75331e+06	6.33324e+06	6.01594e+06	6.97272e+06	8.30685e+06	6.53788e+06	6.86234e+06	7.30307e+06	7.36417e+06	9.33419e+06	1.03442e+07	1.07227e+07	1.14302e+07	1.27218e+07	1.0642e+07	8.93584e+06	1.10091e+07	9.57973e+06	1.0756e+07	1.09324e+07	1.02775e+07	1.20871e+07	1.18368e+07	1.2309e+07	1.32119e+07	-	-	-	-	-
POS00007	Phenylalanine	0.999015	-	-	-	174.222	166.086	5.04684e+06	4.01389e+06	7.69537e+06	9.3385e+06	6.78995e+06	7.76668e+06	1.27274e+07	6.05571e+06	1.40728e+07	7.21611e+06	2.24983e+07	2.07009e+07	1.96691e+07	1.97172e+07	2.48038e+07	2.44204e+07	2.0669e+07	1.86471e+07	2.73482e+07	1.83035e+07	3.20399e+07	2.8837e+07	1.79278e+07	2.18161e+07	2.12049e+07	1.24202e+07	2.19753e+07	1.96699e+07	2.07286e+07	2.09557e+07	2.3407e+07	3.46909e+07	Carboxylic acids and derivatives	-	-	-	-
POS00008	Hypoxanthine	0.99895	C5H4N4O	68-94-0	136.039	57.9909	137.046	4.44541e+08	4.82496e+08	4.57389e+08	5.04672e+08	4.86322e+08	4.48788e+08	4.19935e+08	4.35964e+08	5.90527e+08	5.94551e+08	7.91447e+08	8.02136e+08	7.38114e+08	7.56709e+08	6.70104e+08	7.02169e+08	1.33144e+09	7.49967e+08	8.09562e+08	7.79854e+08	9.84671e+08	7.4801e+08	8.95632e+08	1.22289e+09	1.72536e+09	8.92931e+08	1.62372e+09	9.3654e+08	1.46237e+09	1.58514e+09	8.93693e+08	1.41828e+09	Imidazopyrimidines	C00262	ko01100//Metabolic pathways;ko00230//Purine metabolism	Global and overview maps;Nucleotide metabolism	Metabolism
POS00009	Isoleucine	0.998905	-	-	-	92.8318	132.102	2.30021e+08	2.5945e+08	2.38254e+08	3.01124e+08	2.11409e+08	1.94951e+08	2.7012e+08	2.78395e+08	5.05891e+08	3.30108e+08	5.49475e+08	5.70069e+08	4.11495e+08	4.34488e+08	6.23257e+08	6.0352e+08	5.0797e+08	6.9533e+08	6.80794e+08	7.54755e+08	8.85177e+08	7.38749e+08	6.81711e+08	7.55786e+08	7.18244e+08	7.06392e+08	6.84363e+08	6.43255e+08	8.04408e+08	7.60224e+08	8.26918e+08	9.41306e+08	Carboxylic acids and derivatives	-	-	-	-
POS00010	2-Phenylethylamine	0.998823	-	-	-	146.854	122.096	794110	835056	527833	916519	812478	309182	37357.5	852979	781684	959080	742682	815736	620366	725032	355627	745719	2.94338e+06	689705	369545	53799.5	574511	346817	289258	56093.1	4.18234e+06	368068	3.63379e+06	3.86462e+06	4.08133e+06	4.03003e+06	4.3867e+06	4.82921e+06	Benzene and substituted derivatives	C05332	ko00360//Phenylalanine metabolism	Amino acid metabolism	Metabolism
POS00011	Anserine	0.998717	-	-	-	30.1089	241.129	2.63849e+09	2.88607e+09	3.54683e+09	3.36308e+09	3.03492e+09	3.12623e+09	4.38108e+09	4.55154e+09	3.19661e+09	3.89923e+09	3.56429e+09	3.5091e+09	3.29636e+09	3.28267e+09	3.27979e+09	3.08965e+09	3.16664e+09	3.47528e+09	2.78279e+09	2.9913e+09	3.69559e+09	3.22087e+09	3.17419e+09	3.18901e+09	2.84114e+09	3.32299e+09	4.0184e+09	3.69454e+09	2.40922e+09	2.5268e+09	3.00412e+09	3.29103e+09	Peptidomimetics	C01262	ko01100//Metabolic pathways;ko00340//Histidine metabolism;ko00410//beta-Alanine metabolism	Amino acid metabolism;Global and overview maps;Metabolism of other amino acids	Metabolism
POS00012	2-Methyl-1-Pyrroline	0.998349	-	-	-	27.7317	84.0808	2.26669e+07	2.83958e+07	8.25134e+06	9.04707e+06	2.50199e+07	3.13908e+07	1.02226e+07	1.09335e+07	2.20273e+07	1.76039e+07	2.09575e+07	1.99752e+07	2.06045e+07	2.25321e+07	2.96925e+07	2.83695e+07	3.08874e+07	3.20399e+07	4.67755e+07	4.4035e+07	1.79766e+07	2.03986e+07	2.61559e+07	2.49903e+07	3.1014e+07	2.99609e+07	1.71803e+07	2.31038e+07	1.2403e+07	1.09963e+07	2.6983e+07	1.47456e+07	-	-	-	-	-
POS00013	(+)-3-Carene	0.998334	-	-	-	17.9081	137.133	2.84533e+07	2.7693e+07	2.36187e+07	2.70855e+07	2.49133e+07	2.77127e+07	2.7744e+07	2.48223e+07	2.84623e+07	2.45599e+07	2.81351e+07	1.42426e+07	2.54021e+07	2.68303e+07	2.70737e+07	2.84819e+07	1.56863e+07	2.94017e+07	2.57611e+07	2.43747e+07	2.89733e+07	2.59525e+07	1.78498e+07	2.80542e+07	2.80789e+07	2.24354e+07	2.74719e+07	1.3015e+07	2.9202e+07	9.12105e+06	2.56907e+07	1.48796e+07	Prenol lipids	-	-	-	-
POS00014	Creatine	0.998034	C4H9N3O2	57-00-1	131.069	34.8236	132.077	1.10289e+10	1.24538e+10	1.28415e+10	1.28041e+10	1.31023e+10	1.33154e+10	1.49019e+10	1.47537e+10	1.30674e+10	1.35735e+10	1.28819e+10	1.33125e+10	1.26511e+10	1.24498e+10	1.30003e+10	1.29125e+10	1.24189e+10	1.36476e+10	1.21202e+10	1.18362e+10	1.29442e+10	1.22959e+10	1.16734e+10	1.19663e+10	1.02958e+10	1.13572e+10	1.34423e+10	1.39477e+10	1.20235e+10	1.16226e+10	1.17827e+10	1.23408e+10	Carboxylic acids and derivatives	C00300	ko01100//Metabolic pathways;ko00330//Arginine and proline metabolism;ko00260//Glycine, serine and threonine metabolism	Amino acid metabolism;Global and overview maps	Metabolism
POS00015	Phenylacetaldehyde	0.998027	C8H8O	122-78-1	120.058	149.253	121.068	1.16539e+06	1.37604e+06	1.3153e+06	1.6428e+06	1.16949e+06	1.15445e+06	1.43204e+06	1.56096e+06	2.47569e+06	1.65357e+06	2.65171e+06	2.65629e+06	2.25524e+06	975043	3.22544e+06	2.82579e+06	2.37321e+06	3.14114e+06	3.27534e+06	3.28983e+06	4.45063e+06	3.54846e+06	3.41305e+06	3.71826e+06	3.60975e+06	3.38333e+06	3.0873e+06	3.27732e+06	3.43577e+06	3.49712e+06	4.22035e+06	4.34751e+06	Benzene and substituted derivatives	C00601	ko01100//Metabolic pathways;ko01120//Microbial metabolism in diverse environments;ko00360//Phenylalanine metabolism	Amino acid metabolism;Global and overview maps	Metabolism
POS00016	2S-amino-pentanoic acid	0.998005	-	-	-	43.1905	118.086	1.95948e+08	2.26528e+08	2.38528e+08	2.64943e+08	2.02289e+08	2.01263e+08	3.09493e+08	3.01394e+08	3.83463e+08	3.00242e+08	3.98489e+08	4.16925e+08	3.36728e+08	3.14444e+08	4.71099e+08	4.23537e+08	6.58111e+08	5.17936e+08	6.1733e+08	6.52667e+08	7.06764e+08	5.38316e+08	5.17721e+08	5.82066e+08	7.27798e+08	6.03362e+08	5.41412e+08	4.81218e+08	6.57773e+08	7.06492e+08	9.57478e+08	7.46188e+08	-	-	-	-	-
POS00017	L-lysine	0.997849	-	-	-	27.5624	147.113	1.21439e+08	1.41607e+08	7.40338e+07	7.90316e+07	1.15641e+08	1.29879e+08	7.79023e+07	7.49208e+07	1.65971e+08	1.175e+08	1.52223e+08	1.52041e+08	1.44667e+08	1.42932e+08	2.20403e+08	1.97599e+08	1.12775e+08	2.51102e+08	2.68773e+08	2.68095e+08	1.55466e+08	2.07848e+08	2.08085e+08	1.99905e+08	9.1079e+07	1.98757e+08	7.54359e+07	1.49263e+08	7.1029e+07	6.40867e+07	2.31757e+08	7.9867e+07	Carboxylic acids and derivatives	C00047	ko01100//Metabolic pathways;ko01110//Biosynthesis of secondary metabolites;ko01120//Microbial metabolism in diverse environments;ko01130//Biosynthesis of antibiotics;ko01230//Biosynthesis of amino acids;ko01210//2-Oxocarboxylic acid metabolism;ko02010//ABC transporters;ko04974//Protein digestion and absorption;ko00970//Aminoacyl-tRNA biosynthesis;ko00310//Lysine degradation;ko00300//Lysine biosyn…	Amino acid metabolism;Digestive system;Global and overview maps;Membrane transport;Metabolism of cofactors and vitamins;Translation	Environmental Information Processing;Genetic Information Processing;Metabolism;Organismal Systems
POS00018	INOSINE 5'-MONOPHOSPHATE	0.997751	-	-	-	99.2173	349.054	8.67296e+06	1.00206e+07	7.19697e+06	2.29705e+07	2.87145e+07	1.25992e+07	7.19155e+06	1.15813e+07	2.3673e+07	6.39587e+06	6.00665e+06	5.2926e+06	7.91801e+06	6.25213e+06	6.62012e+06	6.8941e+06	4.81975e+06	5.16409e+06	5.61672e+06	5.1842e+06	3.0126e+06	1.66698e+07	7.22224e+06	4.97892e+06	903978	5.29133e+06	2.25713e+06	4.74947e+06	2.13957e+06	873362	4.62543e+06	1.63763e+06	Purine nucleotides	C00130	ko01100//Metabolic pathways;ko01110//Biosynthesis of secondary metabolites;ko01130//Biosynthesis of antibiotics;ko00230//Purine metabolism;ko04742//Taste transduction	Global and overview maps;Nucleotide metabolism;Sensory system	Metabolism;Organismal Systems
POS00019	Choline	0.997743	C5H13NO	62-49-7	103.1	30.9789	104.107	9.5327e+07	1.05565e+08	8.59825e+07	1.05794e+08	7.63837e+07	7.86512e+07	1.20147e+08	1.19086e+08	1.03978e+08	8.76981e+07	1.32361e+08	1.31469e+08	1.10657e+08	1.11975e+08	1.43869e+08	1.40019e+08	1.38243e+08	1.20435e+08	1.34659e+08	1.00543e+08	1.23045e+08	1.2207e+08	1.93226e+08	2.23723e+08	2.42282e+08	1.29961e+08	1.12708e+08	1.05331e+08	2.24253e+08	2.21677e+08	1.73542e+08	2.05903e+08	Organonitrogen compounds	C00114	ko01100//Metabolic pathways;ko00564//Glycerophospholipid metabolism;ko05231//Choline metabolism in cancer;ko02010//ABC transporters;ko04976//Bile secretion;ko00260//Glycine, serine and threonine metabolism;ko04725//Cholinergic synapse	Amino acid metabolism;Cancers;Digestive system;Global and overview maps;Lipid metabolism;Membrane transport;Nervous system	Environmental Information Processing;Human Diseases;Metabolism;Organismal Systems
POS00020	Cys Lys His	0.997725	-	-	-	349.723	387.18	694.111	694.111	694.111	694.111	694.111	694.111	694.111	694.111	694.111	694.111	3395.71	694.111	694.111	694.111	694.111	694.111	694.111	694.111	694.111	694.111	694.111	694.111	694.111	694.111	694.111	694.111	694.111	694.111	694.111	694.111	694.111	694.111	-	-	-	-	-
POS00021	Ala Ile	0.997648	-	-	-	131.593	203.139	6.9548e+06	6.79962e+06	1.4355e+07	9.64718e+06	1.05701e+07	1.19415e+07	4.8196e+06	1.35033e+07	6.69665e+06	1.21428e+07	8.53568e+06	8.06821e+06	5.50483e+06	4.80775e+06	8.89653e+06	4.56907e+06	402325	4.83695e+06	9.78294e+06	1.1509e+07	1.75721e+06	4.52421e+06	2.86074e+06	2.59887e+06	997480	6.87886e+06	3.73511e+06	1.07768e+07	2.2222e+06	1.98022e+06	9.18915e+06	6.41722e+06	-	-	-	-	-
POS00022	Ile Pro	0.99745	-	-	-	45.2847	229.154	3.42426e+07	3.71532e+07	7.0927e+07	7.58021e+07	6.40896e+07	7.02708e+07	6.82255e+07	6.58979e+07	6.99195e+07	7.42297e+07	6.35169e+07	6.23878e+07	8.81942e+07	8.1401e+07	4.69934e+07	4.43535e+07	5.22202e+07	6.57252e+07	5.16104e+07	4.70002e+07	9.466e+07	7.84346e+07	5.4108e+07	5.4594e+07	3.54399e+07	4.82926e+07	5.89892e+07	5.93812e+07	6.81576e+07	6.55876e+07	6.28135e+07	6.36756e+07	-	-	-	-	-
POS00023	Pro Ile	0.997372	-	-	-	59.3403	229.155	3.26809e+07	3.41884e+07	6.37554e+07	7.15874e+07	5.60762e+07	5.8808e+07	6.53707e+07	6.62492e+07	6.25198e+07	7.246e+07	5.68811e+07	5.8927e+07	8.57985e+07	8.12016e+07	4.26115e+07	4.07398e+07	5.08055e+07	5.58117e+07	4.58267e+07	4.23683e+07	7.83126e+07	6.83462e+07	4.72058e+07	4.89994e+07	3.18137e+07	4.09886e+07	5.57116e+07	5.62775e+07	5.80076e+07	5.70353e+07	5.70297e+07	5.96979e+07	-	-	-	-	-
POS00024	3beta,6beta-Dihydroxynortropane	0.997295	-	-	-	36.2875	144.102	2.18761e+07	2.22194e+07	4.72613e+07	5.07376e+07	3.18799e+07	3.50028e+07	5.7888e+07	5.91462e+07	4.77278e+07	4.23033e+07	2.38271e+07	2.43389e+07	4.45614e+07	4.05153e+07	3.29157e+07	3.00933e+07	3.84321e+07	4.07241e+07	4.40031e+07	4.0999e+07	4.3248e+07	4.43252e+07	4.01324e+07	4.85598e+07	3.09405e+07	3.64408e+07	2.95462e+07	3.01247e+07	3.12635e+07	2.83134e+07	2.88952e+07	3.52217e+07	Tropane alkaloids	-	-	-	-
POS00025	Imidazolone	0.997258	-	-	-	598.643	85.0396	5.52075e+06	2.07148e+07	4.04369e+07	1.74449e+07	2.69037e+07	2.23637e+07	6.37039e+07	3.85141e+07	3.82887e+07	2.60003e+07	2.4942e+07	4.59319e+07	2.85452e+07	8.43467e+06	3.64396e+07	2.38332e+07	5.60128e+06	2.55791e+07	2.34698e+07	2.00891e+07	4.04473e+07	8.0874e+07	4.3734e+06	4.43981e+07	1.6951e+07	2.55095e+07	2.42285e+07	2.51962e+07	2.35412e+06	4.22941e+07	9.3042e+07	3.62327e+06	Carboxylic acids and derivatives	C06195	ko00230//Purine metabolism	Nucleotide metabolism	Metabolism
POS00026	3-Gymnomitren-15-al	0.997142	-	-	-	442.391	219.174	2.74646e+06	2.84692e+06	3.13683e+06	3.05106e+06	2.78195e+06	2.86843e+06	3.23155e+06	3.51636e+06	3.28203e+06	3.18035e+06	2.96348e+06	2.88873e+06	3.23389e+06	3.39331e+06	3.11164e+06	2.81619e+06	3.20775e+06	2.78304e+06	3.0104e+06	3.15192e+06	2.99724e+06	2.99985e+06	2.89445e+06	3.16836e+06	2.61686e+06	2.88482e+06	2.80702e+06	3.04971e+06	2.73519e+06	3.46825e+06	2.7217e+06	3.15347e+06	-	-	-	-	-
POS00027	Uridine monophosphate	0.997009	-	-	-	36.7077	325.043	2.51732e+06	2.99685e+06	4.75306e+06	4.22913e+06	4.18195e+06	4.44927e+06	4.10043e+06	3.20118e+06	3.57629e+06	2.1428e+06	3.10164e+06	3.0896e+06	2.69045e+06	2.82719e+06	3.07865e+06	3.01371e+06	494097	2.42084e+06	959323	868092	1.07364e+06	1.00362e+06	2.87191e+06	1.02668e+06	122021	1.76235e+06	50169.6	560022	112672	111808	1.19488e+06	196336	Pyrimidine nucleotides	C00105	ko01100//Metabolic pathways;ko00240//Pyrimidine metabolism	Global and overview maps;Nucleotide metabolism	Metabolism
POS00028	Glutamine	0.996945	-	-	-	31.2463	147.076	2.09072e+08	2.11315e+08	2.35469e+08	2.95272e+08	1.73212e+08	1.38192e+08	1.84949e+08	1.6421e+08	2.75339e+08	2.20844e+08	2.72093e+08	2.66729e+08	2.4874e+08	2.34638e+08	2.17205e+08	1.87111e+08	1.20885e+07	2.6563e+08	3.24449e+08	3.20014e+08	2.54653e+08	2.77265e+08	2.55402e+08	2.43128e+08	3.40802e+07	2.15299e+08	8.01343e+07	1.73127e+08	2.10918e+08	1.21708e+08	2.21013e+08	1.79307e+08	Carboxylic acids and derivatives	-	-	-	-
POS00029	Methionine	0.996877	-	-	-	44.6861	150.058	8.68929e+07	9.3816e+07	9.53335e+07	1.22814e+08	7.73416e+07	7.32831e+07	9.5635e+07	9.86898e+07	1.89429e+08	1.15206e+08	1.84598e+08	1.95912e+08	1.51449e+08	1.5376e+08	2.34749e+08	2.01075e+08	2.1915e+08	2.4779e+08	2.41965e+08	2.63307e+08	3.01201e+08	2.71328e+08	2.31176e+08	2.2698e+08	2.48378e+08	2.33859e+08	2.59597e+08	2.4393e+08	2.91992e+08	2.91369e+08	2.88706e+08	3.34374e+08	Carboxylic acids and derivatives	-	-	-	-
POS00030	Tyramine	0.996618	C8H11NO	51-67-2	137.084	105.892	138.091	2.23842e+06	2.31771e+06	1.86826e+06	2.0867e+06	2.21494e+06	2.27016e+06	2.2056e+06	2.0504e+06	2.17725e+06	1.9439e+06	1.07636e+06	4.51364e+06	1.95143e+06	3.63817e+06	2.36168e+06	2.06935e+06	4.6289e+07	985609	1.73222e+07	2.97815e+07	8.00321e+07	3.2931e+07	5.01116e+06	4.04635e+07	1.26191e+08	5.17896e+07	1.41721e+08	7.68594e+07	1.07154e+08	1.17234e+08	2.75423e+07	1.46475e+08	Benzene and substituted derivatives	C00483	ko01110//Biosynthesis of secondary metabolites;ko04974//Protein digestion and absorption;ko00350//Tyrosine metabolism;ko04080//Neuroactive ligand-receptor interaction	Amino acid metabolism;Digestive system;Global and overview maps;Signaling molecules and interaction	Environmental Information Processing;Metabolism;Organismal Systems
POS00031	Met His Lys	0.996481	-	-	-	377.191	415.211	27315.5	8854.63	90902.3	32557.4	49071.2	21337.9	46631.1	63615.4	61626.1	77678.8	12968.7	40752.8	79945.5	54977.9	35664.6	18614.9	93734.8	22944.3	48643.8	68716	13905	45088.9	34888.7	17843.3	3410.62	39917.3	22423.6	31027.9	15764.5	90373.5	16255.1	124721	-	-	-	-	-
POS00032	Nervonyl carnitine	0.996478	-	-	-	629.16	102.128	3.07521e+06	2.63954e+07	2.00924e+07	1.92926e+07	3.09162e+07	1.30794e+07	3.85656e+07	2.26914e+07	1.37294e+07	3.96427e+07	2.96092e+07	4.66109e+07	4.39658e+07	3.45601e+07	2.04799e+07	4.03349e+07	4.23715e+07	2.1114e+07	2.21266e+07	4.89923e+07	3.88483e+07	2.45301e+07	2.3242e+07	2.07732e+07	1.84142e+07	2.62395e+07	2.03334e+07	2.68493e+07	4.28022e+07	4.77231e+07	2.55752e+07	4.15241e+07	Organonitrogen compounds	-	-	-	-
POS00033	Cadaverine	0.996412	-	-	-	26.0187	103.123	911116	937430	801923	974225	1.14553e+06	942571	1.02998e+06	79160.3	156454	965092	772772	1.13401e+06	123557	3.9212e+06	140183	977890	3.19023e+07	1.44515e+06	5.77322e+06	1.36121e+07	2.83562e+07	8.20929e+06	3.64908e+06	1.60193e+07	4.19583e+07	1.14159e+07	4.50866e+07	2.66451e+07	5.08067e+07	5.02338e+07	1.21969e+07	6.05692e+07	Organonitrogen compounds	C01672	ko01100//Metabolic pathways;ko01110//Biosynthesis of secondary metabolites;ko01120//Microbial metabolism in diverse environments;ko04974//Protein digestion and absorption;ko00310//Lysine degradation;ko00480//Glutathione metabolism	Amino acid metabolism;Digestive system;Global and overview maps;Metabolism of other amino acids	Metabolism;Organismal Systems
POS00034	L-CARNITINE	0.996229	C7H15NO3	541-15-1	161.105	80.7537	162.112	762580	843789	1.04762e+06	1.10801e+06	888968	901343	1.222e+06	1.29016e+06	920623	956290	804579	831230	1.19867e+06	1.09065e+06	741621	1.38816e+06	1.29845e+07	650914	861125	910388	811404	1.00025e+06	806404	369055	150724	764250	756931	2.65962e+07	492483	580905	525264	775155	Organonitrogen compounds	C00318	ko04976//Bile secretion	Digestive system	Organismal Systems
POS00035	2-Amino-p-cresol	0.996102	-	-	-	645.066	124.076	1.91495e+07	2.14313e+07	2.11578e+07	2.09656e+07	2.0524e+07	2.14979e+07	2.11793e+07	2.14484e+07	2.12449e+07	2.08159e+07	2.1111e+07	2.14895e+07	2.03362e+07	2.16543e+07	2.29239e+07	2.19671e+07	1.97104e+07	2.12388e+07	2.03623e+07	2.04441e+07	2.23362e+07	2.12354e+07	2.1687e+07	1.9775e+07	8.09941e+06	1.98693e+07	2.23526e+07	2.13769e+07	1.97858e+07	2.00873e+07	1.97002e+07	2.04487e+07	-	-	-	-	-
POS00036	Uracil	0.995883	C4H4N2O2	66-22-8	112.027	61.2075	113.035	1.51899e+07	2.65913e+07	1.61211e+07	2.08727e+07	1.43379e+07	1.53006e+07	1.95938e+07	1.83021e+07	2.18223e+07	2.31874e+07	2.48742e+07	3.49911e+07	1.68841e+07	1.60206e+07	1.48309e+07	2.12176e+07	1.30931e+06	2.30007e+07	2.25154e+07	1.87067e+07	1.69524e+07	1.83033e+07	2.3381e+07	1.9601e+07	5.88191e+06	1.56964e+07	1.144e+07	1.56504e+07	7.20862e+06	5.19016e+06	2.47432e+07	1.6851e+07	Diazines	C00106	ko01100//Metabolic pathways;ko00240//Pyrimidine metabolism;ko00410//beta-Alanine metabolism;ko00770//Pantothenate and CoA biosynthesis	Global and overview maps;Metabolism of cofactors and vitamins;Metabolism of other amino acids;Nucleotide metabolism	Metabolism
POS00037	1-naphthylamine	0.995881	-	-	-	175.031	144.081	2.22614e+06	2.4734e+06	2.43892e+06	2.61091e+06	1.99953e+06	1.97092e+06	2.52044e+06	2.46004e+06	3.99655e+06	1.28325e+06	4.30833e+06	4.53457e+06	3.71176e+06	3.76927e+06	4.89321e+06	5.20476e+06	5.4446e+06	5.40862e+06	5.45085e+06	5.84879e+06	6.96135e+06	6.10112e+06	5.4902e+06	6.45093e+06	7.37076e+06	6.80432e+06	5.41976e+06	5.85808e+06	6.86965e+06	7.45064e+06	7.73223e+06	8.4085e+06	-	C14790	ko00980//Metabolism of xenobiotics by cytochrome P450	Xenobiotics biodegradation and metabolism	Metabolism
POS00039	D-Serine	0.995821	-	-	-	30.6458	106.05	3.3974e+07	3.62342e+07	3.70079e+07	4.7126e+07	2.69805e+07	2.28829e+07	2.26275e+07	2.35229e+07	4.49488e+07	3.08605e+07	5.29412e+07	5.14377e+07	3.84328e+07	4.35249e+07	5.81387e+07	5.25596e+07	630742	5.99503e+07	7.42396e+07	7.32892e+07	6.1847e+07	5.77841e+07	5.92623e+07	5.09943e+07	1.14647e+06	5.12162e+07	4.2466e+07	4.76597e+07	5.64081e+07	2.03224e+07	6.23029e+07	5.49735e+07	Carboxylic acids and derivatives	C00740	ko01100//Metabolic pathways;ko00260//Glycine, serine and threonine metabolism;ko04742//Taste transduction	Amino acid metabolism;Global and overview maps;Sensory system	Metabolism;Organismal Systems
POS00040	N,N-Dimethyldodecylamine N-oxide	0.995348	-	-	-	328.011	230.248	1.08531e+06	907318	974267	1.11373e+06	1.08085e+06	953671	979930	1.06597e+06	4.73384e+06	1.00637e+06	905355	1.10901e+06	986593	1.10626e+06	1.08446e+06	997906	1.0527e+06	1.00426e+06	1.02031e+06	1.07925e+06	1.04316e+06	980334	1.03065e+06	1.1493e+06	919296	988720	1.02978e+06	964395	993838	1.40059e+06	1.1595e+06	950127	-	-	-	-	-
POS00041	alpha-Aminopropionitrile	0.995001	-	-	-	643.287	71.0604	2.05401e+07	1.45441e+07	1.84908e+07	2.0923e+07	1.66479e+07	2.23933e+07	1.66588e+07	2.36268e+07	1.60979e+07	1.81592e+07	2.11795e+07	1.88054e+07	1.91876e+07	2.22822e+07	2.20278e+07	1.89268e+07	2.30497e+07	1.5245e+07	2.11056e+07	2.13073e+07	2.08424e+07	1.90926e+07	1.92581e+07	1.80049e+07	1.84173e+07	1.69962e+07	1.6224e+07	1.89952e+07	1.67771e+07	1.89862e+07	1.74392e+07	2.18412e+07	-	-	-	-	-
POS00042	ADENOSINE 5'-DIPHOSPHATE	0.994915	-	-	-	52.111	428.036	1.06022e+06	822254	702626	457014	1.00145e+06	773330	154028	813611	2.25231e+06	1.48661e+06	1.57732e+06	1.38088e+06	1.28745e+06	1.0845e+06	1.2688e+06	1.47612e+06	4.9058e+06	1.29535e+06	1.45162e+06	1.52173e+06	1.79212e+06	1.80389e+06	1.24468e+06	1.10959e+06	2.05842e+06	1.18768e+06	1.08246e+06	1.42992e+06	1.32384e+06	2.45411e+06	1.06241e+06	2.27911e+06	Purine nucleotides	C00008	ko01100//Metabolic pathways;ko01110//Biosynthesis of secondary metabolites;ko01130//Biosynthesis of antibiotics;ko00230//Purine metabolism;ko04080//Neuroactive ligand-receptor interaction;ko04742//Taste transduction;ko05012//Parkinson disease;ko04152//AMPK signaling pathway;ko00190//Oxidative phosphorylation;ko04068//FoxO signaling pathway;ko04924//Renin secretion;ko04611//Platelet activation;ko0…	Endocrine system;Energy metabolism;Global and overview maps;Immune system;Neurodegenerative diseases;Nucleotide metabolism;Sensory system;Signal transduction;Signaling molecules and interaction;Transport and catabolism	Cellular Processes;Environmental Information Processing;Human Diseases;Metabolism;Organismal Systems
POS00043	Glutamate	0.99487	-	-	-	32.0138	148.06	1.78851e+08	1.93378e+08	1.86338e+08	2.38182e+08	1.68465e+08	1.76721e+08	1.55254e+08	1.59155e+08	2.24837e+08	2.00648e+08	3.69247e+08	3.82118e+08	2.11702e+08	2.72027e+08	3.07123e+08	2.93717e+08	1.97576e+08	3.37676e+08	3.86262e+08	3.97486e+08	4.03792e+08	2.74953e+08	4.25252e+08	4.85326e+08	3.11604e+08	3.54897e+08	3.62688e+08	4.15761e+08	5.07338e+08	4.35888e+08	5.21898e+08	6.04442e+08	Carboxylic acids and derivatives	C00302	ko00460//Cyanoamino acid metabolism	Metabolism of other amino acids	Metabolism
POS00044	Ile Ser	0.99481	-	-	-	68.1369	219.134	3.42875e+06	3.47211e+06	4.33513e+06	5.41696e+06	3.22729e+06	2.95548e+06	2.19478e+06	2.77788e+06	4.19097e+06	3.88909e+06	5.04802e+06	5.0586e+06	3.45225e+06	3.15109e+06	3.05537e+06	3.16238e+06	337381	1.82069e+06	6.37975e+06	7.29438e+06	1.54618e+06	1.72232e+06	816493	697037	485563	1.81321e+06	3.68596e+06	5.54802e+06	3.41123e+06	2.06997e+06	2.83215e+06	3.62383e+06	-	-	-	-	-
POS00045	Simvastatin	0.994648	-	-	-	464.397	419.276	170284	296078	2.22529e+06	1.07726e+06	675921	897886	1.88907e+06	1.75099e+06	3109.19	2421.3	694.111	694.111	5596.37	2785.07	11874.9	694.111	1.88642e+06	1.60412e+06	1.38186e+06	1.74417e+06	1.98433e+06	1.86622e+06	1.84164e+06	1.60633e+06	748182	1.77894e+06	1.93823e+06	2.01141e+06	1.69895e+06	1.79036e+06	1.4123e+06	1.86465e+06	Lactones	-	-	-	-
POS00046	Pyrrolidine	0.994484	C4H9N	123-75-1	71.0735	648.793	72.0808	1.27509e+07	1.2845e+07	7.4854e+06	1.08459e+07	1.2728e+07	1.68204e+07	1.40876e+07	7.0042e+06	9.63607e+06	9.9975e+06	1.25117e+07	1.25297e+07	5.38379e+06	8.00461e+06	1.01713e+07	1.60199e+07	7.44807e+06	1.2623e+07	6.85515e+06	1.1785e+07	1.3407e+07	1.22464e+07	5.22098e+06	5.43821e+06	1.61971e+07	9.76782e+06	1.70794e+07	1.01225e+07	1.62615e+07	1.05596e+07	9.83144e+06	6.20526e+06	Pyrrolidines	-	-	-	-
POS00047	LysoPE(16:1(9Z)/0:0)	0.994389	-	-	-	379.337	452.277	8863.98	17970.2	8043.95	3754.92	17017.8	9908.45	25375.6	52016.9	46084.9	65432.9	41768.1	42026.9	22509.9	39594.2	31883.9	27302.2	4.33138e+07	271101	227867	260837	1.40183e+06	218017	25200.9	167047	9.06157e+06	184040	1.67207e+06	218611	301222	2.97549e+06	105580	1.31171e+06	Glycerophospholipids	-	-	-	-
POS00048	Arginine	0.994357	-	-	-	29.8789	175.119	4.69567e+08	5.02433e+08	3.22261e+08	3.53689e+08	4.06932e+08	4.49243e+08	2.25911e+08	2.38481e+08	5.75045e+08	4.79198e+08	5.19652e+08	5.33566e+08	3.8965e+08	4.12316e+08	6.90144e+08	6.144e+08	1.00371e+08	7.03987e+08	6.72821e+08	6.32106e+08	4.91349e+08	6.1052e+08	6.86149e+08	6.22467e+08	1.57124e+08	6.88155e+08	2.01182e+08	5.63027e+08	2.91168e+08	2.67647e+08	7.07439e+08	2.05785e+08	Carboxylic acids and derivatives	-	-	-	-
POS00049	Palmitic amide	0.994273	-	-	-	497.779	256.263	3.81529e+06	2.13588e+06	2.3428e+07	1.08913e+07	3.22147e+06	2.54012e+06	9.40315e+06	6.46476e+06	8.19527e+06	4.85033e+06	8.91401e+06	3.08739e+06	1.22314e+07	1.62343e+06	3.25526e+06	2.38771e+06	3.60992e+06	2.24421e+06	1.37788e+07	1.01532e+07	5.34158e+06	2.87608e+06	1.57229e+07	5.08325e+06	4.20687e+06	4.12405e+06	3.47699e+06	3.85798e+06	4.69117e+06	8.64713e+06	4.69936e+06	9.58924e+06	Fatty Acyls	-	-	-	-
POS00050	2-Aminomethylpyrimidine	0.994208	-	-	-	57.1957	110.071	3.86134e+07	4.11464e+07	2.04777e+07	1.9064e+07	3.5402e+07	3.21578e+07	3.19109e+07	3.19963e+07	2.8527e+07	2.89054e+07	3.50654e+07	3.78663e+07	3.62559e+07	3.74525e+06	3.65015e+07	3.52051e+07	2.79059e+07	2.81677e+07	3.08154e+07	2.72797e+07	3.16176e+07	2.96333e+07	922623	4.43015e+07	3.94676e+07	4.7019e+07	3.41895e+07	3.5909e+07	4.61695e+07	4.56079e+07	3.68612e+07	4.00673e+07	-	-	-	-	-
POS00051	Propionylcarnitine	0.994103	-	-	-	129.382	218.139	5.71238e+06	1.72016e+07	5.54979e+07	5.52998e+07	1.57572e+07	9.90297e+06	2.19777e+07	1.23318e+07	1.04653e+07	1.18191e+07	3.62927e+06	1.10069e+07	1.30225e+07	1.14266e+07	2.17249e+07	1.95687e+07	1.89578e+07	3.08077e+07	5.69361e+07	5.81038e+07	1.99566e+07	1.67551e+07	1.061e+07	2.88177e+06	5.96955e+06	8.62279e+06	1.91051e+07	1.14911e+07	1.72651e+07	2.64814e+07	5.22223e+06	1.40363e+07	Fatty Acyls	-	-	-	-
POS00052	Pro Pro	0.994047	-	-	-	74.8298	213.123	5.5052e+06	5.2333e+06	5.864e+06	1.14423e+07	6.86322e+06	5.0592e+06	4.22262e+06	2.20116e+06	2.22962e+07	1.345e+07	2.30433e+07	2.46586e+07	2.03733e+07	2.63457e+07	2.41017e+07	2.41166e+07	2.70133e+07	3.4485e+07	4.537e+07	4.47975e+07	4.80944e+07	3.07765e+07	2.41746e+07	3.32345e+07	2.96773e+07	4.15433e+07	2.40311e+07	2.31221e+07	3.05728e+07	3.82691e+07	5.42575e+07	5.85937e+07	-	-	-	-	-
POS00053	Chrysantherol	0.994004	-	-	-	429.427	235.169	736230	747011	796426	849243	791926	728550	786815	797440	776755	823817	800395	783649	843160	854834	852190	730300	764199	739003	835202	771452	800764	849706	784239	791672	617656	760016	776847	708473	720367	755615	712974	799612	-	-	-	-	-
POS00054	Pyrazinamide	0.993839	-	-	-	599.169	124.051	1.90297e+07	2.15956e+07	2.40126e+07	1.3521e+07	1.04091e+09	1.61508e+06	1.55768e+06	1.49231e+07	3.07312e+06	1.18784e+07	1.13078e+07	1.87804e+07	1.27279e+07	1.67796e+07	1.94311e+07	1.10974e+07	1.05861e+07	1.87329e+07	1.90125e+07	1.9457e+07	1.76741e+07	1.31134e+07	1.34276e+06	2.2202e+07	1.81268e+06	1.57783e+07	1.43868e+07	1.73695e+07	1.38207e+07	4.34154e+07	1.53321e+07	6.11918e+06	Diazines	-	-	-	-
POS00055	Phthalic acid Mono-2-ethylhexyl Ester	0.993798	-	-	-	451.283	279.159	4.02849e+06	4.3982e+06	4.403e+06	4.43771e+06	4.18958e+06	4.25799e+06	4.5291e+06	4.44553e+06	4.61373e+06	4.63362e+06	4.15808e+06	4.2645e+06	4.45013e+06	4.37257e+06	4.7591e+06	4.11779e+06	4.58166e+06	4.23911e+06	4.30575e+06	4.37593e+06	4.3113e+06	4.34209e+06	4.1619e+06	4.11528e+06	3.91984e+06	3.9049e+06	4.00763e+06	4.10309e+06	4.21104e+06	4.32392e+06	3.85457e+06	4.25388e+06	Benzene and substituted derivatives	-	-	-	-
POS00056	33-Deoxy-33-hydroperoxyfurohyperforin	0.993732	-	-	-	489.489	569.384	1.56766e+06	351336	694.111	650277	768368	154602	88267.1	3.48568e+06	40029.1	5.64383e+06	1.4789e+06	209274	7.99687e+06	694.111	694.111	529935	6.74719e+06	1.09877e+06	1.11233e+06	1.14996e+06	1.01266e+06	262156	744613	591067	202282	1.80979e+06	694.111	614416	654064	8.26541e+06	727924	1.18869e+06	Prenol lipids	-	-	-	-
POS00057	N-Methyldioctylamine	0.993557	-	-	-	384.175	256.3	5.79487e+06	6.65595e+06	4.42437e+06	5.57968e+06	6.23853e+06	6.71756e+06	5.95238e+06	4.99388e+06	5.89369e+06	4.84951e+06	6.30916e+06	5.34372e+06	4.53716e+06	5.26823e+06	5.85408e+06	6.42891e+06	4.5539e+06	6.83817e+06	5.14787e+06	4.59005e+06	6.62315e+06	4.98007e+06	5.48305e+06	5.5487e+06	6.51025e+06	5.01199e+06	6.4492e+06	5.40335e+06	6.74335e+06	4.72485e+06	5.66191e+06	4.6841e+06	-	-	-	-	-
POS00058	Morpholine	0.993052	-	-	-	644.414	88.0757	7.81173e+06	8.62222e+06	7.6025e+06	7.58978e+06	7.85444e+06	9.19458e+06	8.95707e+06	8.06149e+06	8.23182e+06	1.16635e+07	7.80838e+06	7.87097e+06	2.4187e+06	1.0841e+07	1.90206e+07	8.16081e+06	9.47779e+06	7.723e+06	8.12461e+06	7.75279e+06	1.11401e+07	7.55009e+06	8.17577e+06	7.69082e+06	7.7019e+06	7.47607e+06	1.03453e+07	1.41967e+07	7.96413e+06	7.42694e+06	7.33516e+06	2.24727e+07	Oxazinanes	-	-	-	-
POS00059	1H-Benzotriazole	0.992866	-	-	-	532.226	120.056	3.46142e+07	2.02758e+06	1.57715e+07	1.12171e+06	1.32712e+07	3.76422e+07	2.55811e+07	8.47318e+06	1.05423e+07	2.61508e+06	1.46971e+07	1.96008e+07	1.77e+07	1.00358e+06	2.2982e+07	2.20126e+07	1.15606e+06	4.63288e+07	7.74445e+06	9.16543e+06	6.46135e+07	1.39229e+06	1.91024e+06	1.87441e+07	4.10244e+06	1.646e+06	2.60209e+06	3.61204e+07	2.10701e+07	8.16823e+06	4.98735e+07	1.88218e+06	-	-	-	-	-
POS00060	3-METHYLHISTAMINE	0.992724	-	-	-	505.828	126.103	8.37902e+07	3.3907e+07	4.79178e+07	2.00334e+08	3.01705e+07	6.64512e+06	3.87776e+07	6.37258e+07	3.34213e+07	7.25104e+07	1.36692e+08	3.88652e+07	5.5053e+07	4.13151e+07	4.63493e+07	1.34255e+08	7.3634e+07	1.10373e+08	3.3458e+07	3.23863e+07	5.16661e+07	3.98526e+06	7.00499e+06	5.92257e+07	5.08893e+07	1.7735e+07	3.7895e+07	3.18612e+07	7.61658e+07	1.7814e+08	4.0157e+07	2.49338e+07	Organonitrogen compounds	-	-	-	-
POS00061	6,8-Dihydroxypurine	0.992703	-	-	-	25.5878	153.039	188302	188110	3.36488e+06	161660	1.72383e+06	214004	246283	225898	204820	226113	211152	199595	199019	269548	79507.8	210922	578762	167267	183971	148617	138313	188485	136798	1.94979e+06	305581	154294	2.55417e+06	182221	1.75789e+06	1.04093e+06	180018	1.82809e+06	Imidazopyrimidines	-	-	-	-
POS00062	Cytosine	0.992702	C4H5N3O	71-30-7	111.043	528.061	112.05	1.20819e+06	893932	1.51083e+06	1.97962e+07	2.20445e+07	1.74824e+07	1.57846e+06	1.06157e+07	8.08623e+06	2.72196e+07	3.27243e+07	1.10725e+06	4.68591e+07	2.81277e+06	5.28128e+07	6.48551e+06	2.68788e+07	1.5871e+07	1.52604e+07	1.79404e+07	8.6812e+06	8.9044e+07	2.12045e+07	4.08333e+07	6.2126e+06	1.14402e+06	6.50645e+06	2.82174e+07	5.09521e+06	1.88465e+07	5.65139e+07	1.63072e+07	Diazines	C00380	ko01100//Metabolic pathways;ko00240//Pyrimidine metabolism	Global and overview maps;Nucleotide metabolism	Metabolism
POS00063	3-ketosphinganine	0.99225	-	-	-	370.305	300.289	1.65876e+06	1.8409e+06	1.80655e+06	1.95175e+06	1.17843e+06	1.1476e+06	3.05342e+06	2.78956e+06	4.02808e+06	4.21217e+06	1.37598e+06	2.0335e+06	1.41597e+06	1.4741e+06	2.73244e+06	2.635e+06	3.28525e+06	6.4423e+06	4.51411e+06	1.81985e+06	6.14189e+06	5.48585e+06	2.75731e+06	2.96061e+06	3.51203e+06	1.40364e+06	2.2947e+06	3.66921e+06	4.21594e+06	3.95155e+06	2.14411e+06	2.41692e+06	Organooxygen compounds	C02934	ko01100//Metabolic pathways;ko00600//Sphingolipid metabolism	Global and overview maps;Lipid metabolism	Metabolism
POS00064	Histidine	0.991809	-	-	-	29.5719	156.077	4.77908e+08	5.39435e+08	2.62313e+08	2.50225e+08	4.33726e+08	4.41924e+08	3.56159e+08	3.65969e+08	3.66565e+08	3.50199e+08	4.71414e+08	4.58393e+08	4.73336e+08	4.90051e+08	5.12547e+08	4.84766e+08	4.42783e+08	4.22679e+08	4.42542e+08	4.71097e+08	4.87402e+08	4.59027e+08	5.8957e+08	6.09021e+08	4.61739e+08	5.92963e+08	4.45514e+08	4.73624e+08	6.22673e+08	5.88546e+08	5.61663e+08	5.77313e+08	Carboxylic acids and derivatives	-	-	-	-
POS00065	Anofinic acid	0.9918	-	-	-	451.433	205.086	2.55289e+06	2.52075e+06	2.64787e+06	2.51255e+06	2.58533e+06	2.53189e+06	2.77095e+06	2.77107e+06	2.89296e+06	2.83469e+06	2.49021e+06	2.60102e+06	2.58707e+06	2.72603e+06	2.98023e+06	2.53078e+06	2.66353e+06	2.54514e+06	2.65684e+06	2.64483e+06	2.5542e+06	2.68506e+06	2.60127e+06	2.50334e+06	2.37312e+06	2.38342e+06	2.4349e+06	2.44082e+06	2.57468e+06	2.51836e+06	2.34595e+06	2.48046e+06	Benzopyrans	-	-	-	-
POS00066	N-Methyl-2-pyrrolidinone	0.991353	-	-	-	147.923	100.076	5.13576e+06	5.22496e+06	6.57251e+06	7.21704e+06	5.30554e+06	5.18608e+06	4.47693e+06	4.73883e+06	6.23771e+06	6.5802e+06	5.30655e+06	4.94716e+06	6.7978e+06	6.59676e+06	4.9494e+06	5.03915e+06	6.02314e+06	7.51131e+06	6.58505e+06	5.97275e+06	6.59782e+06	6.13347e+06	3.99318e+06	3.90043e+06	4.49674e+06	4.90904e+06	6.91188e+06	6.75398e+06	6.34967e+06	6.79747e+06	4.2037e+06	4.72149e+06	Pyrrolidines	-	-	-	-
POS00067	N-Acetylhistidine	0.991217	-	-	-	29.6015	198.087	3.84036e+08	4.43228e+08	1.95387e+08	1.75776e+08	3.49144e+08	3.6431e+08	2.82016e+08	2.88267e+08	2.37724e+08	2.68845e+08	3.28177e+08	3.02621e+08	3.51456e+08	3.57525e+08	3.21092e+08	3.08094e+08	2.08581e+08	2.36626e+08	2.37287e+08	2.37223e+08	2.34274e+08	2.49961e+08	3.47653e+08	3.40105e+08	3.09183e+08	3.44933e+08	2.95157e+08	2.82436e+08	3.77432e+08	3.63988e+08	2.88165e+08	3.18586e+08	Carboxylic acids and derivatives	-	-	-	-
POS00068	Palmitoyl-L-carnitine	0.991096	-	-	-	405.949	400.342	2.35958e+06	1.57179e+06	524268	834183	837224	1.18698e+06	2.71658e+06	3.03744e+06	676551	1.23753e+06	1.71506e+06	2.60794e+06	609276	800530	796582	867920	2.2497e+06	1.2986e+06	1.81289e+06	1.01049e+06	401958	646990	2.26644e+06	1.48324e+06	681308	863863	910891	1.63787e+06	1.34083e+06	1.7773e+06	701661	2.0111e+06	Fatty Acyls	C02990	ko00071//Fatty acid degradation;ko01212//Fatty acid metabolism	Global and overview maps;Lipid metabolism	Metabolism
POS00069	Lys Leu Pro	0.99082	-	-	-	34.9545	357.249	3.05726e+07	3.54393e+07	1.05173e+07	1.0846e+07	3.39403e+07	3.67809e+07	1.68197e+07	2.07748e+07	2.51611e+07	2.89678e+07	2.69858e+07	2.62304e+07	2.00677e+07	2.00757e+07	2.46432e+07	2.5022e+07	2.75144e+07	2.26487e+07	2.28942e+07	2.47823e+07	1.09486e+07	1.30463e+07	2.83044e+07	2.89232e+07	3.43832e+07	3.6279e+07	3.04192e+07	3.02287e+07	2.08645e+07	2.19477e+07	3.11348e+07	3.47217e+07	-	-	-	-	-
POS00070	N6-Acetyl-LL-2,6-diaminoheptanedioate	0.990526	-	-	-	44.4113	233.113	1.99731e+07	1.45837e+07	6.30863e+06	6.82232e+06	2.5768e+07	3.12121e+07	1.5985e+07	2.04854e+07	9.98384e+06	1.05853e+07	1.31896e+07	1.29542e+07	1.84452e+07	1.80962e+07	2.17004e+07	2.0237e+07	1.70298e+07	9.00887e+06	2.19893e+07	3.39887e+07	4.04698e+06	6.4797e+06	9.24223e+06	9.35447e+06	1.4678e+07	2.27033e+07	1.35621e+07	2.01732e+07	1.08891e+07	9.54777e+06	6.18444e+06	1.29641e+07	-	C04390	ko01100//Metabolic pathways;ko01110//Biosynthesis of secondary metabolites;ko01230//Biosynthesis of amino acids;ko00300//Lysine biosynthesis	Amino acid metabolism;Global and overview maps	Metabolism
POS00071	Carnosine	0.990462	-	-	-	29.8643	227.114	1.43888e+09	1.60744e+09	8.09997e+08	7.18882e+08	1.3265e+09	1.38889e+09	1.1309e+09	1.18966e+09	9.34032e+08	1.08729e+09	1.32033e+09	1.26681e+09	1.50227e+09	1.48437e+09	1.27175e+09	1.21952e+09	8.9113e+08	9.2578e+08	9.83087e+08	1.01319e+09	9.92201e+08	1.03957e+09	1.42626e+09	1.42933e+09	1.30522e+09	1.45023e+09	1.25789e+09	1.17824e+09	1.53705e+09	1.59971e+09	1.2078e+09	1.39449e+09	Peptidomimetics	C00386	ko01100//Metabolic pathways;ko00340//Histidine metabolism;ko00410//beta-Alanine metabolism	Amino acid metabolism;Global and overview maps;Metabolism of other amino acids	Metabolism
POS00072	2-Aminoisobutyric acid	0.989707	C4H9NO2	62-57-7	103.063	32.0102	104.071	1.05225e+08	1.08268e+08	7.71935e+07	7.46168e+07	9.19641e+07	1.02332e+08	1.42618e+08	1.38624e+08	1.30818e+08	1.2661e+08	1.02371e+08	9.6617e+07	1.46793e+08	1.37381e+08	1.00881e+08	9.80656e+07	9.96636e+07	9.55761e+07	1.18325e+08	1.03632e+08	1.13709e+08	1.17183e+08	1.09952e+08	1.17116e+08	1.26922e+08	1.24669e+08	2.07482e+08	1.01313e+08	1.06198e+08	7.98035e+07	6.67286e+07	1.11097e+08	Carboxylic acids and derivatives	-	-	-	-
POS00073	Guanidylic acid	0.989235	-	-	-	40.8008	364.065	3.58743e+06	4.02282e+06	4.18462e+06	4.323e+06	5.1653e+06	5.20539e+06	4.50466e+06	4.56239e+06	3.84717e+06	3.70734e+06	2.47518e+06	2.59445e+06	3.50955e+06	2.68921e+06	4.03607e+06	3.75758e+06	1.48571e+06	4.0978e+06	2.91532e+06	3.01982e+06	2.26633e+06	3.20062e+06	3.62277e+06	1.86243e+06	836626	2.90493e+06	504523	1.3647e+06	679615	612709	1.35764e+06	1.04542e+06	-	-	-	-	-
POS00074	Pantothenic acid	0.989089	-	-	-	157.815	220.118	1.62653e+08	1.73178e+08	1.1986e+08	1.2234e+08	1.74253e+08	1.97141e+08	1.66106e+08	1.79269e+08	1.37403e+08	1.56466e+08	1.57419e+08	1.58267e+08	1.75413e+08	1.56664e+08	1.44757e+08	1.40758e+08	1.52592e+08	1.61344e+08	1.73094e+08	1.70266e+08	1.36544e+08	1.33877e+08	1.99467e+08	2.14443e+08	1.36069e+08	1.43102e+08	1.29816e+08	1.27506e+08	1.39523e+08	1.54918e+08	1.411e+08	1.58364e+08	Alcohols and polyols	C00864	ko01100//Metabolic pathways;ko01110//Biosynthesis of secondary metabolites;ko00410//beta-Alanine metabolism;ko00770//Pantothenate and CoA biosynthesis;ko04977//Vitamin digestion and absorption	Digestive system;Global and overview maps;Metabolism of cofactors and vitamins;Metabolism of other amino acids	Metabolism;Organismal Systems
POS00075	Leu Thr	0.989037	-	-	-	93.6255	233.149	3.10932e+06	4.03152e+06	3.81819e+06	7.58622e+06	3.56518e+06	4.63332e+06	2.83962e+06	5.18671e+06	5.7669e+06	3.79093e+06	5.12814e+06	7.62354e+06	4.076e+06	5.23599e+06	6.44004e+06	1.21244e+07	320604	4.37552e+06	6.81747e+06	9.71052e+06	5.51383e+06	4.09884e+06	1.99759e+06	2.00432e+06	464781	5.61413e+06	5.18811e+06	5.77874e+06	4.57483e+06	2.57467e+06	5.89761e+06	5.31754e+06	-	-	-	-	-
POS00076	Tyrosine	0.98901	-	-	-	96.039	182.081	8.68894e+07	9.01403e+07	9.83797e+07	1.22686e+08	8.43393e+07	8.14017e+07	9.10728e+07	9.57502e+07	1.63666e+08	1.16721e+08	1.76326e+08	1.72029e+08	1.54868e+08	1.56676e+08	2.03006e+08	2.07701e+08	1.3884e+08	2.05966e+08	2.11414e+08	1.8587e+08	1.43675e+08	1.91024e+08	1.97373e+08	2.0622e+08	7.98117e+07	1.62223e+08	3.76522e+07	1.0752e+08	8.22089e+07	1.02079e+08	2.31943e+08	8.60585e+07	Carboxylic acids and derivatives	-	-	-	-
POS00077	Coniine	0.988922	-	-	-	605.058	128.143	1.04886e+06	4.7488e+06	708835	3.57403e+06	1.77631e+06	565053	6.54655e+06	7.87138e+06	1.94204e+06	5.31392e+06	892803	1.40825e+07	4.16786e+06	6.47143e+06	6.19413e+06	7.10661e+06	2.83005e+06	5.05875e+06	6.24752e+06	9.16342e+06	4.10434e+06	5.47358e+06	1.32002e+06	5.25107e+06	1.10615e+07	4.90971e+06	1.61023e+07	671092	5.40804e+06	7.84169e+06	584066	897689	-	-	-	-	-
POS00078	Betaine	0.988801	-	-	-	55.3001	118.086	1.53928e+07	1.74986e+07	1.9388e+07	2.09122e+07	1.63502e+07	1.58235e+07	2.65469e+07	2.61052e+07	3.2151e+07	2.48537e+07	3.45962e+07	3.54908e+07	2.8116e+07	2.89306e+07	3.70886e+07	3.84231e+07	5.10114e+07	4.55958e+07	5.17139e+07	5.14049e+07	5.52553e+07	4.65334e+07	4.70143e+07	5.84462e+07	6.70419e+07	4.95619e+07	4.28605e+07	3.88197e+07	5.15009e+07	5.99491e+07	5.03317e+07	6.23967e+07	Carboxylic acids and derivatives	C00719	ko01100//Metabolic pathways;ko02010//ABC transporters;ko00260//Glycine, serine and threonine metabolism	Amino acid metabolism;Global and overview maps;Membrane transport	Environmental Information Processing;Metabolism
POS00079	PE(16:0/0:0)	0.98848	-	-	-	416.049	454.293	2.21417e+06	1.9749e+06	2.24289e+06	2.1619e+06	4.24074e+06	2.541e+06	2.47669e+06	2.06654e+06	7.41891e+06	4.59158e+06	5.4491e+06	6.31025e+06	2.6849e+06	2.7523e+06	4.37438e+06	4.52633e+06	9.38675e+06	6.92347e+06	7.8509e+06	6.95123e+06	5.34709e+06	5.58018e+06	3.55778e+06	5.27571e+06	6.42395e+06	4.84455e+06	1.41117e+07	3.29329e+06	8.17148e+06	7.11895e+06	3.62172e+06	7.13517e+06	Glycerophospholipids	-	-	-	-
POS00080	S-Adenosyl-L-homocysteine	0.987527	-	-	-	57.2728	385.128	1.02769e+07	1.10831e+07	7.11244e+06	7.94303e+06	1.16692e+07	1.25133e+07	7.08088e+06	7.22689e+06	8.71058e+06	1.15856e+07	9.31342e+06	8.82213e+06	1.83188e+07	1.63606e+07	1.3842e+07	1.34861e+07	2.48685e+06	5.69136e+06	7.21757e+06	5.95549e+06	6.98213e+06	7.87325e+06	8.17149e+06	8.25037e+06	8.39471e+06	1.8823e+07	5.32102e+06	9.66679e+06	1.25341e+07	7.63797e+06	1.11633e+07	1.11529e+07	5'-deoxyribonucleosides	C00021	ko01100//Metabolic pathways;ko01230//Biosynthesis of amino acids;ko00270//Cysteine and methionine metabolism	Amino acid metabolism;Global and overview maps	Metabolism
POS00081	2-Aminopyridine	0.987515	C5H6N2	504-29-0	94.0531	563.411	95.0603	2.73168e+07	2.63007e+07	1.58646e+07	3.01916e+07	2.13905e+07	8.40664e+06	1.56085e+07	1.30208e+07	2.21816e+07	2.61216e+07	1.95309e+07	2.55377e+07	2.29048e+07	2.58792e+07	2.2364e+07	1.02523e+07	2.61575e+06	2.26869e+07	3.33319e+07	1.28784e+07	2.33525e+07	1.76047e+07	1.72768e+07	1.90404e+07	4.54529e+06	1.4356e+07	3.41449e+07	1.26074e+07	3.49919e+06	2.22536e+06	1.18499e+07	2.53754e+07	-	-	-	-	-
POS00082	Indole-3-carboxaldehyde	0.987113	-	-	-	175.032	146.06	6.03782e+06	7.08321e+06	6.53418e+06	7.52619e+06	5.60608e+06	5.61865e+06	7.01001e+06	6.62948e+06	1.16892e+07	8.35219e+06	1.26531e+07	1.28102e+07	1.0544e+07	1.06554e+07	1.36907e+07	1.43846e+07	1.52368e+07	1.5372e+07	1.54445e+07	1.62614e+07	2.0484e+07	1.80695e+07	1.62795e+07	1.89558e+07	2.14278e+07	1.91494e+07	1.49633e+07	1.64332e+07	1.92277e+07	2.07822e+07	2.22634e+07	2.26806e+07	Purine nucleosides	-	-	-	-
POS00083	4-Methylimidazole	0.986771	-	-	-	630.51	83.0603	4.11647e+07	1.9223e+07	8.84267e+06	2.49925e+07	6.47143e+07	9.21129e+07	1.11144e+08	1.1656e+08	7.69797e+07	1.8015e+08	1.10918e+07	2.00933e+08	1.32639e+07	4.69319e+08	1.12568e+07	2.40522e+08	4.72998e+07	3.58351e+06	3.3088e+07	4.26211e+07	1.09991e+07	8.06645e+07	1.00758e+08	1.23461e+06	5.87653e+07	9.16363e+07	1.2688e+08	1.14255e+08	1.05627e+07	8.37673e+06	8.22951e+07	1.36704e+07	-	-	-	-	-
POS00084	Aspartame	0.986637	-	-	-	155.136	295.128	794589	572550	1.09313e+06	1.39475e+06	816728	788466	855861	892693	1.9975e+06	1.07586e+06	703113	714726	427653	383942	1.19927e+06	1.0817e+06	205740	290180	2.07669e+06	2.55959e+06	318748	416458	178354	141836	224830	393310	1.30139e+06	1.55147e+06	1.26508e+06	727238	570841	844327	Carboxylic acids and derivatives	C11045	ko04742//Taste transduction	Sensory system	Organismal Systems
POS00085	DL-Stearoylcarnitine	0.986019	-	-	-	432.768	428.373	6.6054e+06	5.29083e+06	1.65689e+06	1.93232e+06	1.95808e+06	2.38142e+06	4.59888e+06	4.2637e+06	1.74062e+06	3.33992e+06	669771	2.74162e+06	1.42145e+06	1.19243e+06	2.75789e+06	2.84422e+06	4.42169e+06	1.31573e+06	4.43311e+06	1.63994e+06	2.23055e+06	1.63862e+06	2.44484e+06	1.83606e+06	1.01804e+06	1.12018e+06	1.51409e+06	5.16031e+06	2.30298e+06	1.49898e+06	1.74147e+06	1.9188e+06	-	-	-	-	-
POS00086	N-Palmitoylsphingosine	0.985108	-	-	-	572.618	538.52	737027	1.1172e+06	2.05444e+06	1.39613e+06	1.29982e+06	185473	1.6584e+06	978460	121330	1.99423e+06	1.28934e+06	181866	694.111	1.98641e+06	1.82701e+06	2.03515e+06	188301	1.60722e+06	2.11221e+06	1.7306e+06	694.111	694.111	1.09149e+06	694.111	2.38163e+06	1.37622e+06	1.82518e+06	1.03597e+06	622333	1.00443e+06	330821	820568	Sphingolipids	-	-	-	-
POS00087	Histamine	0.984943	C5H9N3	51-45-6	111.08	26.4038	112.087	1.21302e+07	9.6141e+06	7.61205e+06	9.23762e+06	1.03687e+07	1.06967e+07	9.28466e+06	6.87686e+06	8.17115e+06	8.93927e+06	1.41445e+07	1.34769e+07	1.39818e+07	1.24009e+07	1.28666e+07	1.5441e+07	2.2347e+07	1.72984e+07	2.16417e+07	8.27057e+06	5.55772e+07	1.39945e+07	1.26017e+07	9.71564e+06	6.62148e+07	1.38043e+07	3.24075e+08	4.2537e+07	1.95002e+08	3.23047e+08	9.03602e+06	1.91087e+08	Organonitrogen compounds	C00388	ko01100//Metabolic pathways;ko01110//Biosynthesis of secondary metabolites;ko04974//Protein digestion and absorption;ko00340//Histidine metabolism;ko04080//Neuroactive ligand-receptor interaction;ko04721//Synaptic vesicle cycle;ko04750//Inflammatory mediator regulation of TRP channels;ko05310//Asthma;ko04664//Fc epsilon RI signaling pathway;ko04971//Gastric acid secretion	Amino acid metabolism;Digestive system;Global and overview maps;Immune diseases;Immune system;Nervous system;Sensory system;Signaling molecules and interaction	Environmental Information Processing;Human Diseases;Metabolism;Organismal Systems
POS00088	Erucamide	0.984553	C22H43NO	112-84-5	337.334	589.524	338.341	1.71779e+07	3.02131e+07	2.97241e+07	1.61228e+07	2.04733e+07	1.66072e+07	1.87786e+07	2.11332e+07	2.81533e+07	2.51255e+07	4.15015e+07	1.8736e+07	2.36649e+07	1.26166e+07	1.8278e+07	1.34343e+07	2.17732e+07	1.84951e+07	4.453e+07	1.97659e+07	2.60955e+07	1.99744e+07	1.86926e+07	3.72493e+07	3.04089e+07	2.05934e+07	3.10824e+07	1.83046e+07	1.86247e+07	1.57418e+07	3.14621e+07	3.2274e+07	-	-	-	-	-
POS00089	Tyrosyl-Proline	0.98443	-	-	-	160.752	279.134	1.30151e+06	1.46019e+06	1.87691e+06	2.32091e+06	1.44097e+06	1.51508e+06	1.77769e+06	1.911e+06	3.90391e+06	2.77994e+06	2.93283e+06	2.92402e+06	4.17468e+06	4.63962e+06	3.80412e+06	3.66745e+06	1.04532e+06	3.41216e+06	5.99809e+06	6.04407e+06	4.14973e+06	4.53351e+06	2.08496e+06	1.5981e+06	1.9074e+06	3.08986e+06	2.74836e+06	4.02642e+06	2.81582e+06	1.82983e+06	4.66278e+06	4.84207e+06	Carboxylic acids and derivatives	-	-	-	-
POS00090	3-Methyl-5-pentyl-2-furanundecanoic acid	0.984177	-	-	-	394.143	337.273	129477	135127	90960.3	123603	199955	182254	176540	179875	294058	285615	259724	297567	189735	179770	189298	235687	1.69451e+07	341501	351299	348393	785517	298398	203504	410541	7.05014e+06	395877	445562	278815	1.79777e+06	2.81219e+06	246249	1.70983e+06	Fatty Acyls	-	-	-	-
POS00091	1,8-Octanedithiol	0.983977	-	-	-	591.906	179.093	2.60853e+07	7.01601e+07	7.2422e+07	3.11501e+07	2.98856e+07	3.82862e+06	3.45763e+07	5.22861e+07	1.72286e+07	7.43213e+06	4.28176e+07	4.1435e+07	4.33813e+06	5.65015e+06	4.99423e+07	5.22428e+06	3.8336e+07	2.79923e+07	4.78199e+07	4.02589e+07	3.59586e+07	7.78429e+07	5.24723e+07	4.37903e+07	8.90187e+07	4.44966e+07	3.66564e+07	1.22259e+08	3.98482e+06	2.63554e+07	1.38823e+07	2.09981e+07	Thiols	-	-	-	-
POS00092	Styrene	0.983082	-	-	-	164.802	105.07	82430	56061.1	52763.2	31391.4	47653.4	71359.5	56705.6	49161.2	57684.4	70965.3	48687	55264.9	48683.5	129557	56887.3	57679.5	7.97743e+06	54483.5	71962.8	846208	1.96244e+06	396891	103642	353556	1.08115e+07	1.77773e+06	1.41666e+08	1.76474e+07	6.43378e+07	1.12971e+08	2.66023e+06	6.46875e+07	Benzene and substituted derivatives	C07083	ko01100//Metabolic pathways;ko01120//Microbial metabolism in diverse environments;ko01220//Degradation of aromatic compounds	Global and overview maps	Metabolism
POS00093	sn-Glycero-3-phosphocholine	0.983015	-	-	-	55.9891	258.11	443750	598360	1.55046e+06	1.51745e+06	716973	368367	1.48653e+06	1.42979e+06	891529	1.12923e+06	431281	556965	8.88309e+06	1.05562e+06	639165	555889	281737	648507	518334	445376	716323	843563	1.09858e+06	1.30621e+06	81225.3	262805	466987	543871	863490	494979	662367	496619	Glycerophospholipids	C00670	ko00564//Glycerophospholipid metabolism;ko05231//Choline metabolism in cancer;ko00565//Ether lipid metabolism	Cancers;Lipid metabolism	Human Diseases;Metabolism
POS00094	Sapropterin	0.982799	-	-	-	30.018	242.129	3.16644e+08	3.42246e+08	4.32121e+08	4.06449e+08	3.59715e+08	3.75701e+08	5.23397e+08	5.46016e+08	3.80511e+08	4.62752e+08	4.2918e+08	4.16177e+08	3.91887e+08	3.92226e+08	3.9209e+08	3.71823e+08	3.78517e+08	4.17049e+08	3.33038e+08	3.6058e+08	4.34948e+08	3.83502e+08	3.88982e+08	3.78449e+08	3.35453e+08	3.96137e+08	4.74916e+08	4.38577e+08	2.86727e+08	2.96766e+08	3.57643e+08	3.93124e+08	Organooxygen compounds	C00272	ko01100//Metabolic pathways;ko00790//Folate biosynthesis	Global and overview maps;Metabolism of cofactors and vitamins	Metabolism
POS00095	3-Guanidinopropionic acid	0.98267	C4H9N3O2	353-09-3	131.069	175.029	132.077	2.04614e+06	2.32072e+06	2.23603e+06	2.46617e+06	1.768e+06	1.81302e+06	4.69203e+06	2.24566e+06	3.71632e+06	2.64286e+06	2.64531e+06	2.58983e+06	3.60902e+06	3.36721e+06	4.59805e+06	4.84422e+06	5.03428e+06	5.19952e+06	5.10717e+06	5.37848e+06	6.64982e+06	6.18657e+06	5.25041e+06	6.46204e+06	7.00986e+06	6.464e+06	5.00876e+06	5.65768e+06	6.25843e+06	7.06906e+06	7.19765e+06	7.6904e+06	Organonitrogen compounds	-	-	-	-
POS00096	Cytidine diphosphate choline	0.982561	-	-	-	33.8817	489.114	2.16169e+06	2.41251e+06	2.6209e+06	2.839e+06	3.59192e+06	2.89862e+06	2.00125e+06	2.76258e+06	1.93486e+06	2.92692e+06	2.78788e+06	2.4236e+06	3.74122e+06	3.40014e+06	2.73533e+06	2.93717e+06	627218	1.70626e+06	1.94292e+06	1.96864e+06	1.89666e+06	2.09006e+06	3.14484e+06	2.983e+06	228729	2.41656e+06	1.60499e+06	3.10967e+06	1.07517e+06	876269	3.00091e+06	2.16121e+06	Pyrimidine nucleotides	C00307	ko01100//Metabolic pathways;ko00564//Glycerophospholipid metabolism;ko05231//Choline metabolism in cancer	Cancers;Global and overview maps;Lipid metabolism	Human Diseases;Metabolism
POS00097	Aspartic acid	0.982326	-	-	-	30.9983	134.045	1.5314e+07	1.62566e+07	1.89306e+07	2.14789e+07	1.90872e+07	1.28676e+07	1.12698e+07	1.15471e+07	4.33666e+07	2.33938e+07	4.63633e+07	4.24729e+07	3.94288e+07	3.57601e+07	5.14684e+07	4.40955e+07	2.39054e+07	6.88189e+07	6.67071e+07	6.21097e+07	8.7239e+07	7.53231e+07	6.26627e+07	4.9273e+07	1.76258e+07	6.12086e+07	2.00842e+07	3.4138e+07	2.85624e+07	3.22419e+07	6.31804e+07	4.44632e+07	Carboxylic acids and derivatives	-	-	-	-
POS00098	O-Toluidine	0.982252	-	-	-	158.619	108.081	5.17832e+06	7.88894e+06	2.40846e+06	7.88381e+06	1.33296e+07	4.93201e+06	1.30239e+07	1.36803e+07	2.06848e+06	7.28582e+06	7.02511e+06	7.33829e+06	4.53203e+06	5.8756e+06	5.90909e+06	7.63168e+06	4.32553e+06	5.64226e+06	5.15547e+06	2.86862e+06	5.67283e+06	2.57122e+06	5.10756e+06	316026	4.34073e+06	4.35299e+06	4.94607e+06	2.31827e+06	8.51727e+06	2.59494e+06	6.59414e+06	3.16666e+06	Benzene and substituted derivatives	-	-	-	-
POS00099	Cholesterol	0.981687	-	-	-	493.117	369.351	3.2913e+07	3.06755e+07	5.04044e+07	3.6392e+07	3.59322e+07	2.82787e+07	2.66343e+07	1.16084e+07	2.23495e+07	4.24282e+07	2.67171e+07	2.90479e+07	694.111	4.10694e+07	3.81887e+07	3.26147e+07	3.70948e+07	2.99545e+07	3.69697e+07	2.37563e+07	694.111	4800.77	1.53976e+07	694.111	3.10625e+07	2.34994e+07	3.69762e+07	2.66558e+07	3.19349e+07	3.75738e+07	3.14373e+07	3.29416e+07	Steroids and steroid derivatives	C00187	ko01100//Metabolic pathways;ko01120//Microbial metabolism in diverse environments;ko04976//Bile secretion;ko00140//Steroid hormone biosynthesis;ko04977//Vitamin digestion and absorption;ko05200//Pathways in cancer;ko00981//Insect hormone biosynthesis;ko00120//Primary bile acid biosynthesis;ko04925//Aldosterone synthesis and secretion;ko04913//Ovarian Steroidogenesis;ko00100//Steroid biosynthesis;…	Cancers;Digestive system;Endocrine system;Global and overview maps;Lipid metabolism;Metabolism of terpenoids and polyketides	Human Diseases;Metabolism;Organismal Systems
POS00100	Acetylcholine	0.98146	C7H15NO2	51-84-3	145.11	35.2249	146.118	2.34139e+08	2.4991e+08	2.11542e+08	1.97515e+08	2.16254e+08	2.30467e+08	3.9874e+08	4.20619e+08	3.82164e+08	4.27029e+08	2.17667e+08	2.27142e+08	3.65216e+08	3.36454e+08	4.08189e+08	4.02833e+08	3.17767e+08	3.02424e+08	3.6788e+08	3.43875e+08	3.15913e+08	3.37257e+08	3.11268e+08	3.29058e+08	4.23016e+08	1.84037e+08	2.72743e+08	2.92966e+08	2.48511e+08	2.62862e+08	3.24383e+08	3.87301e+08	Organonitrogen compounds	C01996	ko00564//Glycerophospholipid metabolism;ko04976//Bile secretion;ko04080//Neuroactive ligand-receptor interaction;ko04742//Taste transduction;ko04721//Synaptic vesicle cycle;ko04024//cAMP signaling pathway;ko04971//Gastric acid secretion;ko05033//Nicotine addiction;ko04911//Insulin secretion;ko04725//Cholinergic synapse;ko04970//Salivary secretion;ko04972//Pancreatic secretion;ko04810//Regulation …	Cell motility;Digestive system;Endocrine system;Lipid metabolism;Nervous system;Sensory system;Signal transduction;Signaling molecules and interaction;Substance dependence	Cellular Processes;Environmental Information Processing;Human Diseases;Metabolism;Organismal Systems
POS00101	4-Pyridylamide oxime	0.981406	-	-	-	630.22	138.066	1.23122e+07	1.09947e+07	1.37087e+06	1.91481e+07	1.31561e+07	1.00511e+07	1.27293e+07	9.64449e+06	1.16661e+07	1.0863e+07	1.5699e+07	4.11291e+07	4.11941e+07	1.16827e+07	1.6133e+07	4.17409e+07	8.11206e+06	2.49671e+06	1.43062e+07	1.54547e+07	1.75753e+07	6.25893e+06	1.12668e+07	8.21157e+06	9.87845e+06	7.04053e+06	1.17028e+07	1.70768e+07	1.17966e+07	6.68073e+06	7.43722e+06	1.00908e+07	-	-	-	-	-
POS00102	Butenoyl PAF	0.980975	-	-	-	466.663	550.387	67113.8	27840.1	30462.2	55925.1	183666	59335	122907	157423	451131	584400	306364	319369	92739.6	145012	110889	86587.5	1.56591e+07	273921	474013	432112	1.31536e+06	733422	254407	340848	8.30893e+06	284814	434313	146772	1.65615e+06	3.95439e+06	234350	2.20363e+06	-	-	-	-	-
POS00103	LysoPE(22:6(4Z,7Z,10Z,13Z,16Z,19Z)/0:0)	0.980967	-	-	-	395.374	526.293	691972	643192	392742	469348	403485	377095	554976	570615	590774	588916	514646	720271	617024	516211	703330	717094	9.15605e+06	953126	811403	820945	1.32408e+06	933544	486129	601228	4.45483e+06	838132	628881	615411	1.62112e+06	2.03186e+06	520109	1.55436e+06	Glycerophospholipids	-	-	-	-
POS00104	PC(P-18:1(9Z)/0:0)	0.980695	-	-	-	444.06	506.361	789152	856130	1.07004e+06	1.85204e+06	1.36492e+06	1.53462e+06	2.45408e+06	1.89757e+06	2.59427e+06	2.38674e+06	1.82773e+06	2.02392e+06	1.44188e+06	1.97045e+06	1.89976e+06	2.08848e+06	1.51361e+06	1.39796e+06	1.22583e+06	1.13066e+06	2.72012e+06	1.76236e+06	1.74812e+06	2.2569e+06	5.4595e+06	963467	9.88932e+06	1.40532e+06	2.70495e+06	1.00612e+07	1.70442e+06	3.33215e+06	Glycerophospholipids	C04230	ko00564//Glycerophospholipid metabolism;ko05231//Choline metabolism in cancer	Cancers;Lipid metabolism	Human Diseases;Metabolism
POS00105	Alanyl-Proline	0.980652	-	-	-	56.928	187.108	2.76149e+06	2.74775e+06	4.4493e+06	6.19218e+06	3.76479e+06	4.1732e+06	3.62407e+06	3.94856e+06	1.0536e+07	7.14479e+06	6.46276e+06	6.71448e+06	1.04637e+07	1.14899e+07	8.82396e+06	8.87154e+06	4.7791e+06	8.01652e+06	1.8318e+07	1.72482e+07	1.02871e+07	1.01024e+07	5.479e+06	5.63584e+06	8.85771e+06	8.79699e+06	8.80273e+06	1.00612e+07	9.87628e+06	7.34325e+06	1.14147e+07	1.03678e+07	Carboxylic acids and derivatives	-	-	-	-
POS00106	O-Acetyl-L-carnitine	0.980621	-	-	-	41.3057	204.123	8.84641e+07	2.7445e+08	1.80452e+08	3.23525e+08	6.73e+07	2.55973e+08	1.49344e+08	4.58405e+08	5.4802e+07	2.82388e+08	2.66166e+08	4.64567e+08	2.40257e+08	1.21664e+08	2.91354e+08	2.9751e+08	3.01032e+08	2.54833e+08	3.37297e+08	2.00685e+08	1.47854e+08	1.71247e+08	2.60304e+08	9.2935e+07	2.86112e+07	2.05632e+08	2.25305e+08	3.3098e+08	7.2332e+07	1.23706e+08	3.36413e+08	1.31347e+08	Fatty Acyls	C02571	ko04931//Insulin resistance	Endocrine and metabolic diseases	Human Diseases
POS00107	3,3-Dimethylglutaric acid	0.980512	-	-	-	535.434	161.082	3.66493e+06	5.38159e+06	4.04947e+07	1.17182e+07	5.75065e+07	2.13878e+08	2.15542e+07	3.2474e+06	3.08755e+06	3.86263e+06	8.87726e+07	3.82779e+07	2.16633e+07	3.80015e+06	3.73739e+06	4.74494e+06	3.42054e+06	3.56483e+07	4.24851e+06	9.51991e+07	4.2617e+07	2.96468e+06	1.38525e+08	2.38645e+06	5.33938e+07	3.25322e+06	5.02724e+06	3.96073e+07	2.88623e+07	1.16662e+07	8.34381e+07	1.05581e+07	Fatty Acyls	-	-	-	-
POS00108	L-Saccharopine	0.980436	C11H20N2O6	997-68-2	276.132	31.4771	277.139	5.45524e+06	3.60879e+06	903418	709486	5.21381e+06	4.94001e+06	3.30273e+06	3.73126e+06	2.95695e+07	2.54929e+07	714644	611406	977600	1.11213e+06	5.67412e+06	4.21413e+06	4.86138e+06	2.41658e+06	1.65845e+07	1.48148e+07	627782	1.91713e+06	1.14056e+06	988617	441159	707364	5.4265e+06	4.5613e+06	443997	797089	7.93575e+06	8.97899e+06	Carboxylic acids and derivatives	C00449	ko01100//Metabolic pathways;ko01110//Biosynthesis of secondary metabolites;ko01130//Biosynthesis of antibiotics;ko01230//Biosynthesis of amino acids;ko00310//Lysine degradation;ko00300//Lysine biosynthesis	Amino acid metabolism;Global and overview maps	Metabolism
POS00109	2-Imino-4-methylpiperidine	0.980115	-	-	-	503.782	113.107	2.73237e+07	1.64921e+08	3.53557e+07	5.0813e+06	3.80594e+07	2.90831e+06	3.27497e+07	2.57099e+07	1.78887e+07	4.67434e+07	1.80541e+08	3.06786e+07	1.01162e+08	3.91287e+07	2.217e+07	3.06107e+06	4.03955e+06	1.70198e+08	1.43319e+07	1.03092e+08	8.59161e+07	2.34639e+07	2.51058e+07	1.94088e+07	9.75713e+07	2.72088e+07	3.40836e+07	1.51528e+07	2.01563e+07	3.74778e+07	2.10236e+07	8.02358e+06	-	-	-	-	-
POS00110	L-PIPECOLIC ACID	0.979357	C6H11NO2	3105-95-1	129.079	27.674	130.086	1.18567e+08	1.35824e+08	6.11588e+07	6.53698e+07	1.14846e+08	1.36194e+08	6.73587e+07	6.75274e+07	1.39379e+08	1.02642e+08	1.3277e+08	1.30749e+08	1.225e+08	1.34718e+08	1.92674e+08	1.75077e+08	1.04548e+08	2.1327e+08	2.49019e+08	2.40964e+08	1.24229e+08	1.67073e+08	1.77908e+08	1.6909e+08	8.81148e+07	1.78524e+08	7.92513e+07	1.37474e+08	6.5137e+07	5.72002e+07	1.90629e+08	7.47764e+07	Carboxylic acids and derivatives	C00408	ko01100//Metabolic pathways;ko01110//Biosynthesis of secondary metabolites;ko00310//Lysine degradation	Amino acid metabolism;Global and overview maps	Metabolism
POS00111	Prolyl-Arginine	0.978867	-	-	-	36.2891	272.171	1.60499e+06	1.69282e+06	3.04747e+06	3.6813e+06	2.5317e+06	2.41248e+06	1.34003e+06	2.04141e+06	7.0199e+06	3.97119e+06	6.23861e+06	6.73703e+06	7.27986e+06	7.39442e+06	8.10869e+06	6.28321e+06	1.04975e+06	6.25145e+06	1.29236e+07	1.20117e+07	7.7698e+06	8.31035e+06	5.12616e+06	3.72369e+06	2.30617e+06	7.42557e+06	5.70342e+06	8.39517e+06	5.91153e+06	3.77321e+06	8.22291e+06	5.78935e+06	Carboxylic acids and derivatives	-	-	-	-
POS00112	Ile Met	0.977583	-	-	-	173.958	263.142	972361	715952	1.95839e+06	2.19228e+06	1.62018e+06	1.93354e+06	1.34619e+06	1.47164e+06	536197	861146	438306	398744	370438	286106	536617	650494	35387.2	225032	590597	506195	190818	256508	104718	74675.4	24034.9	212810	433137	561886	267654	153039	396239	468740	-	-	-	-	-
POS00113	Camelinin	0.97725	-	-	-	56.8922	262.128	4.36523e+06	3.91488e+06	1.56791e+07	1.68401e+07	1.85369e+07	7.88997e+06	1.54138e+07	1.15088e+07	2.07707e+07	7.81693e+06	5.87225e+06	6.223e+06	1.22318e+07	1.01427e+07	7.57081e+06	6.49034e+06	1.08033e+07	2.06041e+07	1.31108e+07	1.36942e+07	1.88951e+07	2.22741e+07	2.22904e+07	1.38099e+07	5.90565e+06	1.26021e+07	3.26443e+06	6.86693e+06	6.71609e+06	9.34961e+06	4.40619e+06	5.00986e+06	Sulfoxides	-	-	-	-
POS00114	9Z,12Z,15Z-Octadecatrienal	0.976416	-	-	-	479.355	263.237	490512	228183	2.31978e+06	1.48586e+06	639699	376216	1.20806e+06	724972	1.58359e+06	878941	1.44504e+06	748571	1.49014e+06	429158	517154	666803	3.43212e+06	442447	1.98736e+06	1.05894e+06	1.05101e+06	631852	1.70691e+06	407908	2.09434e+06	539511	704592	565734	838450	1.03055e+06	618940	1.07368e+06	-	-	-	-	-
POS00115	dodecanamide	0.976148	-	-	-	406.212	200.201	1.40688e+06	1.24249e+06	3.30833e+06	2.43826e+06	1.33927e+06	1.3138e+06	2.30616e+06	1.82006e+06	1.84053e+06	1.61908e+06	2.46954e+06	1.33531e+06	2.21916e+06	1.24781e+06	1.49993e+06	1.28853e+06	1.65154e+06	1.34396e+06	2.82665e+06	2.13817e+06	1.73277e+06	1.32759e+06	3.19893e+06	1.31417e+06	2.3163e+06	1.46158e+06	1.42325e+06	1.41677e+06	1.59456e+06	1.85153e+06	1.61984e+06	1.97158e+06	-	-	-	-	-
POS00116	PGF2alpha Alcohol methyl ether	0.976102	-	-	-	411.392	337.273	248822	194415	480272	244119	716919	594731	619965	536358	1.31322e+06	1.38055e+06	624197	617197	695742	732554	393175	330147	4.02265e+07	1.19195e+06	1.14965e+06	1.69639e+06	2.34943e+06	1.14816e+06	817720	762089	1.45492e+07	982493	794953	509457	3.3866e+06	4.84046e+06	565488	5.49382e+06	-	-	-	-	-
POS00117	3-Methyl-L-histidine	0.975793	-	-	-	29.8688	170.092	9.27804e+08	1.01397e+09	1.15344e+09	1.1239e+09	1.03042e+09	1.06261e+09	1.43858e+09	1.45855e+09	1.0801e+09	1.27216e+09	1.1607e+09	1.1138e+09	9.92451e+08	1.00551e+09	1.06914e+09	1.01225e+09	1.03697e+09	1.15382e+09	8.78463e+08	9.1946e+08	1.18243e+09	1.03851e+09	1.02707e+09	1.00278e+09	8.96265e+08	9.98599e+08	1.2622e+09	1.18491e+09	7.83632e+08	7.6993e+08	9.5538e+08	1.00771e+09	Carboxylic acids and derivatives	C01152	ko00340//Histidine metabolism	Amino acid metabolism	Metabolism
POS00118	Hydroxyprolyl-Arginine	0.973701	-	-	-	44.6007	288.166	7.34874e+06	8.90787e+06	820316	562685	6.4751e+06	8.10644e+06	1.1467e+06	1.73101e+06	3.63535e+06	5.19171e+06	3.41447e+06	2.95987e+06	809506	1.30227e+06	4.86032e+06	3.92623e+06	6.60023e+06	4.80802e+06	4.69571e+06	5.01547e+06	222697	1.83083e+06	5.01203e+06	4.86115e+06	1.02234e+07	9.62376e+06	6.57771e+06	6.48853e+06	3.04972e+06	3.2672e+06	2.68037e+06	4.09611e+06	Carboxylic acids and derivatives	-	-	-	-
POS00119	Palmitoyl-EA	0.973217	-	-	-	480.906	300.289	661494	551246	1.10591e+06	648631	501027	676708	753578	1.00541e+06	574644	949518	240771	396410	718870	486567	594428	519026	822491	425120	355736	233289	452916	502424	266912	271978	794527	853113	283401	293184	304996	570075	176215	345216	Carboximidic acids and derivatives	-	-	-	-
POS00120	2-(Methylthio)propane	0.972766	-	-	-	6.14625	91.0573	206095	1.18188e+06	1.12061e+06	1.21486e+06	239263	322989	3.18404e+06	2.01888e+06	3.18817e+06	182767	1.37912e+06	460967	414871	2.68809e+06	254111	2.82573e+06	1.54198e+06	1.92961e+06	1.25944e+06	1.08574e+06	448390	3.33534e+06	1.19212e+06	1.30815e+06	1.21375e+06	3.49318e+06	247865	4.36309e+06	1.29611e+06	5.17959e+06	2.04292e+06	199718	Thioethers	-	-	-	-
POS00121	1-hexylamine	0.971805	-	-	-	210.564	102.128	1.18444e+07	8.41852e+06	1.25958e+07	2.05615e+07	1.75918e+07	1.40533e+07	1.45527e+07	1.30002e+07	1.49188e+06	1.07856e+07	2.85008e+06	1.06895e+07	1.41258e+07	1.57351e+06	1.95704e+07	1.14598e+07	1.12139e+07	3.82216e+06	7.36078e+06	1.00749e+07	1.49718e+06	1.53887e+06	1.04852e+07	1.10228e+07	1.37552e+07	1.48537e+06	1.5202e+07	1.89674e+06	9.03435e+06	1.89642e+06	1.05497e+07	1.17868e+07	Amines	-	-	-	-
POS00122	3,4-Dehydro-6-hydroxymellein	0.970206	-	-	-	227.181	193.05	4.30675e+06	4.58826e+06	4.5837e+06	4.54727e+06	4.68207e+06	4.8979e+06	5.03369e+06	4.64969e+06	4.54111e+06	4.90709e+06	4.5945e+06	4.54059e+06	4.89455e+06	4.66309e+06	4.88016e+06	4.83442e+06	4.36383e+06	4.85559e+06	4.8708e+06	4.60512e+06	5.03346e+06	4.64696e+06	4.6325e+06	4.574e+06	5.07299e+06	4.46184e+06	5.05026e+06	4.82523e+06	4.82624e+06	4.57329e+06	4.48338e+06	4.49401e+06	-	-	-	-	-
POS00123	Hexanoylcarnitine	0.970063	-	-	-	224.486	260.185	7.7015e+06	8.66173e+06	1.06456e+07	1.26872e+07	6.89402e+06	8.18946e+06	5.53318e+06	4.65528e+06	4.05828e+06	4.05879e+06	1.50648e+07	1.45531e+07	1.49954e+07	1.26892e+07	6.29077e+06	8.95518e+06	2.95151e+06	3.13488e+06	4.76841e+06	3.76406e+06	4.10856e+06	3.80164e+06	3.33625e+06	1.79829e+06	5.92216e+06	8.71936e+06	8.91242e+06	9.77462e+06	8.73952e+06	6.9892e+06	9.792e+06	1.11297e+07	Fatty Acyls	-	-	-	-
POS00124	Pro Val	0.96971	-	-	-	111.352	215.139	1.30205e+06	1.46836e+06	1.67606e+06	1.92088e+06	1.4435e+06	2.16328e+06	1.5938e+06	2.60654e+06	4.38182e+06	4.59538e+06	5.8843e+06	6.5549e+06	4.13412e+06	4.96627e+06	5.79762e+06	5.63164e+06	6.98072e+06	5.45588e+06	6.37346e+06	7.00473e+06	9.08983e+06	6.23375e+06	5.53614e+06	7.34759e+06	1.04747e+07	8.99854e+06	1.14493e+07	8.88263e+06	7.25001e+06	9.68154e+06	1.04395e+07	1.47761e+07	-	-	-	-	-
POS00125	Methyl carbamate	0.96871	-	-	-	20.78	76.0393	9.45864e+06	1.1458e+07	1.04134e+07	1.07094e+07	3.42359e+06	1.46101e+07	1.25614e+07	8.98857e+06	2.02646e+07	1.31284e+07	2.46283e+07	1.1481e+07	4.30619e+06	1.24637e+06	1.34822e+07	1.03341e+06	9.73961e+06	1.28387e+07	1.52332e+06	1.20471e+07	1.49399e+07	9.77989e+06	1.61917e+07	1.34201e+07	2.6174e+07	1.15134e+07	1.05104e+07	1.42622e+07	1.18815e+07	1.00225e+07	1.22166e+07	1.91039e+07	-	-	-	-	-
POS00126	L-Glutamic acid n-butyl ester	0.968593	-	-	-	220.759	204.123	487507	592671	602014	594741	431894	428980	1.14686e+06	1.09825e+06	957631	976081	780072	779994	938840	817266	1.11817e+06	1.21736e+06	4.17575e+06	1.20706e+06	1.36423e+06	1.34472e+06	2.88778e+06	1.35404e+06	1.44529e+06	2.45252e+06	3.8903e+06	2.01348e+06	986075	839864	1.39704e+06	2.48763e+06	1.01363e+06	1.62048e+06	-	-	-	-	-
POS00127	Diethyl sulfide	0.968504	-	-	-	31.2002	91.0582	6.42254e+06	4.09026e+06	5.0843e+06	9.22506e+06	6.84555e+06	8.14685e+06	6.97744e+06	1.13472e+07	1.05105e+07	1.00371e+07	8.44486e+06	8.60304e+06	1.29129e+07	1.29819e+07	1.08474e+07	1.09599e+07	9.75257e+06	9.06393e+06	1.26387e+07	1.11554e+07	1.09375e+07	1.09846e+07	1.02208e+07	8.83727e+06	1.07464e+07	1.14248e+07	9.41219e+06	4.7709e+06	1.05077e+07	9.76777e+06	8.11848e+06	1.00771e+07	Thioethers	-	-	-	-
POS00128	3-Guanidinopropanoate	0.965016	-	-	-	70.0293	132.077	8.046e+07	7.3923e+07	1.13476e+08	9.57131e+07	9.41611e+07	8.52032e+07	8.61118e+07	1.1782e+08	8.6206e+07	9.25264e+07	9.54432e+07	8.07543e+07	8.79576e+07	8.23025e+07	8.65137e+07	8.55604e+07	7.19134e+07	9.55495e+07	8.79016e+07	8.65184e+07	8.55404e+07	8.78475e+07	8.06061e+07	7.74731e+07	5.78999e+07	7.21881e+07	7.69953e+07	8.83115e+07	6.68964e+07	7.11794e+07	7.57557e+07	7.53369e+07	Organonitrogen compounds	-	-	-	-
POS00129	LTB4 ethanol amide	0.96499	-	-	-	501.127	362.268	108319	40031.5	492900	182559	64749.6	5621.48	128411	130008	186464	473909	108904	195492	451255	196373	93328.4	94034.4	3.37984e+06	146081	246967	230899	113094	154514	185102	154120	425463	299305	180469	171397	272158	2.63253e+06	170956	410606	Organonitrogen compounds	-	-	-	-
POS00130	2-amino-4-cyano-butanoic acid	0.964225	-	-	-	34.1774	129.066	8.24712e+07	9.06459e+07	5.92049e+07	5.87452e+07	8.06483e+07	8.02639e+07	1.12248e+08	1.11414e+08	9.5636e+07	9.80709e+07	9.12224e+07	9.37254e+07	9.61354e+07	9.20775e+07	9.44785e+07	9.79496e+07	8.33979e+07	8.6887e+07	9.47381e+07	8.94161e+07	1.04322e+08	1.055e+08	7.96722e+07	8.90945e+07	6.81341e+07	8.25307e+07	1.02791e+08	1.08805e+08	8.91637e+07	7.75233e+07	8.56283e+07	9.60075e+07	-	-	-	-	-
POS00131	L-Anserine	0.963229	-	-	-	111.672	241.129	1.89673e+06	1.98827e+06	2.34926e+06	2.34533e+06	2.12035e+06	1.7484e+06	3.14353e+06	3.157e+06	3.1673e+06	2.34876e+06	2.74366e+06	2.63234e+06	2.15421e+06	2.24342e+06	2.82542e+06	2.96052e+06	3.12974e+06	3.00361e+06	2.37282e+06	2.14723e+06	3.50546e+06	2.40755e+06	1.46487e+06	2.18567e+06	3.01699e+06	2.42376e+06	2.01657e+06	2.67474e+06	1.79909e+06	1.90252e+06	2.25068e+06	2.4253e+06	Peptidomimetics	C01262	ko01100//Metabolic pathways;ko00340//Histidine metabolism;ko00410//beta-Alanine metabolism	Amino acid metabolism;Global and overview maps;Metabolism of other amino acids	Metabolism
POS00132	Homoarginine	0.963134	C7H16N4O2	156-86-5	188.127	35.7545	189.135	1.82362e+08	2.06077e+08	1.77315e+07	1.41521e+07	1.3248e+08	1.70878e+08	6.54776e+07	8.39885e+07	1.27403e+08	1.96373e+08	1.23767e+08	1.0493e+08	1.01344e+08	1.01179e+08	1.10346e+08	9.91208e+07	6.54578e+07	6.86709e+07	9.21457e+07	9.64311e+07	1.06477e+07	2.25389e+07	6.68798e+07	6.50656e+07	1.23975e+08	1.43841e+08	9.53538e+07	9.43753e+07	9.2397e+07	8.36783e+07	9.83733e+07	1.28214e+08	Carboxylic acids and derivatives	-	-	-	-
POS00133	Asn Leu	0.962338	-	-	-	155.136	246.145	3.37046e+06	3.18469e+06	4.08503e+06	4.99884e+06	3.19582e+06	3.15927e+06	1.32797e+06	1.47773e+06	6.12935e+06	3.83601e+06	4.64352e+06	4.24065e+06	4.03965e+06	3.6138e+06	5.9317e+06	5.10647e+06	312218	3.66185e+06	4.06127e+06	3.51678e+06	1.60369e+06	3.77783e+06	2.29245e+06	889668	242991	2.07221e+06	1.56338e+06	1.83144e+06	1.22799e+06	959089	2.90331e+06	1.08088e+06	-	-	-	-	-
POS00134	L-Alanine, N-propyl-	0.961626	-	-	-	72.979	132.102	9.60416e+07	1.10748e+08	1.06425e+08	1.25198e+08	7.64902e+07	8.38539e+07	1.3683e+08	1.25701e+08	2.05403e+08	1.39734e+08	2.4926e+08	2.44527e+08	1.96258e+08	2.05057e+08	2.60393e+08	2.93252e+08	2.70154e+08	3.37689e+08	3.30604e+08	3.46518e+08	4.19893e+08	3.49548e+08	2.89255e+08	3.30655e+08	3.86006e+08	3.17747e+08	2.81566e+08	3.19095e+08	3.58517e+08	3.60038e+08	4.22849e+08	4.86288e+08	-	-	-	-	-
POS00135	Pirbuterol	0.960587	-	-	-	107.139	241.154	1.42409e+06	2.34407e+06	6.92591e+06	4.21503e+06	2.07214e+06	5.30737e+06	8.35777e+06	1.87326e+06	1.56859e+06	7.09982e+06	3.60583e+06	3.69319e+06	4.06264e+06	5.30915e+06	4.18499e+06	4.32615e+06	4.97127e+06	4.19067e+06	4.28957e+06	4.66125e+06	6.59327e+06	6.45492e+06	1.11462e+06	4.61426e+06	2.35084e+06	3.39611e+06	3.95498e+06	1.14638e+06	4.03042e+06	3.772e+06	3.24694e+06	4.8043e+06	Pyridines and derivatives	-	-	-	-
POS00136	Octanoylcarnitine	0.96027	-	-	-	271.835	288.217	1.03082e+06	1.14829e+06	688758	876469	551252	850433	1.69811e+06	1.68513e+06	226648	855967	2.36423e+06	2.35812e+06	1.07711e+06	1.18376e+06	348206	567026	305139	95593.2	323652	248999	342706	198347	304355	401262	770216	1.03428e+06	1.45044e+06	1.48699e+06	1.04515e+06	813503	933922	2.58327e+06	Fatty Acyls	-	-	-	-
POS00137	Stearamide	0.960231	C18H37NO	124-26-5	283.288	537.267	284.294	865627	884464	1.89846e+06	3.04645e+06	788685	609912	2.47464e+06	1.60514e+06	2.59471e+06	1.02477e+06	1.07108e+06	822794	2.6549e+06	408173	803565	626306	1.53897e+06	569184	3.32067e+06	2.09475e+06	1.6726e+06	865385	1.72725e+06	1.58184e+06	2.53655e+06	1.06723e+06	1.02681e+06	1.05974e+06	1.12391e+06	1.94774e+06	1.43336e+06	2.69871e+06	Fatty Acyls	-	-	-	-
POS00138	4-Hydroxybenzaldehyde	0.95998	C7H6O2	123-08-0	122.037	96.0358	123.044	1.32089e+07	1.46938e+07	1.58556e+07	1.9722e+07	1.42365e+07	1.30291e+07	1.5013e+07	1.50502e+07	2.69422e+07	2.14123e+07	2.80638e+07	2.75406e+07	2.4821e+07	2.55528e+07	3.76323e+07	3.22183e+07	2.29092e+07	3.33858e+07	3.1956e+07	2.96858e+07	2.18756e+07	3.05826e+07	3.14261e+07	2.59627e+07	1.73364e+07	2.44323e+07	6.45942e+06	2.30884e+07	1.29827e+07	1.58758e+07	3.78673e+07	1.80128e+07	Organooxygen compounds	C00633	ko01100//Metabolic pathways;ko01120//Microbial metabolism in diverse environments	Global and overview maps	Metabolism
POS00139	Digitalose	0.957326	-	-	-	608.28	179.093	2.23337e+07	2.37333e+07	4.04831e+07	3.95792e+07	2.98319e+07	5.25119e+07	5.03635e+07	4.5609e+07	5.94955e+07	5.68116e+07	4.59227e+07	5.65651e+07	3.48511e+07	4.11248e+07	6.37633e+06	3.49343e+07	5.60147e+07	5.00939e+07	1.94297e+07	5.00345e+07	5.58298e+07	8.78059e+07	3.80362e+07	7.24239e+07	4.26757e+07	3.67658e+07	4.29609e+07	5.21829e+06	5.71569e+07	2.9192e+07	4.8115e+07	4.80076e+07	-	-	-	-	-
POS00140	O-Phosphocholine	0.955416	-	-	-	30.9191	184.073	7.10026e+07	7.21067e+07	7.83421e+07	9.64715e+07	1.21091e+08	1.22136e+08	7.72911e+07	7.52683e+07	9.5032e+07	7.96893e+07	8.69522e+07	9.57006e+07	1.27179e+08	1.28043e+08	7.10549e+07	6.97932e+07	1.28342e+08	1.12883e+08	1.29204e+08	1.06183e+08	1.75102e+08	1.30616e+08	1.14353e+08	1.10594e+08	6.09391e+07	5.10105e+07	9.87089e+07	8.38191e+07	8.23557e+07	8.21098e+07	9.58496e+07	8.96988e+07	Organonitrogen compounds	C00588	ko01100//Metabolic pathways;ko00564//Glycerophospholipid metabolism;ko05231//Choline metabolism in cancer	Cancers;Global and overview maps;Lipid metabolism	Human Diseases;Metabolism
POS00141	Guanosine	0.952252	C10H13N5O5	118-00-3	283.092	134.77	284.099	1.55717e+07	1.75146e+07	1.75218e+07	2.26348e+07	1.95609e+07	1.97462e+07	1.43102e+07	1.33476e+07	2.38923e+07	1.84865e+07	2.12424e+07	2.32355e+07	3.51012e+07	2.05069e+07	2.24431e+07	4.12228e+06	5.63831e+06	3.19539e+07	3.66073e+07	3.17691e+07	2.04542e+07	3.03424e+07	2.74569e+07	2.73959e+07	6.47528e+06	3.749e+07	2.67427e+07	3.53096e+07	2.07775e+07	1.52486e+07	3.75218e+07	3.58503e+07	Purine nucleosides	C00387	ko01100//Metabolic pathways;ko00230//Purine metabolism	Global and overview maps;Nucleotide metabolism	Metabolism
POS00142	Piperazine	0.952161	-	-	-	558.169	87.0917	1.20741e+07	6.50207e+06	5.36051e+06	1.33794e+07	8.26159e+06	7.60565e+06	4.98141e+06	7.72716e+06	1.73417e+07	5.90958e+06	1.11043e+07	7.77034e+06	7.57776e+06	9.52828e+06	3.87371e+06	3.75662e+06	9.29543e+06	5.25547e+06	2.6145e+06	6.84908e+06	6.29654e+06	1.10302e+07	9.4404e+06	2.6632e+06	1.13801e+07	5.2565e+06	1.33712e+07	8.82606e+06	1.54322e+07	8.5742e+06	4.31868e+07	1.19634e+07	Diazinanes	-	-	-	-
POS00143	Elaidamide	0.952084	-	-	-	370.293	282.279	1.22565e+06	1.28361e+06	1.24549e+06	1.32253e+06	853540	819262	2.15315e+06	1.93138e+06	2.7436e+06	2.91348e+06	1.05526e+06	1.35065e+06	961696	1.00034e+06	1.87474e+06	824933	2.13424e+06	4.53058e+06	3.09771e+06	2.79459e+06	4.11745e+06	3.82513e+06	830047	2.03022e+06	921062	2.36378e+06	1.58564e+06	2.55055e+06	2.8719e+06	2.71445e+06	1.48021e+06	1.674e+06	-	-	-	-	-
POS00144	Homocarnosine	0.951815	-	-	-	133.956	241.129	2.6346e+06	3.06925e+06	6.46452e+06	5.3547e+06	2.72749e+06	2.66007e+06	4.06466e+06	1.02918e+07	7.49905e+06	8.41217e+06	2.2715e+06	7.74009e+06	7.24695e+06	6.34025e+06	3.38275e+06	3.54799e+06	4.7279e+06	3.69536e+06	3.24072e+06	3.26557e+06	3.85312e+06	6.67154e+06	7.62642e+06	6.97418e+06	3.53856e+06	4.62516e+06	8.11779e+06	7.24793e+06	5.51512e+06	5.23553e+06	4.06792e+06	3.59716e+06	Peptidomimetics	C00884	ko00330//Arginine and proline metabolism	Amino acid metabolism	Metabolism
POS00145	Methocarbamol	0.950855	C11H15NO5	532-03-6	241.095	157.825	242.1	1.276e+07	1.44202e+07	7.82084e+06	8.24144e+06	1.4223e+07	1.63335e+07	1.32695e+07	1.37932e+07	1.03303e+07	4.72778e+06	1.24828e+07	1.20368e+07	1.38195e+07	1.17561e+07	1.05227e+07	1.08667e+07	1.15708e+07	1.23587e+07	1.38197e+07	5.21145e+06	1.00367e+07	9.51947e+06	1.71616e+07	1.8903e+07	1.06767e+07	1.05731e+07	9.16217e+06	9.18888e+06	1.04296e+07	1.1629e+07	1.08091e+07	4.60601e+06	Phenol ethers	-	-	-	-
POS00146	Oleamide	0.948355	C18H35NO	301-02-0	281.272	505.695	282.279	1.99697e+07	9.05343e+06	1.4422e+08	6.87062e+07	1.93744e+07	5.74194e+06	6.14722e+07	4.50149e+07	4.52406e+07	2.7422e+07	6.69893e+07	1.58653e+07	7.00182e+07	5.88114e+06	1.90788e+07	1.34542e+07	4.73572e+07	1.15602e+07	8.18558e+07	5.82523e+07	3.06656e+07	1.53319e+07	1.10654e+08	2.53544e+07	5.45354e+07	2.25829e+07	1.70858e+07	2.37403e+07	2.59575e+07	4.93035e+07	2.80501e+07	5.18046e+07	Fatty Acyls	-	-	-	-
POS00147	Guanine	0.94678	C5H5N5O	73-40-5	151.049	134.909	152.057	2.97087e+07	3.2512e+07	3.14135e+07	4.14104e+07	3.61697e+07	3.65914e+07	2.63299e+07	1.68514e+07	4.39811e+07	3.3537e+07	3.97221e+07	4.25468e+07	4.33018e+07	3.84006e+07	2.70231e+07	2.5844e+07	1.26009e+07	5.71604e+07	6.88896e+07	5.71498e+07	3.81534e+07	3.57806e+07	5.01676e+07	4.92733e+07	1.40231e+07	4.59251e+07	4.92648e+07	6.47726e+07	3.70069e+07	2.86768e+07	6.94738e+07	6.41559e+07	Imidazopyrimidines	C00242	ko01100//Metabolic pathways;ko00230//Purine metabolism	Global and overview maps;Nucleotide metabolism	Metabolism
POS00148	L-phenylalanyl-L-proline	0.946467	-	-	-	198.196	263.139	2.69614e+06	2.58398e+06	4.21947e+06	5.86675e+06	2.57051e+06	2.78101e+06	3.35375e+06	3.77959e+06	7.57553e+06	5.3779e+06	4.71257e+06	5.19125e+06	8.48099e+06	8.62707e+06	7.31727e+06	6.10642e+06	1.50457e+06	5.62203e+06	1.16814e+07	1.3131e+07	6.68332e+06	6.56715e+06	3.4036e+06	2.83232e+06	2.63236e+06	5.08574e+06	3.9402e+06	5.41021e+06	3.71224e+06	2.4936e+06	5.80869e+06	4.66567e+06	-	-	-	-	-
POS00149	SM(d18:1/16:0)	0.946446	-	-	-	485.205	703.573	4.67558e+06	5.46999e+06	1.24906e+07	8.45267e+06	9.64322e+06	228665	945525	4.07272e+06	2.86729e+06	1.88123e+07	296466	366363	1.35085e+07	1.27624e+07	8.50544e+06	648247	1.84535e+06	705141	6.86319e+06	1.9781e+07	451506	881755	1.38255e+07	512894	658278	1.85187e+06	5.77758e+06	1.60589e+06	5.14887e+06	1.44013e+06	1.19701e+07	1.75948e+06	Sphingolipids	C00550	ko01100//Metabolic pathways;ko00600//Sphingolipid metabolism;ko04071//Sphingolipid signaling pathway	Global and overview maps;Lipid metabolism;Signal transduction	Environmental Information Processing;Metabolism
POS00150	Idazoxan	0.94599	-	-	-	175.03	205.097	6.65799e+07	7.75633e+07	7.59669e+07	8.2302e+07	6.04943e+07	5.98193e+07	7.68517e+07	7.56775e+07	1.22914e+08	8.96222e+07	1.33017e+08	1.42632e+08	1.16759e+08	1.19064e+08	1.47712e+08	1.5368e+08	1.70489e+08	1.70055e+08	1.69065e+08	1.84049e+08	2.17387e+08	1.96774e+08	1.75033e+08	2.06632e+08	2.26603e+08	2.06619e+08	1.60236e+08	1.79387e+08	2.08872e+08	2.28488e+08	2.36366e+08	2.55259e+08	-	-	-	-	-
POS00151	2-(2-Furanyl)pyrrolidine	0.945543	-	-	-	127.524	138.091	3.58991e+06	3.84898e+06	3.22786e+06	3.48386e+06	3.69401e+06	3.93453e+06	3.85016e+06	3.32792e+06	3.71438e+06	3.20059e+06	3.83859e+06	3.63983e+06	3.13501e+06	3.11948e+06	3.88401e+06	3.64943e+06	2.65385e+06	3.84212e+06	3.37796e+06	1.82406e+06	5.06262e+06	1.94017e+06	3.4797e+06	2.93514e+06	9.39413e+06	3.107e+06	998941	3.82402e+06	7.72924e+06	7.58878e+06	1.5138e+06	1.20754e+07	-	-	-	-	-
POS00152	Pyrimidine	0.944995	-	-	-	564.601	81.0447	6.32352e+08	3.35667e+08	5.32709e+08	7.06851e+08	2.98732e+08	2.61997e+08	3.71047e+08	4.04768e+08	3.82518e+08	3.55768e+08	3.19644e+08	9.39747e+07	3.19411e+08	4.47277e+08	1.13186e+08	3.46717e+08	4.64468e+07	7.92337e+08	1.55994e+08	4.0459e+08	6.20513e+08	2.99079e+08	3.59987e+08	2.45558e+08	4.06763e+08	7.55815e+07	4.69117e+08	5.7468e+07	3.17291e+08	4.83381e+07	3.27082e+08	3.65572e+08	Diazines	-	-	-	-
POS00153	Creatinine	0.944771	C4H7N3O	60-27-5	113.059	32.9767	114.066	1.13426e+08	1.32031e+08	1.37281e+08	1.40744e+08	3.855e+08	1.4332e+08	1.57236e+08	1.51578e+08	1.63235e+08	1.86548e+08	1.80866e+08	1.85637e+08	1.69468e+08	1.75619e+08	1.63954e+08	1.75028e+08	1.65874e+08	1.87112e+08	1.92284e+08	1.98247e+08	2.18636e+08	1.79049e+08	1.59466e+08	1.80625e+08	1.89152e+08	1.88797e+08	2.88519e+08	2.63459e+08	2.5013e+08	2.19054e+08	2.29187e+08	2.50672e+08	Carboxylic acids and derivatives	C00791	ko01100//Metabolic pathways;ko00330//Arginine and proline metabolism	Amino acid metabolism;Global and overview maps	Metabolism
POS00154	3-(Hydrohydroxyphosphoryl)pyruvate	0.944281	-	-	-	652.436	152.995	8.7184e+07	8.86372e+07	9.10382e+07	9.20886e+07	8.84853e+07	9.05885e+07	9.28151e+07	9.46344e+07	9.21503e+07	9.24569e+07	9.19493e+07	8.9215e+07	8.83665e+07	9.25801e+07	9.22463e+07	9.09578e+07	9.00642e+07	9.19348e+07	9.23616e+07	8.79941e+07	9.56575e+07	9.2316e+07	8.94016e+07	8.71647e+07	8.67652e+07	8.70123e+07	9.3686e+07	9.30392e+07	8.86919e+07	9.36022e+07	7.68648e+07	9.07054e+07	-	C06368	ko01130//Biosynthesis of antibiotics	Global and overview maps	Metabolism
POS00155	5,7-Diethyl-9-methyl-3E,5E,7E,9E-tridecatetraene	0.94404	-	-	-	505.665	247.242	79331.3	580376	704713	127516	361943	525155	260718	502256	173818	432715	304048	334279	126962	402596	398588	598852	429734	560114	358820	200160	581647	391965	469110	389265	228147	367780	525854	335182	587296	168322	99091.2	160875	-	-	-	-	-
POS00156	PE(22:4(7Z,10Z,13Z,16Z)/0:0)	0.942502	-	-	-	426.478	530.324	1.35338e+06	1.03205e+06	1.00365e+06	1.37524e+06	1.38821e+06	1.3623e+06	1.1583e+06	1.30804e+06	1.20968e+06	1.74663e+06	1.37363e+06	1.63745e+06	1.33008e+06	1.15709e+06	1.23804e+06	1.53389e+06	1.47947e+07	1.53529e+06	1.97794e+06	1.4068e+06	2.00546e+06	1.24443e+06	1.23192e+06	1.50283e+06	8.9286e+06	1.94377e+06	1.21223e+06	1.39167e+06	3.47853e+06	6.19169e+06	1.31089e+06	3.71016e+06	-	-	-	-	-
POS00157	PC(22:1(11Z)/14:0)	0.942193	-	-	-	450.586	788.61	8.34356e+06	9.96229e+06	1.77156e+06	3.02242e+06	5.28793e+06	1.14074e+07	4.6681e+06	2.15582e+06	4.94114e+06	4.38852e+06	9.65135e+06	9.23555e+06	1.66185e+06	765090	1.0304e+07	1.87058e+07	1.67352e+06	7.44222e+06	1.60213e+06	2.21054e+06	6.78311e+06	1.15979e+06	5.55735e+06	8.99879e+06	1.14893e+07	1.13246e+06	6.74349e+06	5.59752e+06	1.2928e+07	2.02034e+06	4.0903e+06	3.06523e+06	-	-	-	-	-
POS00158	LysoPE(0:0/22:5(4Z,7Z,10Z,13Z,16Z))	0.942095	-	-	-	405.401	528.309	742507	708668	585477	763211	662594	742872	742098	845474	757554	1.65425e+06	904183	937817	874199	678062	628481	661755	5.80788e+06	775989	975308	797483	963047	787334	754517	969271	4.05231e+06	1.73812e+06	814447	854789	1.72057e+06	2.28108e+06	839027	1.61532e+06	Glycerophospholipids	-	-	-	-
POS00159	PC(22:4(7Z,10Z,13Z,16Z)/0:0)	0.942083	-	-	-	429.699	572.371	871945	922000	957072	1.83782e+06	1.34023e+06	1.07085e+06	1.51474e+06	1.3568e+06	1.31857e+06	1.55155e+06	1.50382e+06	1.66134e+06	1.50353e+06	1.36198e+06	1.43371e+06	1.36889e+06	3.59653e+07	1.35323e+06	1.56433e+06	1.12714e+06	3.39815e+06	1.45888e+06	1.43333e+06	2.19327e+06	2.45136e+07	2.47442e+06	2.63135e+06	1.19295e+06	1.16016e+07	1.72533e+07	1.58604e+06	7.50863e+06	-	-	-	-	-
POS00160	Ala Pro	0.941722	-	-	-	43.4589	187.108	3.04401e+06	2.91737e+06	4.67721e+06	6.49377e+06	3.96737e+06	3.97894e+06	3.82467e+06	3.9339e+06	1.18467e+07	7.62762e+06	8.26674e+06	8.57607e+06	1.08213e+07	1.18297e+07	1.07402e+07	1.05086e+07	7.1416e+06	9.95709e+06	1.89329e+07	1.87988e+07	1.37716e+07	1.29428e+07	7.49969e+06	7.86752e+06	1.22015e+07	1.231e+07	1.07686e+07	1.24945e+07	1.23068e+07	9.93104e+06	1.42953e+07	1.41538e+07	-	-	-	-	-
POS00161	Glycine	0.940596	-	-	-	634.519	76.0393	8.54656e+06	1.08301e+07	1.14576e+07	1.10375e+07	1.23868e+07	1.27486e+07	6.53227e+06	1.22312e+07	2.10156e+07	8.18749e+06	1.2158e+07	2.29224e+07	1.1254e+07	1.14474e+07	2.42148e+07	9.30012e+06	7.71535e+06	1.04292e+07	1.67752e+07	1.08766e+07	957573	1.17661e+07	1.05589e+07	1.08753e+07	9.32778e+06	7.42082e+06	9.96781e+06	1.17742e+07	1.64381e+07	1.01277e+07	7.41113e+06	8.88738e+06	Carboxylic acids and derivatives	C00037	ko01100//Metabolic pathways;ko01110//Biosynthesis of secondary metabolites;ko01120//Microbial metabolism in diverse environments;ko01130//Biosynthesis of antibiotics;ko01230//Biosynthesis of amino acids;ko00230//Purine metabolism;ko02010//ABC transporters;ko04974//Protein digestion and absorption;ko01200//Carbon metabolism;ko05230//Central carbon metabolism in cancer;ko00630//Glyoxylate and dicar…	Amino acid metabolism;Cancers;Carbohydrate metabolism;Digestive system;Global and overview maps;Lipid metabolism;Membrane transport;Metabolism of cofactors and vitamins;Metabolism of other amino acids;Nervous system;Nucleotide metabolism;Signaling molecules and interaction;Translation	Environmental Information Processing;Genetic Information Processing;Human Diseases;Metabolism;Organismal Systems
POS00162	Methohexital	0.939963	-	-	-	185.8	263.139	2.46014e+06	2.63413e+06	4.03231e+06	5.04106e+06	2.70846e+06	2.98691e+06	3.15243e+06	3.80263e+06	9.00092e+06	5.30192e+06	5.35075e+06	4.65578e+06	8.83017e+06	8.18019e+06	7.51137e+06	7.41013e+06	2.80212e+06	5.48551e+06	1.05178e+07	1.14601e+07	6.1509e+06	8.06662e+06	3.92866e+06	1.68e+06	1.40898e+06	5.20549e+06	1.46995e+06	6.60118e+06	3.7687e+06	2.7472e+06	6.17165e+06	2.27092e+06	Diazines	-	-	-	-
POS00163	Val Pro Trp	0.938999	-	-	-	142.819	401.214	3.53299e+06	2.05949e+06	2.36881e+06	2.27234e+06	3.15142e+06	3.731e+06	3.48788e+06	3.8918e+06	3.54298e+06	1.71066e+06	3.87088e+06	3.86351e+06	4.53083e+06	4.24887e+06	4.30543e+06	4.38262e+06	9.67397e+06	4.03953e+06	4.43677e+06	4.58356e+06	4.36122e+06	3.22351e+06	3.79246e+06	4.966e+06	2.80055e+07	6.39787e+06	5.64278e+06	5.2355e+06	7.52776e+06	1.11042e+07	5.3241e+06	8.91717e+06	-	-	-	-	-
POS00164	LysoPE(0:0/20:3(11Z,14Z,17Z))	0.938855	-	-	-	410.7	504.308	345517	355379	330930	408615	511528	383285	444111	526593	641479	642822	622612	705699	396494	367041	376096	484017	2.40231e+07	765544	994623	768952	1.79068e+06	630087	443272	849370	9.18919e+06	673262	938627	711338	824131	4.77283e+06	461029	3.24865e+06	Glycerophospholipids	-	-	-	-
POS00165	beta-Alanyl-L-arginine	0.937454	-	-	-	30.939	246.156	2.3406e+08	2.56324e+08	5.86968e+07	3.78945e+07	2.40697e+08	3.069e+08	5.80576e+07	6.47003e+07	1.70219e+08	2.33424e+08	1.56317e+08	1.41833e+08	8.27867e+07	8.51265e+07	2.55168e+08	2.10843e+08	1.45253e+08	1.70877e+08	2.30892e+08	2.35737e+08	1.81457e+07	8.3594e+07	1.83797e+08	1.66822e+08	2.09432e+08	3.77866e+08	2.65694e+08	2.64777e+08	1.65642e+08	1.47719e+08	1.18801e+08	1.54229e+08	Peptidomimetics	C05340	ko00410//beta-Alanine metabolism	Metabolism of other amino acids	Metabolism
POS00166	Leu Pro Glu	0.93678	-	-	-	165.493	358.197	1.01138e+06	1.01134e+06	1.03874e+06	1.09659e+06	705688	862887	638821	942366	3.26668e+06	1.39685e+06	4.07543e+06	2.50589e+06	2.77596e+06	3.11644e+06	5.94299e+06	5.15063e+06	2.61072e+06	2.34165e+06	3.01564e+06	5.06455e+06	4.19218e+06	4.99554e+06	3.72284e+06	3.34192e+06	2.03419e+06	5.26047e+06	4.80478e+06	4.24104e+06	3.16647e+06	2.83552e+06	3.99631e+06	3.08674e+06	-	-	-	-	-
POS00167	PC(0:0/18:1(6Z))	0.936748	-	-	-	427.569	522.356	1.26778e+07	1.26651e+07	5.84603e+06	1.87914e+07	1.74219e+07	1.5716e+07	1.55283e+07	2.12423e+07	3.68395e+07	1.56873e+07	4.15488e+07	4.0221e+07	2.13336e+07	2.60584e+07	1.95498e+07	1.64849e+07	1.76221e+08	3.79203e+07	4.19867e+07	3.54405e+07	9.40712e+07	4.28911e+07	2.32723e+07	4.02879e+07	7.64907e+07	3.13521e+07	5.57619e+07	2.92116e+07	2.81175e+07	3.95663e+07	3.59756e+07	3.46842e+07	-	-	-	-	-
POS00168	Nicotinate	0.935941	-	-	-	55.959	124.039	1.47123e+06	1.34798e+06	1.537e+06	1.59562e+06	2.32808e+06	2.07166e+06	1.18216e+06	1.43711e+06	2.11151e+06	1.83482e+06	1.58848e+06	1.7893e+06	1.7339e+06	1.45151e+06	1.46351e+06	1.38434e+06	5.65042e+07	1.72063e+06	2.30671e+06	2.82937e+06	9.3466e+06	4.54946e+06	1.84864e+06	2.90322e+06	1.34844e+08	4.16134e+06	1.00574e+07	4.98002e+06	1.2351e+07	3.05231e+07	2.90891e+06	2.05995e+07	Carboxylic acids and derivatives	C00253	ko01100//Metabolic pathways;ko01110//Biosynthesis of secondary metabolites;ko01120//Microbial metabolism in diverse environments;ko00760//Nicotinate and nicotinamide metabolism;ko05133//Pertussis	Global and overview maps;Infectious diseases;Metabolism of cofactors and vitamins	Human Diseases;Metabolism
POS00169	Ile Glu Pro	0.935121	-	-	-	210.857	358.197	109182	107877	119915	179555	153923	93367.6	28608.3	38520.3	513335	207353	964839	1.18078e+06	471942	564782	761770	835282	2.50881e+06	1.44394e+06	2.00774e+06	2.19522e+06	1.35787e+06	950973	1.07497e+06	1.61695e+06	2.56699e+06	2.18901e+06	1.73772e+06	1.59345e+06	3.14374e+06	3.70067e+06	2.5109e+06	3.19206e+06	-	-	-	-	-
POS00170	PE(18:1(9Z)/0:0)	0.933044	-	-	-	420.717	480.308	2.94662e+06	2.87664e+06	2.65128e+06	5.61181e+06	3.62277e+06	3.53498e+06	3.35972e+06	5.00091e+06	4.74616e+06	5.88545e+06	5.61036e+06	8.89024e+06	4.03013e+06	3.493e+06	5.26878e+06	3.85582e+06	9.73529e+07	5.30568e+06	6.03551e+06	5.43895e+06	8.84327e+06	5.19661e+06	4.38563e+06	4.71838e+06	3.56068e+07	4.91149e+06	4.85081e+06	5.44012e+06	1.10889e+07	2.17069e+07	5.10648e+06	2.01149e+07	-	-	-	-	-
POS00171	N,N-Dimethylarginine	0.932512	-	-	-	36.0042	203.15	8.05774e+06	7.85803e+06	4.00174e+06	5.16014e+06	4.75297e+06	5.42656e+06	2.87932e+06	2.75906e+06	6.9663e+06	5.34536e+06	6.36247e+06	7.40578e+06	6.61813e+06	6.18788e+06	7.79191e+06	6.23311e+06	1.65456e+07	1.01068e+07	9.15599e+06	7.77916e+06	1.00823e+07	8.01543e+06	7.30712e+06	8.8783e+06	1.83882e+07	1.2276e+07	9.07055e+06	1.01802e+07	1.37831e+07	1.49574e+07	1.13047e+07	1.44422e+07	Carboxylic acids and derivatives	-	-	-	-
POS00172	2,2-Dimethyloxirane	0.930727	-	-	-	53.9546	73.0648	3.53074e+07	4.06418e+07	4.1878e+07	2.9647e+07	3.44845e+07	2.38726e+07	3.2192e+07	3.44202e+07	3.96829e+07	2.76959e+07	2.8548e+07	1.69271e+07	3.01454e+07	3.15495e+07	3.58273e+07	4.02686e+07	2.67961e+07	2.58044e+07	3.03596e+07	2.54685e+07	2.63649e+07	3.97179e+07	3.45495e+07	3.5295e+07	3.55462e+07	2.92429e+07	3.29906e+07	3.23565e+07	3.61141e+07	2.83324e+07	1.64716e+07	3.01304e+07	Epoxides	-	-	-	-
POS00173	O-Arachidonoyl Glycidol	0.929956	-	-	-	415.767	361.273	1.51162e+06	1.282e+06	1.92213e+06	1.96864e+06	1.94864e+06	1.54794e+06	2.66005e+06	2.38209e+06	4.19856e+06	4.60579e+06	2.66445e+06	2.87122e+06	2.68774e+06	2.6349e+06	2.03203e+06	2.12685e+06	1.37747e+08	3.35251e+06	3.70568e+06	3.12756e+06	8.00212e+06	3.49991e+06	3.68864e+06	4.96645e+06	6.68279e+07	3.94564e+06	4.46829e+06	2.10391e+06	2.47208e+07	5.11126e+07	2.46166e+06	2.56978e+07	-	-	-	-	-
POS00174	Ile Pro Thr	0.929868	-	-	-	167.345	330.202	2.24948e+06	2.11143e+06	2.28421e+06	2.76083e+06	1.79962e+06	1.8461e+06	1.53724e+06	1.93254e+06	4.05949e+06	3.40615e+06	4.82974e+06	4.86373e+06	5.02991e+06	3.69028e+06	5.82847e+06	5.41343e+06	1.95344e+06	4.4374e+06	4.59882e+06	4.97612e+06	5.81573e+06	6.62457e+06	3.62243e+06	2.89132e+06	2.51435e+06	4.93656e+06	4.87541e+06	5.37423e+06	3.90102e+06	3.2685e+06	6.63449e+06	5.98493e+06	-	-	-	-	-
POS00175	Agmatine	0.92951	-	-	-	27.221	131.129	9.4798e+06	1.25188e+07	1.04167e+07	6.38147e+06	6.88831e+06	1.30805e+07	4.81029e+06	4.20885e+06	1.25665e+07	9.19912e+06	1.73189e+06	1.31598e+06	575890	2.3503e+07	1.23489e+07	184937	2.21995e+07	2.04142e+06	1.68708e+06	1.51161e+08	7.00685e+07	5.32277e+07	3.51745e+07	7.68461e+07	3.31675e+06	5.06613e+07	2.25724e+08	1.42224e+08	1.98661e+08	1.76427e+08	2.20868e+07	1.94794e+08	Organonitrogen compounds	C00179	ko01100//Metabolic pathways;ko00330//Arginine and proline metabolism	Amino acid metabolism;Global and overview maps	Metabolism
POS00176	4-(Methylnitrosamino)-1-(1-oxido-3-pyridinyl)-1-butanone	0.928358	-	-	-	29.8786	224.103	4.98382e+07	5.61819e+07	6.79782e+07	6.03258e+07	5.97761e+07	5.87514e+07	7.95669e+07	8.57731e+07	5.87393e+07	7.29771e+07	6.3105e+07	6.29745e+07	5.74995e+07	5.91435e+07	6.21168e+07	5.89188e+07	5.79987e+07	6.51769e+07	5.02233e+07	5.51503e+07	6.29613e+07	5.6243e+07	5.71533e+07	5.37109e+07	5.14886e+07	6.11211e+07	7.0934e+07	6.74178e+07	4.39311e+07	4.33629e+07	5.28946e+07	5.67139e+07	Organooxygen compounds	C19602	ko00980//Metabolism of xenobiotics by cytochrome P450;ko05204//Chemical carcinogenesis	Cancers;Xenobiotics biodegradation and metabolism	Human Diseases;Metabolism
POS00177	Pyridine-2-azo-p-dimethylaniline	0.927032	-	-	-	464.481	227.128	225858	434212	2.54499e+06	1.82343e+06	1.1731e+06	1.3853e+06	2.96104e+06	2.85287e+06	25191.3	27145.2	23353.5	28836.5	60093.3	19525.9	71462.9	16015.2	2.25715e+06	2.41791e+06	2.1682e+06	2.59009e+06	3.00555e+06	2.86185e+06	2.96483e+06	2.53275e+06	2.29298e+06	2.78714e+06	2.83711e+06	3.0183e+06	2.63927e+06	2.47692e+06	2.34883e+06	2.82653e+06	-	-	-	-	-
POS00178	SM(d18:1/24:1(15Z))	0.926426	-	-	-	487.385	813.682	343618	28274.6	306163	2.9955e+06	149338	42210.7	255931	4.73333e+06	222389	1.10124e+07	185463	71594.9	5.33279e+06	174947	469178	58288.3	3.2867e+06	79115.4	2.1576e+06	4.35483e+06	54768.1	1.8426e+06	1.10482e+06	333217	170023	2.99067e+06	73036.2	751125	16626.4	3.25595e+06	134589	1.05049e+07	Sphingolipids	C00550	ko01100//Metabolic pathways;ko00600//Sphingolipid metabolism;ko04071//Sphingolipid signaling pathway	Global and overview maps;Lipid metabolism;Signal transduction	Environmental Information Processing;Metabolism
POS00179	PC(0:0/20:4(5Z,8Z,11Z,14Z))	0.925788	-	-	-	424.193	544.338	763554	713769	906702	1.10165e+06	1.14695e+06	929621	1.20377e+06	1.51215e+06	1.93325e+06	2.17315e+06	2.25758e+06	2.26194e+06	1.40927e+06	1.45197e+06	1.08567e+06	1.37502e+06	3.66419e+07	2.09054e+06	4.12916e+06	3.43013e+06	4.94518e+06	2.41585e+06	1.67163e+06	2.15764e+06	1.83087e+07	1.80599e+06	2.76411e+06	1.66074e+06	9.36474e+06	1.67984e+07	1.88556e+06	1.05018e+07	-	-	-	-	-
POS00180	Octylamine	0.925671	-	-	-	190.075	130.159	9.57514e+06	1.00754e+07	9.29393e+06	9.97705e+06	9.70846e+06	9.51197e+06	1.01594e+07	1.08711e+07	1.03699e+07	9.97312e+06	9.19397e+06	9.4196e+06	9.2374e+06	9.55438e+06	9.53853e+06	8.88563e+06	9.66791e+06	9.05691e+06	9.67911e+06	9.22671e+06	9.90206e+06	9.76522e+06	9.26383e+06	9.34535e+06	9.11115e+06	8.55759e+06	9.69879e+06	8.91113e+06	4.08775e+06	1.01975e+07	8.89677e+06	9.54848e+06	-	-	-	-	-
POS00181	Ser Phe	0.924217	-	-	-	170.019	253.118	2.43109e+06	2.40859e+06	2.09067e+06	2.18188e+06	2.50744e+06	3.00677e+06	2.79254e+06	2.90918e+06	1.60798e+06	2.10425e+06	1.47809e+06	1.38651e+06	2.09606e+06	1.45863e+06	1.82171e+06	2.19072e+06	391264	1.39841e+06	1.11842e+06	866856	1.0825e+06	1.66939e+06	1.15788e+06	689258	388421	1.02172e+06	944563	975421	538363	461388	1.02683e+06	732059	-	-	-	-	-
POS00182	Halaminol A	0.922626	-	-	-	454.494	228.232	272003	205306	1.00369e+06	722917	280599	245074	615753	343924	481508	305801	641240	239042	607931	120456	309871	232100	409827	211988	884976	558106	359957	300835	950091	310816	657023	265500	267430	271238	412658	490408	380729	703172	-	-	-	-	-
POS00183	Phthalic anhydride	0.922205	-	-	-	451.373	149.023	1.32748e+07	1.43519e+07	1.44787e+07	1.41667e+07	1.39481e+07	1.42361e+07	1.49588e+07	1.43715e+07	1.56461e+07	1.51664e+07	1.34838e+07	1.42078e+07	1.41192e+07	1.40686e+07	1.62828e+07	1.44277e+07	1.4585e+07	1.43881e+07	1.40843e+07	1.42836e+07	1.45566e+07	1.39986e+07	1.39386e+07	1.3728e+07	1.31057e+07	1.29167e+07	1.33729e+07	1.31969e+07	1.4694e+07	1.3728e+07	1.28192e+07	1.37183e+07	-	-	-	-	-
POS00184	PC(O-18:2(9Z,12Z)/2:0)	0.918795	-	-	-	435.419	548.371	306407	296160	281188	373294	365226	384114	563906	541671	1.27353e+06	1.22158e+06	839538	956949	454978	595208	574353	582436	3.10184e+07	882942	973970	822242	3.93463e+06	1.7666e+06	508615	833003	2.6485e+07	988931	1.52596e+06	771746	6.44193e+06	1.43942e+07	738378	2.3537e+06	-	-	-	-	-
POS00185	Ile Pro Asp	0.917826	-	-	-	164.571	344.181	1.17413e+06	1.2233e+06	1.32108e+06	1.49436e+06	801674	925051	782189	1.04187e+06	3.05963e+06	1.2959e+06	2.62369e+06	2.16133e+06	2.01276e+06	1.92503e+06	4.7383e+06	3.79626e+06	479986	1.62917e+06	2.11093e+06	3.07781e+06	1.7948e+06	2.99117e+06	1.4146e+06	767656	976513	1.80274e+06	2.02879e+06	2.78333e+06	1.18988e+06	993629	1.93355e+06	1.73081e+06	-	-	-	-	-
POS00186	2'-Aminoacetophenone	0.917124	-	-	-	96.0313	136.076	3.53279e+07	3.74599e+07	4.03421e+07	5.03054e+07	3.55519e+07	3.33494e+07	3.8176e+07	3.90338e+07	6.70022e+07	4.97322e+07	7.30441e+07	7.01084e+07	6.3381e+07	6.34076e+07	8.21136e+07	8.09588e+07	6.02514e+07	8.63269e+07	8.53622e+07	7.69197e+07	5.84854e+07	7.66089e+07	1.01315e+08	8.52904e+07	3.16301e+07	6.21108e+07	1.56385e+07	4.39168e+07	3.30768e+07	5.11036e+07	1.00962e+08	3.44173e+07	Benzene and substituted derivatives	-	-	-	-
POS00187	4-Hydroxy-1-(3-pyridinyl)-1-butanone	0.916428	-	-	-	149.514	166.086	3.49515e+08	4.01292e+08	3.95896e+08	4.74316e+08	3.40947e+08	3.43462e+08	4.1987e+08	4.38584e+08	7.12033e+08	4.97418e+08	7.19897e+08	7.44973e+08	6.36492e+08	6.62481e+08	8.88333e+08	8.13548e+08	6.95662e+08	8.99004e+08	9.15171e+08	9.46315e+08	1.20321e+09	1.01042e+09	9.54538e+08	1.02559e+09	9.58099e+08	9.76684e+08	8.13718e+08	8.91946e+08	1.03298e+09	9.70942e+08	1.14104e+09	1.1858e+09	Organooxygen compounds	C19565	ko00980//Metabolism of xenobiotics by cytochrome P450;ko05204//Chemical carcinogenesis	Cancers;Xenobiotics biodegradation and metabolism	Human Diseases;Metabolism
POS00188	Methylpyrazine	0.914381	-	-	-	531.412	95.0603	4.00191e+07	1.00535e+08	3.16783e+07	2.20874e+06	2.02022e+07	4.4352e+07	8.20764e+07	3.79003e+07	5.8445e+06	3.10728e+06	2.98115e+06	2.91437e+06	1.86127e+07	3.15438e+07	4.57469e+06	1.90486e+07	1.16184e+07	5.13233e+07	3.91542e+06	6.1263e+06	4.2864e+06	3.08782e+06	1.25428e+07	4.11989e+07	5.08576e+06	2.82208e+06	3.9425e+07	1.81966e+07	3.14681e+07	4.13648e+07	5.97223e+07	3.35283e+06	Diazines	-	-	-	-
POS00189	Trp Val Arg	0.913269	-	-	-	377.189	460.269	53708	64770	156753	76831.6	72946.2	50778.2	114100	162554	106650	128897	73464.6	119224	152933	91752.4	86795.8	41129.9	162872	38735.5	88566.4	141506	51610.7	97654.7	75064.9	80244.3	59608	96932.7	45951.8	83706.9	59186.3	158077	61515.2	233056	-	-	-	-	-
POS00190	PE(18:0/0:0)	0.912545	-	-	-	460.268	482.324	4.81006e+06	4.09418e+06	8.70826e+06	2.94753e+06	8.84031e+06	5.21295e+06	5.90505e+06	4.76832e+06	2.10144e+07	1.4597e+07	1.24219e+07	2.08935e+07	9.55337e+06	7.87509e+06	9.3115e+06	8.52885e+06	2.13015e+07	1.79573e+07	1.86836e+07	1.73209e+07	1.48303e+07	1.6096e+07	9.37661e+06	1.4188e+07	1.19806e+07	1.15577e+07	3.57606e+07	9.14685e+06	2.38681e+07	2.65185e+07	9.8575e+06	2.05983e+07	-	-	-	-	-
POS00191	2-Methylpiperidine	0.911611	-	-	-	494.357	100.112	1.1345e+06	805338	8.32471e+06	1.21145e+07	5.61841e+06	5.26512e+06	7.87068e+06	1.65066e+06	7.83125e+06	3.10936e+06	8.16953e+06	1.58795e+07	7.17348e+06	1.99363e+07	2.33072e+07	1.10094e+07	8.81765e+06	8.0043e+06	1.38782e+07	7.86306e+06	2.2424e+07	4.33075e+06	7.80872e+06	1.4402e+07	9.92866e+06	3.47311e+07	1.70319e+07	980644	7.48393e+06	3.20856e+07	6.12712e+06	3.28784e+07	Piperidines	-	-	-	-
POS00192	Potassium acetate	0.911112	-	-	-	51.2927	98.9842	8.13394e+07	3.94742e+07	8.29755e+07	4.03305e+07	3.9656e+07	4.30479e+07	4.18394e+07	4.30142e+07	4.39688e+07	3.93821e+07	4.60838e+07	4.20537e+07	4.07847e+07	4.02168e+07	4.48698e+07	4.49831e+07	3.6509e+07	1.68808e+07	3.31486e+06	3.89214e+07	4.38527e+07	3.53158e+06	6.94425e+07	1.70906e+07	4.21202e+07	3.92471e+07	4.53114e+07	4.16063e+07	4.26201e+07	3.92618e+07	1.618e+07	3.97879e+07	-	-	-	-	-
POS00193	Cyclohexanamine	0.910888	-	-	-	471.056	100.112	6.41522e+06	7.32691e+06	4.50253e+06	4.29317e+06	4.6167e+06	4.81905e+06	4.40882e+06	4.63586e+06	4.72598e+06	4.4529e+06	4.73479e+06	4.45392e+06	4.35926e+06	4.48665e+06	3.3963e+06	4.71618e+06	4.47288e+06	4.70843e+06	4.52865e+06	4.39611e+06	4.68466e+06	4.82957e+06	4.45403e+06	2.2568e+06	3.62763e+06	4.55941e+06	4.42464e+06	4.19591e+06	4.51885e+06	6.97421e+06	4.30241e+06	4.47526e+06	Organonitrogen compounds	C00571	ko01120//Microbial metabolism in diverse environments	Global and overview maps	Metabolism
POS00194	Ser Leu	0.909135	-	-	-	153.55	219.134	3.84658e+06	3.2057e+06	3.71173e+06	4.25292e+06	3.57491e+06	4.15473e+06	3.92536e+06	3.79029e+06	6.14677e+06	5.77345e+06	3.21566e+06	3.5785e+06	3.70577e+06	3.48306e+06	3.70965e+06	4.09495e+06	500510	2.67077e+06	1.88982e+06	4.56992e+06	3.48309e+06	2.57814e+06	1.69381e+06	1.37045e+06	407610	2.18992e+06	3.71548e+06	4.53186e+06	2.46273e+06	1.445e+06	2.09179e+06	1.58735e+06	-	-	-	-	-
POS00195	Leu Pro Ile	0.907078	-	-	-	212.425	342.238	1.07119e+06	972164	1.14695e+06	1.34088e+06	867171	902112	769122	972410	1.76637e+06	1.4968e+06	2.59295e+06	2.05534e+06	1.83753e+06	2.69381e+06	2.14074e+06	2.06876e+06	1.00435e+06	2.38862e+06	1.83369e+06	1.67125e+06	1.69172e+06	1.78634e+06	1.47383e+06	1.59178e+06	845802	2.92713e+06	3.04039e+06	2.15006e+06	2.14699e+06	2.07393e+06	1.86751e+06	2.32905e+06	-	-	-	-	-
POS00196	PC(18:1(9Z)/18:0)	0.902782	-	-	-	428.37	788.608	1.41303e+06	7.14032e+06	1.0916e+06	1.21484e+06	3.10194e+06	3.25884e+06	1.59079e+06	828269	2.75887e+06	1.00457e+06	2.45757e+06	2.83372e+06	1.00624e+06	568467	3.17336e+06	5.19626e+06	1.063e+06	4.31954e+06	926150	1.05342e+06	3.14003e+06	450650	3.82413e+06	2.86236e+06	9.14084e+06	438738	2.27934e+06	2.9849e+06	4.40507e+06	1.00623e+06	4.66451e+06	1.03868e+06	Glycerophospholipids	C00157	ko01100//Metabolic pathways;ko01110//Biosynthesis of secondary metabolites;ko00564//Glycerophospholipid metabolism;ko04723//Retrograde endocannabinoid signaling;ko05231//Choline metabolism in cancer;ko00590//Arachidonic acid metabolism;ko00591//Linoleic acid metabolism;ko00592//alpha-Linolenic acid metabolism	Cancers;Global and overview maps;Lipid metabolism;Nervous system	Human Diseases;Metabolism;Organismal Systems
POS00197	Pinacidil-N-Oxide	0.902355	-	-	-	139.067	262.165	9.56672e+06	1.00645e+07	1.47394e+07	1.6027e+07	5.70693e+06	1.14134e+07	1.64833e+07	1.61365e+07	1.17248e+07	1.10315e+07	1.40522e+07	1.36803e+07	1.2914e+07	1.14462e+07	8.58732e+06	8.94784e+06	1.21058e+07	1.41066e+07	2.73857e+07	2.47552e+07	1.48757e+07	1.45893e+07	1.31368e+07	1.59384e+07	7.12323e+06	9.53649e+06	1.15854e+07	1.14477e+07	1.05856e+07	1.05725e+07	1.70597e+07	2.01373e+07	-	-	-	-	-
POS00198	1-L-Leucyl-L-Proline	0.899103	-	-	-	135.165	229.154	3.55378e+07	5.52481e+07	1.0752e+08	1.20967e+08	6.53263e+07	7.1374e+07	7.70925e+07	7.40274e+07	1.00592e+08	1.21736e+08	6.8103e+07	6.7395e+07	9.73073e+07	8.93964e+07	4.73945e+07	6.81027e+07	5.57124e+07	6.71956e+07	5.40039e+07	4.80338e+07	9.28306e+07	7.37549e+07	8.26981e+07	5.79334e+07	3.67638e+07	7.00714e+07	5.88716e+07	6.44577e+07	6.68359e+07	6.5997e+07	9.55681e+07	6.83936e+07	-	-	-	-	-
POS00199	Hydralazine	0.897614	-	-	-	597.163	161.082	6.28148e+06	7.06568e+07	3.49693e+07	2.3041e+07	3.10423e+07	2.85746e+07	3.08015e+07	3.84134e+07	4.54272e+06	3.37036e+07	3.22247e+07	1.52286e+07	2.14904e+07	3.68043e+07	3.88532e+07	4.47979e+07	2.97357e+06	3.58015e+07	4.22056e+06	3.87368e+07	7.36328e+06	2.71497e+07	1.51491e+07	2.00395e+07	8.07579e+06	4.33016e+06	4.06586e+07	4.1287e+07	6.283e+06	1.03855e+07	4.9665e+07	2.34518e+07	Diazanaphthalenes	-	-	-	-
POS00200	4-Pyrimidine Methanamine	0.896849	-	-	-	539.507	110.071	5.57588e+07	5.26271e+07	4.48532e+07	4.06882e+07	2.06566e+07	2.71587e+07	3.32051e+07	2.73819e+07	1.59329e+07	3.38601e+06	1.33835e+07	3.2364e+07	2.4704e+07	3.04232e+07	3.98508e+07	3.2142e+07	5.78252e+07	3.24205e+07	3.54625e+07	2.07556e+07	3.61913e+07	3.44452e+07	2.43904e+07	2.12697e+07	2.32222e+07	2.7223e+07	4.43653e+06	3.72022e+06	2.50447e+07	4.22015e+07	2.61575e+06	1.41106e+07	-	-	-	-	-
POS00201	L-5-Oxoproline	0.894901	-	-	-	31.4685	130.05	2.8205e+08	3.01458e+08	3.22267e+08	4.07445e+08	2.49577e+08	2.2256e+08	2.58895e+08	2.32553e+08	3.73305e+08	3.01173e+08	4.29926e+08	4.35385e+08	3.42076e+08	3.59527e+08	3.43027e+08	3.1374e+08	8.89082e+07	4.12629e+08	4.89882e+08	4.86676e+08	4.30148e+08	3.90392e+08	4.43368e+08	4.59853e+08	1.59115e+08	3.66826e+08	2.25686e+08	3.34156e+08	4.27621e+08	2.93541e+08	4.39359e+08	4.12737e+08	Carboxylic acids and derivatives	C01879	ko01100//Metabolic pathways;ko00480//Glutathione metabolism	Global and overview maps;Metabolism of other amino acids	Metabolism
POS00202	2-Dimethylamino-5,6-dimethylpyrimidin-4-ol	0.894785	-	-	-	29.8688	168.113	1.57586e+08	1.74515e+08	1.94968e+08	1.89949e+08	1.80151e+08	1.86047e+08	2.43345e+08	2.5297e+08	1.79799e+08	2.20773e+08	1.97877e+08	1.93505e+08	1.69972e+08	1.71199e+08	1.83686e+08	1.67545e+08	1.76904e+08	1.95089e+08	1.50475e+08	1.51666e+08	1.98998e+08	1.75613e+08	1.78156e+08	1.74923e+08	1.48608e+08	1.72394e+08	2.18766e+08	2.06131e+08	1.29955e+08	1.27246e+08	1.62184e+08	1.63155e+08	-	-	-	-	-
POS00203	N-(3S-hydroxydecanoyl)-L-serine	0.893559	-	-	-	176.089	276.18	492304	532915	621518	599621	645460	643411	1.04496e+06	1.35499e+06	977144	1.19784e+06	887840	764426	1.73779e+06	1.05132e+06	850317	897346	746758	255343	840902	808161	198648	285856	423218	396992	1.85644e+06	2.76429e+06	767036	827380	480499	456233	1.03133e+06	1.31513e+06	-	-	-	-	-
POS00204	Pterolactam	0.893161	-	-	-	170.814	116.071	4.29946e+06	4.43961e+06	4.53396e+06	5.86946e+06	4.5526e+06	4.38048e+06	4.249e+06	4.71401e+06	8.90801e+06	6.47767e+06	8.05969e+06	8.45278e+06	8.66427e+06	9.33707e+06	1.07307e+07	9.7159e+06	2.34252e+06	1.21851e+07	1.55372e+07	1.72224e+07	1.52413e+07	1.14966e+07	1.01274e+07	9.56594e+06	4.41485e+06	1.35245e+07	4.68006e+06	8.05182e+06	6.05399e+06	4.26609e+06	1.68467e+07	6.43367e+06	Pyrrolidines	-	-	-	-
POS00205	s-phenylmercapturic acid	0.89254	-	-	-	170.691	240.069	694.111	694.111	694.111	694.111	694.111	2815.72	2117.81	1943.87	694.111	694.111	48582.2	517592	694.111	46700.2	6295.49	5443.75	5.95422e+06	116050	1.31134e+06	2.24261e+06	8.05033e+06	2.04815e+06	718960	4.32999e+06	3.83846e+06	1.73333e+06	2.16421e+06	2.01151e+06	2.75255e+06	4.66142e+06	2.072e+06	4.91784e+06	Carboxylic acids and derivatives	-	-	-	-
POS00206	Isobutyryl carnitine	0.892367	-	-	-	165.596	232.154	6.01375e+07	6.68406e+07	1.16486e+08	1.19121e+08	6.1101e+07	6.47575e+07	1.54073e+08	1.41341e+08	5.50545e+07	8.51324e+07	1.2132e+08	1.08493e+08	8.31207e+07	6.74301e+07	7.66992e+07	8.25418e+07	4.31626e+07	4.35318e+07	6.01087e+07	5.33028e+07	4.10673e+07	5.30733e+07	3.64344e+07	4.17652e+07	4.14729e+07	5.38241e+07	7.33722e+07	7.50698e+07	7.37804e+07	7.19274e+07	8.75533e+07	9.80371e+07	-	-	-	-	-
POS00207	Glutathione (oxidized)	0.891786	-	-	-	57.2016	613.158	41550.2	14820	211324	532753	176604	114771	293222	207751	149464	128507	142350	134339	322093	187987	14956.9	12868.4	2.98261e+06	185625	143139	121769	606843	296847	217814	200940	387790	134731	572548	32675	136360	1.17858e+06	24997.8	261026	-	-	-	-	-
POS00208	(-)-Linalool	0.891358	-	-	-	54.1309	137.132	2.03526e+07	2.04496e+07	1.57612e+07	2.20775e+07	1.90452e+07	2.45676e+07	2.06496e+07	2.42624e+07	2.66419e+07	1.7206e+07	2.10822e+07	2.06125e+07	1.62306e+07	1.73226e+07	2.40568e+07	1.97433e+07	1.61215e+07	2.00896e+07	1.96617e+07	1.79654e+07	1.83046e+07	1.70804e+07	1.76908e+07	2.06215e+07	1.75508e+07	1.73853e+07	2.00694e+07	1.80078e+07	1.96269e+07	1.56847e+07	1.72659e+07	1.86274e+07	Prenol lipids	C11388	ko01110//Biosynthesis of secondary metabolites;ko01130//Biosynthesis of antibiotics	Global and overview maps	Metabolism
POS00209	Ethyl-4-dimethylaminobenzoate	0.890919	-	-	-	374.094	194.118	2.61631e+06	2.63663e+06	3.00018e+06	2.82838e+06	2.58261e+06	2.63074e+06	2.71609e+06	2.98658e+06	2.74402e+06	3.06917e+06	2.64184e+06	2.93736e+06	3.0325e+06	2.90974e+06	2.90924e+06	2.66828e+06	2.99765e+06	2.67727e+06	2.90218e+06	3.00918e+06	2.74785e+06	2.80865e+06	2.88515e+06	2.64967e+06	2.40205e+06	2.75309e+06	2.738e+06	2.91228e+06	2.58547e+06	3.12522e+06	2.49512e+06	3.04421e+06	-	-	-	-	-
POS00210	Thr Ile	0.890423	-	-	-	159.714	233.149	4.76761e+06	4.26339e+06	5.70698e+06	7.00387e+06	4.96711e+06	5.4594e+06	4.95705e+06	5.4762e+06	4.67416e+06	4.61664e+06	3.84735e+06	3.52207e+06	3.82348e+06	3.26244e+06	3.90659e+06	4.21782e+06	546644	2.83663e+06	4.35068e+06	3.83239e+06	2.14948e+06	2.32385e+06	1.5206e+06	1.21709e+06	540424	2.24619e+06	3.20742e+06	6.33133e+06	2.29784e+06	1.46483e+06	3.56986e+06	3.02651e+06	-	-	-	-	-
POS00211	Elaidic carnitine	0.888713	-	-	-	412.977	426.357	6.92652e+06	5.10808e+06	434781	739253	1.46191e+06	2.20563e+06	1.21546e+07	8.47448e+06	743451	2.47964e+06	1.3305e+07	1.22251e+07	2.87489e+06	3.59471e+06	1.21793e+06	1.32418e+06	3.71574e+06	2.17221e+06	2.12666e+06	1.28413e+06	1.25124e+06	1.03484e+06	2.7832e+06	1.61482e+06	9.14849e+06	6.39218e+06	3.22837e+06	6.40452e+06	9.03377e+06	1.3298e+07	1.07756e+07	9.29503e+06	Fatty Acyls	-	-	-	-
POS00212	4-Amino-2-methylenebutanoic acid	0.887662	-	-	-	35.2194	116.071	1.20534e+08	1.35535e+08	1.56009e+08	1.69827e+08	1.20992e+08	1.09934e+08	1.3798e+08	1.41885e+08	2.45266e+08	2.19323e+08	2.49514e+08	2.65859e+08	4.24887e+07	2.17168e+08	2.55596e+08	2.41553e+08	3.13431e+08	3.82525e+08	3.69692e+08	3.71612e+08	4.39598e+08	3.83315e+08	3.16805e+08	3.77373e+08	3.25248e+08	3.83213e+08	3.67637e+08	3.52314e+08	4.27403e+08	4.5964e+08	4.25068e+08	4.61907e+08	Carboxylic acids and derivatives	-	-	-	-
POS00213	PS(18:1(9Z)/0:0)	0.887202	-	-	-	442.817	524.298	457962	292674	1.09202e+06	1.1842e+06	588955	431200	489645	606162	633784	717983	598095	970610	888049	725824	186062	479077	4.54342e+07	616753	865045	1.00616e+06	1.05583e+06	567105	593238	625640	9.65761e+06	671901	1.03274e+06	993545	971111	8.562e+06	608818	2.55482e+06	-	-	-	-	-
POS00214	Linoleamide	0.887004	-	-	-	478.574	280.263	2.56483e+06	1.09002e+06	1.74708e+07	1.01808e+07	2.52144e+06	1.76461e+06	8.54904e+06	5.21709e+06	6.71386e+06	3.53525e+06	9.30406e+06	2.03294e+06	8.02284e+06	598540	2.34387e+06	1.76239e+06	4.92464e+06	1.70209e+06	1.31377e+07	7.43674e+06	3.80809e+06	1.75409e+06	1.35496e+07	2.57668e+06	8.03888e+06	2.70918e+06	2.27961e+06	2.95416e+06	3.94039e+06	6.02579e+06	4.38996e+06	6.50663e+06	Fatty Acyls	-	-	-	-
POS00215	Glycidyl oleate	0.887	-	-	-	442.062	339.289	84730.4	92426.7	182190	198546	166189	118883	105982	88269.4	137414	286376	162747	166850	119623	80465.9	61381.2	140340	6.8898e+06	150378	150298	111972	251957	76162.1	121683	85454.1	1.61186e+06	108773	202090	197744	218210	1.46744e+06	121010	343078	-	-	-	-	-
POS00216	24-Nor-5beta-chol-22-ene-3alpha,7alpha,12alpha-triol	0.884424	-	-	-	441.311	363.289	232122	167096	446158	284306	301507	273919	534902	657178	1.09796e+06	1.38906e+06	720719	680560	624438	547619	592759	573288	4.64124e+07	981228	1.21463e+06	1.22473e+06	2.3188e+06	1.25798e+06	764441	1.01707e+06	1.59597e+07	1.04725e+06	1.22274e+06	728381	3.43701e+06	8.81802e+06	657026	6.20632e+06	-	-	-	-	-
POS00217	2,4,6-Triaminotoluene	0.881615	-	-	-	515.584	138.103	2.74212e+06	3.37361e+07	2.03256e+07	1.96022e+07	2.95258e+07	2.63521e+07	3.99145e+06	1.95174e+07	1.57327e+07	1.44146e+07	4.10503e+06	2.24981e+07	3.3452e+06	3.81831e+06	4.86073e+07	2.38923e+07	3.00742e+06	3.06781e+07	2.46101e+07	2.02143e+07	2.55165e+07	2.85944e+07	2.18814e+07	1.7661e+07	2.2433e+07	1.57279e+07	4.97867e+06	1.24837e+07	2.85548e+07	2.5093e+07	1.34805e+07	2.01099e+07	-	C16400	ko01120//Microbial metabolism in diverse environments	Global and overview maps	Metabolism
POS00218	1,8-Diazacyclotetradecane-2,9-dione	0.881041	-	-	-	171.745	227.175	539926	708574	81055.6	177210	100121	19813.6	135692	389262	1.14507e+06	223391	606087	1.17828e+06	122705	298055	924213	360329	815840	303042	176403	9.6572e+06	3.85719e+06	543940	189381	3.35494e+06	152141	232246	202135	196192	125176	194231	238810	1.56582e+06	Saturated hydrocarbons	C04277	ko01120//Microbial metabolism in diverse environments	Global and overview maps	Metabolism
POS00219	Ser Tyr	0.880677	-	-	-	140.116	269.113	1.04398e+06	965829	912303	1.15053e+06	458815	954340	1.04938e+06	1.08564e+06	921738	401796	965154	996657	1.63381e+06	1.19794e+06	1.0939e+06	1.36119e+06	997759	1.43349e+06	1.0679e+06	721708	1.68122e+06	1.45812e+06	1.2248e+06	1.18607e+06	794280	903890	437067	982444	650320	684096	1.00747e+06	1.00234e+06	-	-	-	-	-
POS00220	(2R)-2-Hydroxy-2-methylbutanenitrile	0.879758	-	-	-	510.783	100.076	6.44582e+06	1.34408e+07	1.55859e+07	851136	1.52638e+07	1.34545e+07	1.54491e+07	4.47101e+06	1.4512e+07	4.33002e+07	2.12662e+07	1.6243e+07	2.47424e+07	8.0171e+06	1.61552e+07	2.07128e+07	7.50907e+06	2.41604e+07	1.43181e+07	4.57856e+07	1.34688e+07	8.52708e+06	1.57167e+07	4.0222e+07	1.41022e+07	9.21364e+06	1.3338e+07	1.86052e+07	3.82997e+07	855587	1.40066e+07	4.41173e+07	Organooxygen compounds	C18796	ko01110//Biosynthesis of secondary metabolites;ko00460//Cyanoamino acid metabolism	Global and overview maps;Metabolism of other amino acids	Metabolism
POS00221	Valyl-Leucine	0.878891	-	-	-	178.092	231.17	1.31439e+07	9.58027e+06	3.69881e+07	4.56096e+07	2.18113e+07	2.6395e+07	2.48292e+07	2.67358e+07	5.68258e+06	1.53388e+07	5.81061e+06	5.46764e+06	6.11599e+06	4.1136e+06	4.5219e+06	6.75236e+06	175470	2.94091e+06	5.72971e+06	4.14743e+06	2.43674e+06	2.89307e+06	1.99109e+06	1.68149e+06	330785	3.14016e+06	8.14033e+06	8.52968e+06	6.47582e+06	2.46188e+06	5.22663e+06	5.98556e+06	Carboxylic acids and derivatives	-	-	-	-
POS00222	Isobutylglycine	0.87789	-	-	-	36.8349	269.124	1.03678e+07	1.59922e+07	6.02853e+06	5.72224e+06	1.0143e+07	1.15151e+07	2.94947e+06	9.67288e+06	1.33338e+07	1.11002e+07	1.29867e+07	7.97418e+06	1.59873e+07	2.13639e+07	7.95845e+06	1.21083e+07	9.85693e+06	6.42035e+06	8.58097e+06	6.02577e+06	5.59249e+06	7.64048e+06	1.67691e+07	1.58441e+07	1.31637e+07	1.22275e+07	9.15286e+06	5.76367e+06	7.85639e+06	8.50572e+06	8.25648e+06	1.38755e+07	-	-	-	-	-
POS00223	allopurinol	0.877585	C5H4N4O	315-30-0	136.039	102.44	137.046	1.23177e+07	1.65177e+07	1.94436e+07	2.06792e+07	5.47948e+07	5.40577e+07	1.69565e+07	2.84432e+07	1.76711e+07	2.31783e+07	2.26691e+07	2.53947e+07	1.94459e+07	2.1533e+07	2.38917e+07	2.44503e+07	2.78867e+07	2.5277e+07	2.82066e+07	1.91344e+07	1.58097e+07	3.20748e+07	1.87772e+07	3.15592e+07	3.10285e+07	2.33615e+07	2.89984e+07	1.61828e+07	1.84476e+07	3.13512e+07	2.2202e+07	2.84886e+07	Pyrazolopyrimidines	-	-	-	-
POS00224	Tazobactam	0.877021	-	-	-	29.0687	301.067	1.08469e+07	2.27661e+07	1.84154e+07	2.18698e+07	1.43113e+07	1.2966e+07	1.5021e+07	1.54974e+07	4.93839e+06	1.65617e+07	1.67623e+07	1.73611e+07	1.28356e+07	1.46975e+07	1.22647e+07	1.19414e+07	1.74074e+07	1.72955e+07	1.23304e+07	1.15619e+07	1.54785e+07	1.45941e+07	1.20951e+07	1.17894e+07	1.2719e+07	1.306e+07	1.38099e+07	1.33849e+07	1.28463e+07	1.33957e+07	1.36153e+07	1.53427e+07	Carboxylic acids and derivatives	-	-	-	-
POS00225	LysoPC(P-16:0)	0.876352	-	-	-	433.037	480.345	6.83451e+06	6.58837e+06	1.09013e+07	1.69628e+07	1.3094e+07	1.32386e+07	2.65425e+07	2.3662e+07	2.84035e+07	2.64195e+07	1.77901e+07	2.12997e+07	1.33001e+07	1.80246e+07	1.70408e+07	1.9474e+07	1.44251e+07	1.29223e+07	1.28215e+07	1.03422e+07	2.03543e+07	1.8411e+07	1.79028e+07	2.15044e+07	4.8085e+07	1.1896e+07	9.32615e+07	1.22878e+07	2.23935e+07	8.17891e+07	1.57346e+07	3.17053e+07	Glycerophospholipids	C04230	ko00564//Glycerophospholipid metabolism;ko05231//Choline metabolism in cancer	Cancers;Lipid metabolism	Human Diseases;Metabolism
POS00226	Nicotyrine	0.87465	-	-	-	175.032	159.092	3.52791e+06	4.0742e+06	3.86637e+06	4.22225e+06	3.13285e+06	3.10798e+06	3.98551e+06	3.93741e+06	6.43035e+06	4.68012e+06	7.0682e+06	7.26058e+06	5.80141e+06	6.26623e+06	7.56057e+06	7.92997e+06	8.71101e+06	8.71223e+06	8.64103e+06	9.36288e+06	1.17709e+07	9.97562e+06	8.8568e+06	1.0471e+07	1.18311e+07	1.06488e+07	8.34751e+06	9.35668e+06	1.08505e+07	1.17196e+07	1.20823e+07	1.30029e+07	-	-	-	-	-
POS00227	Gly-Leu	0.874594	-	-	-	159.436	189.123	2.07033e+06	1.95504e+06	2.26027e+06	2.70174e+06	1.86087e+06	1.9937e+06	2.22794e+06	2.3262e+06	4.96447e+06	3.82868e+06	4.6852e+06	4.78063e+06	4.16582e+06	4.12261e+06	6.02346e+06	5.91384e+06	1.46636e+06	4.94806e+06	6.63089e+06	6.83807e+06	5.61729e+06	5.06448e+06	3.58168e+06	3.12181e+06	2.08579e+06	3.84429e+06	4.28566e+06	5.4618e+06	3.62615e+06	2.48646e+06	4.89547e+06	5.06246e+06	Carboxylic acids and derivatives	-	-	-	-
POS00228	His His	0.872167	-	-	-	26.2445	293.135	243196	112481	244152	199834	127677	165104	78467.4	126138	1.45916e+06	257562	1.21738e+06	1.39333e+06	1.09621e+06	1.36748e+06	2.55007e+06	2.50055e+06	272335	1.49762e+06	2.94688e+06	3.38265e+06	2.12738e+06	2.69799e+06	2.57566e+06	1.71337e+06	297817	2.83061e+06	1.64515e+06	2.13966e+06	1.59373e+06	931467	2.85273e+06	1.71482e+06	-	-	-	-	-
POS00229	Methenamine	0.871726	-	-	-	645.614	141.113	3.74956e+07	3.82724e+07	4.09445e+07	4.05711e+07	3.96574e+07	3.83869e+07	3.97742e+07	4.20084e+07	3.84332e+07	4.27442e+07	3.90845e+07	3.9172e+07	3.90727e+07	4.09568e+07	4.15086e+07	3.847e+07	3.86465e+07	3.97333e+07	4.00738e+07	4.20912e+07	4.08711e+07	3.86722e+07	4.02708e+07	3.66118e+07	3.68975e+07	3.79854e+07	3.92638e+07	3.95561e+07	3.52358e+07	4.15424e+07	3.58273e+07	3.96696e+07	Triazinanes	-	-	-	-
POS00230	Ile Ala Gly Ala	0.871591	-	-	-	134.555	331.197	259780	488460	49974.3	31994.3	394358	506581	460982	400914	293448	315948	264166	154057	579457	1.01156e+06	325469	168734	599775	877212	3.0715e+06	3.60059e+06	55193	351089	367309	275431	865835	1.03291e+06	493872	882770	290246	190993	189104	230995	-	-	-	-	-
POS00231	2-Hydroxycinnamic acid	0.869176	-	-	-	96.1176	165.055	3.2216e+07	3.38142e+07	3.70306e+07	4.65294e+07	3.25134e+07	3.32742e+07	3.46705e+07	3.54755e+07	6.27855e+07	4.33655e+07	6.74298e+07	6.48252e+07	5.93759e+07	5.91412e+07	7.69017e+07	7.66013e+07	5.25509e+07	7.98505e+07	7.71172e+07	7.20472e+07	5.36017e+07	7.21842e+07	8.2722e+07	7.86489e+07	2.93354e+07	5.83964e+07	1.41321e+07	4.06652e+07	3.82123e+07	3.80394e+07	9.44155e+07	3.10561e+07	Cinnamic acids and derivatives	C01772	ko01110//Biosynthesis of secondary metabolites;ko01120//Microbial metabolism in diverse environments;ko00360//Phenylalanine metabolism	Amino acid metabolism;Global and overview maps	Metabolism
POS00232	20-HETE Ethanolamide	0.869099	-	-	-	515.061	364.284	157376	35641.5	392242	199407	161426	48694.6	210420	230992	289588	451999	224872	362446	314174	258544	356434	192529	1.85692e+06	219758	488912	378823	317046	489844	405525	323664	1.28914e+06	458023	386822	411464	174808	1.09582e+06	401567	637980	Organonitrogen compounds	-	-	-	-
POS00233	Ala Val	0.869029	-	-	-	135.482	189.123	8.43113e+06	8.92983e+06	1.31623e+07	1.65184e+07	9.53185e+06	1.06088e+07	1.03798e+07	1.06166e+07	1.22155e+07	8.77835e+06	1.2602e+07	1.36874e+07	9.78587e+06	9.59854e+06	1.42195e+07	1.39158e+07	2.22529e+06	1.05133e+07	1.50768e+07	1.08939e+07	6.56697e+06	1.03218e+07	7.23178e+06	4.87297e+06	6.09535e+06	1.09278e+07	1.37215e+07	1.50337e+07	1.13234e+07	8.17337e+06	1.53481e+07	1.45304e+07	-	-	-	-	-
POS00234	4-Hydroxymethylimidazole	0.865003	-	-	-	589.947	99.0553	7.03984e+07	6.3612e+07	6.0818e+07	4.05306e+07	7.07111e+07	7.34685e+07	8.89395e+07	4.83105e+06	6.73318e+07	1.40124e+07	4.40659e+07	6.20839e+07	5.67672e+07	7.83127e+06	7.15149e+07	7.08396e+07	3.98636e+06	8.26201e+07	6.41931e+07	4.31459e+07	7.16521e+07	4.49494e+07	6.01467e+07	6.34349e+07	7.07596e+07	5.7535e+07	7.60596e+07	6.48704e+07	1.01675e+07	5.89453e+07	6.05136e+07	6.18306e+07	-	-	-	-	-
POS00235	Gln Ile	0.863879	-	-	-	157.275	260.16	1.39981e+06	1.26998e+06	1.78133e+06	1.89826e+06	1.49028e+06	1.71484e+06	1.50012e+06	1.79009e+06	1.31623e+06	1.2975e+06	1.03909e+06	1.06512e+06	962024	852731	882058	1.10881e+06	190582	504546	1.28065e+06	1.11162e+06	532227	478700	300264	249336	177988	563382	1.00785e+06	1.21682e+06	675401	372253	811013	814108	-	-	-	-	-
POS00236	NAD+	0.862758	-	-	-	56.2253	664.115	360250	371716	130343	241518	563986	397292	851831	972084	197685	42687.1	626873	214682	694.111	25362.5	70325.4	85278.6	704051	554967	37391	79699.3	105603	6168.07	17125.7	18936.6	64258.3	64608.4	5440.53	23623.7	694.111	23362.9	4083.94	24622.7	(5'->5')-dinucleotides	C00003	ko01100//Metabolic pathways;ko00730//Thiamine metabolism;ko00760//Nicotinate and nicotinamide metabolism;ko00983//Drug metabolism - other enzymes;ko04977//Vitamin digestion and absorption;ko04152//AMPK signaling pathway;ko00190//Oxidative phosphorylation;ko04925//Aldosterone synthesis and secretion;ko04211//Longevity regulating pathway - mammal;ko04212//Longevity regulating pathway - worm	Aging;Digestive system;Endocrine system;Energy metabolism;Global and overview maps;Metabolism of cofactors and vitamins;Signal transduction;Xenobiotics biodegradation and metabolism	Environmental Information Processing;Metabolism;Organismal Systems
POS00237	PC(20:5(5Z,8Z,11Z,14Z,17Z)/0:0)	0.862267	-	-	-	396.905	542.322	381435	307013	442174	481203	494327	471977	738751	645860	1.02333e+06	988959	1.22628e+06	1.37239e+06	746157	775516	786555	874471	1.77284e+07	1.00111e+06	1.15381e+06	966552	2.50547e+06	1.05094e+06	652205	1.08254e+06	1.27705e+07	1.26311e+06	1.58526e+06	859666	6.88283e+06	9.90359e+06	1.01471e+06	7.41229e+06	-	-	-	-	-
POS00238	3-acetamidobutanal	0.86019	-	-	-	43.5839	130.086	1.52576e+07	1.70934e+07	5.27659e+06	1.09316e+07	1.47015e+07	1.56533e+07	3.6337e+06	3.52604e+06	1.8483e+07	1.50671e+07	1.68426e+07	6.71357e+06	6.11162e+06	1.7238e+07	7.17453e+06	6.31662e+06	4.4954e+07	3.74172e+07	7.28314e+06	6.96442e+06	2.34329e+07	2.22007e+07	7.30903e+06	6.81026e+06	4.53625e+07	2.791e+07	2.00329e+07	1.98141e+07	2.06172e+07	5.58295e+07	2.92961e+07	2.34832e+07	Organooxygen compounds	-	-	-	-
POS00239	Val His	0.859349	-	-	-	30.6418	255.145	1.09927e+07	1.12964e+07	2.42221e+07	2.29234e+07	1.30199e+07	1.35307e+07	2.6177e+07	2.67968e+07	2.06955e+07	1.63038e+07	1.33314e+07	1.46465e+07	1.80835e+07	1.88401e+07	2.56723e+07	2.55834e+07	1.88435e+07	3.69468e+07	3.14436e+07	3.52574e+07	2.09896e+07	2.23781e+07	1.30962e+07	1.46801e+07	1.28831e+07	2.28317e+07	2.29339e+07	2.32887e+07	1.70662e+07	8.61277e+06	2.6106e+07	2.11558e+07	-	-	-	-	-
POS00240	3-Buten-1-amine	0.858916	-	-	-	42.9231	72.0808	4.51824e+07	5.47628e+07	4.65084e+07	5.42728e+07	4.72745e+07	4.55527e+07	6.14658e+07	6.00241e+07	1.00445e+08	6.74453e+07	1.10764e+08	1.14078e+08	9.0433e+07	8.88962e+07	1.41385e+08	1.35914e+08	1.44846e+08	1.51767e+08	1.43078e+08	1.54257e+08	1.90656e+08	1.66459e+08	1.45181e+08	1.87596e+08	1.98406e+08	1.67921e+08	1.4704e+08	1.355e+08	1.82252e+08	1.85946e+08	1.95445e+08	2.07406e+08	-	-	-	-	-
POS00241	Phenformin	0.852663	-	-	-	588.475	206.14	4.1729e+06	1.59014e+06	3.35679e+06	2.47278e+06	3.23584e+06	9.2108e+06	4.59022e+06	303533	3.71842e+06	3.09895e+06	4.15799e+06	2.45684e+06	1.77334e+06	4.80742e+06	2.27324e+06	4.51459e+06	1.49939e+06	3.79753e+06	6.44819e+06	4.42864e+06	3.27026e+06	3.73616e+06	4.31226e+06	653085	2.91545e+06	1.00475e+06	393952	3.50318e+06	698839	3.01803e+06	3.75626e+06	4.05161e+06	Organonitrogen compounds	-	-	-	-
POS00242	Brunfelsamidine	0.851901	-	-	-	29.5968	110.071	3.49389e+08	3.93864e+08	1.80031e+08	1.67592e+08	3.16939e+08	3.28836e+08	2.62306e+08	2.64842e+08	2.36594e+08	2.47956e+08	3.13441e+08	2.99058e+08	3.27024e+08	3.38173e+08	3.18483e+08	3.06104e+08	2.36666e+08	2.46408e+08	2.51594e+08	2.61672e+08	2.74632e+08	2.66948e+08	3.49737e+08	3.58154e+08	3.03584e+08	3.5577e+08	2.93911e+08	2.85097e+08	3.7697e+08	3.62779e+08	3.15829e+08	3.35827e+08	-	-	-	-	-
POS00243	Estragole	0.851006	-	-	-	630.359	149.095	1.95331e+07	1.51167e+07	3.19857e+07	2.58924e+06	1.30845e+07	1.66418e+07	8.18692e+07	4.7334e+07	2.61144e+07	3.09377e+07	1.73989e+07	5.98214e+07	6.36297e+07	1.84182e+07	1.12546e+07	5.18967e+07	1.92771e+07	5.23929e+07	1.94023e+07	5.55867e+07	3.11882e+07	1.05335e+07	1.77225e+07	6.63972e+07	4.83652e+07	2.0652e+07	1.82814e+06	1.74574e+07	1.10691e+07	7.34522e+06	2.4623e+07	1.06125e+07	Phenol ethers	-	-	-	-
POS00244	NAGABA	0.850804	-	-	-	523.366	390.3	85499.8	36689.7	168907	183057	97639.2	51029	118968	187345	150704	222232	106014	228894	161591	133546	169756	74456.5	1.29862e+06	108446	356149	227671	247622	325882	202344	267856	1.0146e+06	304540	328229	178912	209267	1.38796e+06	197216	367927	Carboxylic acids and derivatives	-	-	-	-
POS00245	1-AG	0.850318	-	-	-	479.04	379.284	275012	207750	255213	220019	272201	242783	241931	187574	395105	492748	179105	272846	284055	254839	261978	341549	2.61628e+06	283059	419554	205155	446490	273886	154838	180830	3.96487e+06	229394	360473	350709	332485	1.76479e+06	125264	339620	-	-	-	-	-
POS00246	Glu Leu	0.848822	-	-	-	162.683	261.144	1.07719e+06	975477	2.27315e+06	3.43922e+06	1.82051e+06	1.9248e+06	1.07375e+06	1.19258e+06	1.10846e+06	685600	1.5749e+06	1.68714e+06	830930	920051	1.18428e+06	1.20761e+06	508128	752174	930996	471575	819043	1.59429e+06	1.39957e+06	908641	1.00538e+06	1.08212e+06	1.75498e+06	1.95392e+06	2.56947e+06	1.58062e+06	1.96025e+06	2.17995e+06	-	-	-	-	-
POS00247	Glu Arg Leu Pro	0.848711	-	-	-	181.246	514.299	58073.5	33061.8	45986.6	67705.9	49116.5	38813.2	15328.8	18615.8	191588	92422	223340	313525	136370	162406	394329	383318	2.13323e+06	417266	764057	955603	956328	498116	354049	627991	1.59478e+06	666666	705896	767317	939873	1.13912e+06	728117	1.24418e+06	-	-	-	-	-
POS00248	Ser Asn Arg	0.845396	-	-	-	227.713	376.189	429336	463691	471135	541202	399347	494756	449249	458198	207829	564920	587173	537941	649062	553604	458133	464112	346145	473565	404936	367807	287398	378322	439575	411945	208886	513433	368372	374841	266405	251027	367568	342983	-	-	-	-	-
POS00249	Val His Ser	0.844181	-	-	-	134.349	342.177	5.45669e+06	4.69133e+06	6.32805e+06	6.51097e+06	5.86026e+06	3.02982e+06	5.90938e+06	6.19606e+06	7.42192e+06	8.76767e+06	7.65094e+06	8.92292e+06	8.80777e+06	9.43679e+06	9.04907e+06	8.0656e+06	3.34228e+06	8.48604e+06	7.21592e+06	3.80546e+06	5.97177e+06	7.53631e+06	8.81085e+06	7.38125e+06	2.34577e+06	9.20285e+06	3.03964e+06	3.3777e+06	6.05829e+06	5.95687e+06	6.61024e+06	8.5458e+06	-	-	-	-	-
POS00250	LysoPC(22:5(4Z,7Z,10Z,13Z,16Z))	0.844	-	-	-	408.372	570.355	489884	512205	525149	686099	491413	459337	739566	681401	1.0423e+06	634047	674653	782974	759849	767738	475212	656973	1.51203e+07	613698	618596	509823	1.51246e+06	693825	688146	966015	1.13578e+07	1.0008e+06	989019	1.0006e+06	4.97892e+06	5.91337e+06	807865	3.27874e+06	-	C04230	ko00564//Glycerophospholipid metabolism;ko05231//Choline metabolism in cancer	Cancers;Lipid metabolism	Human Diseases;Metabolism
POS00251	4-Amino-5-hydroxymethyl-2-methylpyrimidine	0.841927	-	-	-	533.016	140.082	370629	5.48391e+06	3.15892e+06	6.00945e+06	4.56759e+07	4.43649e+07	1.22533e+08	4.16212e+07	267552	3.79559e+06	1.04383e+07	2.40233e+08	3.38807e+07	2.51603e+06	1.96165e+07	3.41096e+07	4.90606e+06	4.0691e+07	252335	1.11241e+07	3.72822e+07	4.0835e+07	4.60029e+06	1.8337e+06	4.63269e+07	3.89023e+07	7.70681e+07	3.54375e+07	1.51001e+07	6.41988e+06	1.34649e+08	9.54519e+06	-	C01279	ko01100//Metabolic pathways;ko02010//ABC transporters;ko00730//Thiamine metabolism	Global and overview maps;Membrane transport;Metabolism of cofactors and vitamins	Environmental Information Processing;Metabolism
POS00252	Deoxycytosine	0.835685	-	-	-	501.452	98.0713	1.18804e+07	9.07219e+06	1.9991e+07	1.17197e+07	8.35839e+06	1.70363e+07	1.07957e+07	932289	7.03961e+06	2.46296e+07	3.19755e+07	9.93693e+06	1.53886e+06	7.41744e+06	1.69485e+07	4.55757e+07	1.07318e+06	2.30322e+07	1.1635e+07	1.98105e+07	7.41224e+06	1.28553e+06	8.95623e+06	1.14981e+07	1.58525e+07	3.53082e+06	1.62171e+07	3.80245e+06	1.41745e+07	1.14197e+07	1.43842e+07	1.13733e+07	-	-	-	-	-
POS00253	2-Methyl-1,3-cyclohexadiene	0.834964	-	-	-	53.3316	95.0855	2.20457e+06	9.65483e+06	264425	3.84128e+06	4.90441e+06	5.10524e+06	4.47938e+06	3.93655e+06	3.90083e+06	8.48938e+06	5.51429e+06	2.62528e+06	3.31463e+06	4.4392e+06	5.5667e+06	4.88495e+06	3.91307e+06	5.4687e+06	4.65096e+06	4.69324e+06	5.0779e+06	4.29347e+06	4.57771e+06	4.21409e+06	5.40323e+06	4.34154e+06	287404	4.55062e+06	5.0465e+06	4.09457e+06	259297	4.22921e+06	Olefins	-	-	-	-
POS00254	Pro Lys	0.833496	-	-	-	34.1566	244.165	1.48861e+06	2.23346e+06	2.30765e+06	3.4013e+06	2.87378e+06	902522	1.80245e+06	2.27923e+06	6.76209e+06	5.58419e+06	6.23378e+06	6.49679e+06	7.9204e+06	7.58968e+06	7.79117e+06	7.37707e+06	3.45504e+06	6.33557e+06	1.22357e+07	1.32449e+07	9.11944e+06	8.96502e+06	4.1172e+06	5.58436e+06	4.24957e+06	8.49678e+06	7.8207e+06	8.23384e+06	9.23234e+06	5.00422e+06	1.07861e+07	1.03497e+07	-	-	-	-	-
POS00255	3-Aminopropanal	0.833213	-	-	-	31.626	74.06	1.12953e+07	1.10324e+07	1.24594e+07	1.18155e+07	1.09571e+07	1.17701e+07	1.29703e+07	1.03999e+07	1.76699e+07	1.24457e+07	1.59408e+07	1.98109e+07	1.43065e+07	1.70995e+07	1.96478e+07	2.09603e+07	2.18896e+07	2.27558e+07	2.96132e+07	2.71919e+07	2.82207e+07	1.88783e+07	2.19365e+07	2.13504e+07	9.22076e+06	2.03065e+07	2.07962e+07	1.76527e+07	2.23802e+07	2.07995e+07	2.47998e+07	2.62654e+07	Organooxygen compounds	C05665	ko00410//beta-Alanine metabolism	Metabolism of other amino acids	Metabolism
POS00256	Lys Ala	0.830206	-	-	-	28.2384	218.15	6.79927e+07	7.6145e+07	1.26023e+07	9.41473e+06	8.24592e+07	1.08542e+08	1.88926e+07	2.01488e+07	4.21183e+07	4.84951e+07	4.89216e+07	4.37448e+07	5.19645e+07	5.37092e+07	6.81204e+07	6.32912e+07	6.03038e+07	6.03795e+07	1.32437e+08	1.27205e+08	5.9397e+06	1.30946e+07	4.80008e+07	4.67031e+07	4.90272e+07	7.62826e+07	6.07704e+07	5.99005e+07	2.28155e+07	2.09776e+07	3.01335e+07	3.85854e+07	-	-	-	-	-
POS00257	PE(18:2(9Z,12Z)/0:0)	0.829549	-	-	-	394.204	478.293	1.46974e+06	1.48501e+06	1.34192e+06	2.11871e+06	2.33566e+06	1.93215e+06	1.91183e+06	2.16476e+06	3.93476e+06	3.29933e+06	3.30635e+06	3.42548e+06	2.16975e+06	2.02457e+06	2.4043e+06	2.82219e+06	1.96466e+08	4.29859e+06	4.46763e+06	3.88981e+06	9.95539e+06	3.56978e+06	2.58798e+06	5.16093e+06	8.48128e+07	4.6366e+06	5.36368e+06	3.15634e+06	2.17529e+07	3.4968e+07	2.82467e+06	2.08865e+07	Glycerophospholipids	-	-	-	-
POS00258	Dimethicone	0.8293	-	-	-	534.624	163.098	1.23392e+07	1.04469e+07	1.00485e+08	1.01216e+07	1.08041e+07	2.0607e+08	7.06196e+07	5.69132e+07	4.44512e+08	1.32686e+08	1.04024e+07	6.51716e+07	1.10503e+07	1.26511e+08	1.54421e+07	8.49687e+07	1.44084e+07	5.90388e+07	3.01887e+08	2.7592e+08	7.43947e+07	1.6341e+07	1.11983e+07	1.56123e+08	1.50189e+07	1.13655e+08	1.84971e+07	1.55938e+08	8.41204e+07	1.05202e+07	1.0693e+08	1.6291e+07	-	-	-	-	-
POS00259	Leu Trp Val Lys	0.826715	-	-	-	424.025	545.341	217807	161171	226129	242996	198282	193240	287985	345310	506142	572488	601929	583457	353357	373847	428764	636562	1.01821e+07	529734	1.00091e+06	570235	1.28496e+06	670513	402624	638829	5.39603e+06	734829	1.04071e+06	435977	2.59978e+06	4.71452e+06	524997	2.9379e+06	-	-	-	-	-
POS00260	LysoPC(18:2(9Z,12Z))	0.824704	-	-	-	380.592	520.34	1.22096e+06	936420	1.60986e+06	1.45015e+06	1.74586e+06	1.55703e+06	1.20938e+06	1.81837e+06	596250	1.56055e+06	1.78318e+06	1.48237e+06	2.61915e+06	776464	1.62014e+06	1.27336e+06	2.24699e+06	1.13827e+06	1.43761e+06	1.23701e+06	1.18614e+06	1.43289e+06	1.40387e+06	1.4593e+06	1.043e+06	985887	1.6243e+06	1.47388e+06	1.22987e+06	1.9612e+06	1.21201e+06	1.50725e+06	Glycerophospholipids	C04230	ko00564//Glycerophospholipid metabolism;ko05231//Choline metabolism in cancer	Cancers;Lipid metabolism	Human Diseases;Metabolism
POS00261	Ectoine	0.822601	-	-	-	36.2891	143.081	2.31178e+07	2.43817e+07	1.0462e+07	9.59069e+06	2.37187e+07	2.8333e+07	4.09465e+07	4.50485e+07	3.57218e+07	4.33884e+07	2.02961e+07	1.7545e+07	4.92633e+07	4.51432e+07	2.74306e+07	2.87519e+07	1.76602e+07	1.3592e+07	3.42762e+07	3.14228e+07	3.10698e+07	3.42317e+07	2.95669e+07	3.40281e+07	2.35385e+07	3.31224e+07	1.39429e+07	1.57504e+07	1.86826e+07	1.60736e+07	1.7374e+07	2.37399e+07	-	C06231	ko01100//Metabolic pathways;ko01120//Microbial metabolism in diverse environments;ko00260//Glycine, serine and threonine metabolism	Amino acid metabolism;Global and overview maps	Metabolism
POS00262	Zalcitabine	0.82047	-	-	-	29.8688	212.103	1.63435e+09	1.79619e+09	1.99056e+09	1.94083e+09	1.84433e+09	1.8953e+09	2.53215e+09	2.57583e+09	1.90855e+09	2.25749e+09	2.05687e+09	1.99305e+09	1.74448e+09	1.76851e+09	1.89281e+09	1.78396e+09	1.78496e+09	2.03756e+09	1.54237e+09	1.61443e+09	2.06578e+09	1.82338e+09	1.82372e+09	1.78113e+09	1.55981e+09	1.78538e+09	2.24566e+09	2.11211e+09	1.35496e+09	1.3229e+09	1.66714e+09	1.73871e+09	Oxepanes	C07207	ko04976//Bile secretion	Digestive system	Organismal Systems
POS00263	(2-Methoxyethoxy)propanoic acid	0.813279	-	-	-	497.245	149.082	7.50301e+06	1.45994e+06	7.75344e+06	6.70625e+06	4.66322e+06	5.34457e+06	4.44908e+06	1.11868e+07	817934	3.76828e+06	8.39355e+06	4.94507e+06	1.78926e+07	6.01603e+06	6.06967e+06	1.07523e+07	1.15696e+07	1.02727e+07	8.06009e+06	1.4099e+07	1.37456e+06	7.38493e+06	3.27846e+06	1.55748e+07	1.21146e+07	404677	7.16267e+06	1.33685e+07	1.66941e+07	3.17054e+06	1.61268e+07	6.11521e+06	Carboxylic acids and derivatives	-	-	-	-
POS00264	Alanine	0.81293	-	-	-	31.2319	90.0549	2.63706e+08	2.86142e+08	1.71167e+08	3.79025e+08	3.06305e+08	3.11013e+08	2.26081e+08	2.08853e+08	3.89997e+08	1.78663e+08	3.83135e+08	3.51141e+08	4.9156e+08	4.79499e+08	4.28485e+08	4.15989e+08	3.84136e+08	3.90215e+08	4.46912e+08	4.49506e+08	4.30166e+08	3.97704e+08	3.60267e+08	3.4595e+08	3.8676e+08	4.32005e+08	3.99e+08	3.53024e+08	3.82154e+08	3.80489e+08	3.50424e+08	3.8838e+08	Carboxylic acids and derivatives	C00133	ko01100//Metabolic pathways;ko04742//Taste transduction	Global and overview maps;Sensory system	Metabolism;Organismal Systems
POS00265	Indoline	0.812374	C8H9N	496-15-1	119.073	174.722	120.081	1.28565e+07	1.46168e+07	9.69131e+06	1.21835e+07	601733	549349	856452	1.55675e+07	2.47331e+07	1.81735e+07	1.31512e+07	2.43308e+07	2.25624e+07	1.50438e+07	2.97499e+07	1.96574e+07	2.31838e+07	3.14718e+07	3.15529e+07	3.37896e+07	4.21514e+07	3.38427e+07	2.96425e+07	3.47224e+07	1.12968e+06	3.16153e+07	1.82867e+07	2.99008e+07	3.48084e+07	3.33544e+07	3.9289e+07	3.94558e+07	-	-	-	-	-
POS00266	THTC	0.811506	-	-	-	56.3931	133.032	1.86412e+07	2.00592e+07	2.08387e+07	2.55399e+07	1.56764e+07	1.54261e+07	2.07137e+07	2.2614e+07	3.8882e+07	2.50346e+07	4.24423e+07	4.33682e+07	3.38862e+07	3.55468e+07	4.80276e+07	4.87938e+07	4.87058e+07	5.25415e+07	5.55863e+07	5.85856e+07	7.14636e+07	5.79661e+07	5.2661e+07	5.53389e+07	5.22329e+07	5.35024e+07	5.4963e+07	5.34136e+07	6.2396e+07	6.42596e+07	6.7571e+07	7.08151e+07	-	-	-	-	-
POS00267	N-a-Acetylcitrulline	0.80875	-	-	-	33.3401	218.113	4.15913e+07	4.47341e+07	5.42145e+07	4.96756e+07	7.11267e+07	6.59611e+07	6.87181e+07	6.94276e+07	5.73632e+07	5.93147e+07	6.01595e+07	5.86002e+07	1.30128e+08	1.09131e+08	7.66509e+07	7.90928e+07	3.7726e+07	4.43044e+07	7.38126e+07	7.1106e+07	3.10866e+07	7.9368e+07	4.51387e+07	4.36431e+07	1.47013e+08	1.981e+08	7.58142e+07	7.62243e+07	4.08324e+07	3.79436e+07	3.90144e+07	4.31199e+07	Carboxylic acids and derivatives	C15532	ko01100//Metabolic pathways;ko01230//Biosynthesis of amino acids;ko00220//Arginine biosynthesis	Amino acid metabolism;Global and overview maps	Metabolism
POS00268	PC(16:0/3:1(2E))	0.80609	-	-	-	444.321	550.351	781463	653400	331931	750098	847256	768236	689287	898849	1.70529e+06	1.23039e+06	1.02656e+06	760388	363139	578784	491800	816160	799373	989220	629116	1.03705e+06	772034	892202	881226	777109	577162	659474	441961	682938	445956	213407	265438	540724	-	-	-	-	-
POS00269	LysoPC(16:1(9Z))	0.804944	-	-	-	389.097	494.324	713011	410139	260879	545832	652634	729863	1.97252e+06	1.7107e+06	2.07093e+06	1.51474e+06	970911	1.67949e+06	638816	606965	750485	1.21872e+06	3.5312e+07	1.73763e+06	1.89878e+06	1.52444e+06	1.46174e+06	1.20646e+06	804102	1.71985e+06	9.37039e+06	810608	3.46243e+06	821138	1.46485e+06	4.93787e+06	614941	1.81457e+06	Glycerophospholipids	C04230	ko00564//Glycerophospholipid metabolism;ko05231//Choline metabolism in cancer	Cancers;Lipid metabolism	Human Diseases;Metabolism
POS00270	Valyl-Hydroxyproline	0.802701	-	-	-	529.528	231.135	3.65808e+06	1.03328e+07	3.79144e+06	2.98878e+06	454205	2.96509e+06	4.1609e+06	465487	8.83541e+06	3.01719e+06	1.27153e+07	1.21427e+06	324982	2.62518e+06	857712	8.00999e+06	4.03325e+06	757213	2.63649e+06	3.27994e+06	6.52941e+06	3.97345e+06	3.65245e+06	2.61641e+06	5.85771e+06	379034	4.83579e+06	493588	876096	1.12171e+07	3.47051e+06	7.08389e+06	Carboxylic acids and derivatives	-	-	-	-
POS00271	2',4'-Dimethylacetophenone	0.802275	-	-	-	535.157	149.095	1.7907e+07	7.39028e+06	9.38557e+06	1.62512e+06	7.87707e+06	5.79698e+07	4.1764e+06	4.31656e+07	1.56476e+06	5.5311e+07	4.67854e+07	1.80919e+06	1.94886e+06	1.89644e+07	1.74239e+06	1.55375e+06	6.63699e+06	1.28611e+07	1.81015e+07	1.82726e+06	7.77444e+06	8.27883e+06	1.9636e+06	1.37704e+06	1.45319e+07	2.11029e+07	6.25851e+06	1.17271e+07	1.34115e+07	1.68649e+07	1.85022e+07	3.41294e+07	Benzene and substituted derivatives	-	-	-	-
POS00272	Thr Phe	0.800093	-	-	-	175.27	267.134	1.6908e+06	1.4996e+06	1.79294e+06	1.98643e+06	1.47761e+06	1.50267e+06	1.62183e+06	2.05378e+06	3.07325e+06	1.39189e+06	2.26187e+06	2.34704e+06	2.53536e+06	2.56609e+06	3.76385e+06	4.48797e+06	507553	2.79651e+06	2.72106e+06	2.33264e+06	2.88767e+06	3.4944e+06	2.82924e+06	1.88464e+06	788788	3.58195e+06	3.35282e+06	2.91296e+06	1.93154e+06	1.91853e+06	3.16323e+06	2.13656e+06	-	-	-	-	-
POS00273	Ile Gln	0.791039	-	-	-	63.6648	260.16	7.79146e+06	3.34218e+06	3.85239e+06	4.94946e+06	3.3396e+06	3.92014e+06	2.39545e+06	3.1825e+06	2.5466e+06	2.48498e+06	2.98507e+06	2.5623e+06	1.54903e+06	1.84841e+06	1.74164e+06	2.03496e+06	1.75265e+06	2.77462e+06	3.36725e+06	4.0644e+06	605958	732135	1.48886e+06	1.39889e+06	1.21584e+06	1.03405e+06	2.35848e+06	2.97439e+06	1.56173e+06	1.00632e+06	1.61719e+06	1.7157e+06	-	-	-	-	-
POS00274	Nalpha-Acetyl-L-arginine	0.790983	-	-	-	30.9789	217.129	7.80669e+07	8.94467e+07	1.74593e+07	1.10245e+07	7.87251e+07	1.08206e+08	1.97905e+07	2.3086e+07	5.64391e+07	7.61388e+07	4.73366e+07	4.35656e+07	2.43215e+07	2.54174e+07	8.34706e+07	6.57272e+07	4.11821e+07	5.14699e+07	6.9298e+07	6.58974e+07	5.62972e+06	2.43036e+07	5.65772e+07	5.14644e+07	6.58228e+07	1.15891e+08	8.25851e+07	8.75916e+07	4.74124e+07	4.23705e+07	3.46103e+07	4.22161e+07	-	-	-	-	-
POS00275	Inosine	0.788339	C10H12N4O5	58-63-9	268.081	134.909	269.088	1.29924e+08	1.39272e+08	1.7417e+08	1.94059e+08	1.49494e+08	1.57078e+08	1.54982e+08	1.61073e+08	2.14689e+08	2.75713e+08	2.6278e+08	2.63179e+08	2.98417e+08	1.78618e+08	2.44038e+08	1.58107e+08	7.30561e+07	2.21619e+08	2.36583e+08	2.37392e+08	1.4205e+08	2.31684e+08	2.19646e+08	2.17559e+08	6.23145e+07	2.54066e+08	2.10303e+08	2.63815e+08	1.99402e+08	1.03783e+08	2.41741e+08	2.21408e+08	Purine nucleosides	C00294	ko01100//Metabolic pathways;ko00230//Purine metabolism	Global and overview maps;Nucleotide metabolism	Metabolism
POS00276	Val Met	0.786795	-	-	-	154.889	249.127	710518	532737	1.34132e+06	1.627e+06	967336	1.28493e+06	1.30877e+06	1.26604e+06	871739	308529	764217	852510	254958	664416	942127	1.41043e+06	54103.4	605637	1.07178e+06	867989	577877	657371	293981	250360	83842	561379	1.20506e+06	1.30211e+06	896248	345609	943985	944472	-	-	-	-	-
POS00277	o-Xylene	0.785774	-	-	-	89.0255	107.085	8.98109e+06	8.31385e+06	8.57215e+06	9.20282e+06	1.21749e+07	2.84471e+07	9.58012e+06	4.22868e+06	2.50571e+07	9.02525e+06	9.86123e+06	9.07567e+06	8.17389e+06	9.13635e+06	1.3976e+07	5.68123e+06	4.3316e+06	9.97123e+06	8.48953e+06	1.72112e+07	1.00388e+07	1.9429e+07	6.03285e+06	1.37286e+07	1.14531e+07	5.79678e+06	533300	9.36471e+06	7.0598e+06	8.01639e+06	9.06242e+06	8.58323e+06	Benzene and substituted derivatives	C07212	ko01100//Metabolic pathways;ko01120//Microbial metabolism in diverse environments;ko01220//Degradation of aromatic compounds	Global and overview maps	Metabolism
POS00278	PC(O-18:1(11Z)/0:0)	0.785552	-	-	-	444.554	508.376	2.06002e+06	1.778e+06	2.44878e+06	4.23112e+06	5.92522e+06	5.82043e+06	5.27618e+06	4.23914e+06	1.0897e+07	9.34422e+06	5.03321e+06	6.00878e+06	2.9409e+06	4.34404e+06	4.19564e+06	4.60146e+06	2.1713e+06	4.3964e+06	5.79312e+06	3.5382e+06	8.60684e+06	6.05305e+06	6.4827e+06	6.56231e+06	4.95905e+06	2.96287e+06	2.83417e+07	4.30688e+06	5.06591e+06	1.51025e+07	5.4061e+06	9.57957e+06	-	-	-	-	-
POS00279	Val Gln	0.785484	-	-	-	38.0416	246.145	4.27406e+06	7.74785e+06	5.98618e+06	7.37497e+06	4.4444e+06	5.56302e+06	4.75403e+06	1.04028e+07	2.57287e+06	8.13572e+06	4.61069e+06	2.31808e+06	1.84111e+06	1.44661e+06	1.4252e+06	1.49896e+06	353427	694991	3.19478e+06	2.63009e+06	509940	1.42819e+06	533833	383054	1.40529e+06	717376	1.30838e+06	2.89151e+06	3.11259e+06	719333	2.68046e+06	1.27124e+06	-	-	-	-	-
POS00280	(E)-4-stilbenol	0.784207	-	-	-	402.671	197.096	1.88274e+06	1.88082e+06	1.93324e+06	1.95028e+06	1.92496e+06	1.9277e+06	1.91776e+06	2.02622e+06	2.01755e+06	2.05813e+06	1.94503e+06	1.95045e+06	1.87468e+06	1.92706e+06	2.08286e+06	1.84293e+06	1.95848e+06	1.9912e+06	1.95073e+06	1.87128e+06	1.96576e+06	1.9209e+06	2.02768e+06	1.83182e+06	1.74039e+06	1.79385e+06	1.9142e+06	1.86812e+06	1.80562e+06	1.97336e+06	1.78932e+06	2.01649e+06	-	-	-	-	-
POS00281	N-Hydroxypentobarbital	0.775123	-	-	-	162.667	243.134	988576	860237	2.38223e+06	3.49827e+06	1.61194e+06	1.92317e+06	1.02566e+06	1.28113e+06	1.18985e+06	706044	1.08883e+06	1.02992e+06	838955	886374	1.10529e+06	1.14828e+06	562242	429220	697361	637867	592365	798052	532283	489700	1.21777e+06	954695	1.92882e+06	1.37129e+06	2.82001e+06	1.7996e+06	932306	2.31931e+06	-	-	-	-	-
POS00282	TRYPTOPHAN	0.770228	-	-	-	175.029	243.053	541556	665155	591524	664964	467281	467132	719975	665464	1.05393e+06	847665	1.15494e+06	1.27704e+06	1.0465e+06	1.11569e+06	1.20717e+06	1.14174e+06	1.41948e+06	1.32524e+06	1.41738e+06	1.49639e+06	1.66203e+06	1.47192e+06	1.39057e+06	2.00148e+06	1.90844e+06	1.60889e+06	1.31975e+06	1.43852e+06	1.70112e+06	2.00821e+06	1.70169e+06	1.97857e+06	Indoles and derivatives	-	-	-	-
POS00283	Ser Pro Val	0.765859	-	-	-	151.669	302.171	769722	827355	702551	857490	522497	438456	394410	571636	2.10706e+06	1.19799e+06	2.01975e+06	2.09927e+06	2.15192e+06	2.28378e+06	2.34248e+06	2.42528e+06	718973	1.67404e+06	1.27405e+06	1.23455e+06	2.07517e+06	1.97073e+06	1.35889e+06	994874	830319	1.73349e+06	1.38546e+06	1.77091e+06	971371	1.00716e+06	1.48259e+06	1.6009e+06	-	-	-	-	-
POS00284	9,9-dibromo-8-nonenoic acid	0.760445	-	-	-	647.628	312.942	6.43385e+06	6.22514e+06	7.95269e+06	7.1776e+06	6.12802e+06	6.39881e+06	6.55158e+06	7.01565e+06	6.07647e+06	7.49238e+06	6.73056e+06	6.90737e+06	7.94071e+06	7.27199e+06	6.65338e+06	5.62288e+06	7.93514e+06	5.98087e+06	7.27149e+06	7.10672e+06	6.6e+06	7.08778e+06	6.79694e+06	6.07768e+06	5.5892e+06	6.44447e+06	6.39055e+06	7.05816e+06	5.63313e+06	7.84542e+06	5.56365e+06	7.66222e+06	-	-	-	-	-
POS00285	Gly Arg Arg Arg	0.760154	-	-	-	398.539	544.34	3.24095e+06	3.07922e+06	3.17576e+06	4.16087e+06	3.86088e+06	3.19078e+06	5.6978e+06	4.08561e+06	4.32317e+06	4.0285e+06	5.50489e+06	6.70034e+06	7.225e+06	6.83316e+06	5.56911e+06	4.43347e+06	1.39071e+08	4.59181e+06	6.44609e+06	3.16548e+06	1.1262e+07	4.28623e+06	5.02751e+06	7.67411e+06	8.86888e+07	6.76175e+06	7.68005e+06	4.07837e+06	4.011e+07	6.48263e+07	5.12779e+06	3.14128e+07	-	-	-	-	-
POS00286	2,5-Dimethylpyrazine	0.759228	C6H8N2	123-32-0	108.069	29.8707	109.076	5.28745e+07	5.93987e+07	6.70205e+07	6.42457e+07	6.11899e+07	5.95161e+07	8.67224e+07	8.86181e+07	6.30018e+07	7.67429e+07	6.73619e+07	6.5627e+07	5.94561e+07	5.62522e+07	6.26856e+07	5.98557e+07	6.01821e+07	6.81646e+07	4.975e+07	5.19276e+07	7.14088e+07	5.98939e+07	6.10504e+07	5.5524e+07	5.18466e+07	5.7909e+07	7.38817e+07	7.26372e+07	4.49893e+07	4.13241e+07	5.52506e+07	5.76784e+07	Diazines	-	-	-	-
POS00287	PE(20:2(11Z,14Z)/0:0)	0.756552	-	-	-	431.483	506.324	6806.7	9771.65	25486	48556.2	43922.4	32171.5	19758.2	42705.9	82454.6	80619.6	28452.8	58339	42308.1	63960.6	16650.2	26625.1	3.2467e+06	45221	116219	86781.5	178703	41936.9	38061.4	53220.8	2.71927e+06	76061.6	90773.4	39900.7	349478	1.15906e+06	29687.7	504162	-	-	-	-	-
POS00288	Isoglutamine	0.756291	-	-	-	56.8145	147.076	738376	2.32852e+06	2.64476e+06	3.28074e+06	1.87511e+06	1.41056e+06	2.09725e+06	1.79888e+06	2.68755e+06	1.44696e+07	2.68906e+06	3.06116e+06	3.02092e+06	1.90626e+07	2.00379e+06	1.20503e+06	1.19781e+06	1.30965e+07	2.54695e+06	3.16366e+06	1.89375e+07	2.57993e+06	2.69204e+06	1.83963e+07	1.16468e+06	2.34567e+06	1.04641e+06	1.92157e+06	2.0282e+06	1.06469e+06	2.21407e+06	1.89536e+06	-	C16673	ko00340//Histidine metabolism	Amino acid metabolism	Metabolism
POS00289	(E)-2-Butenyl-4-methyl-threonine	0.753794	-	-	-	465.975	188.128	115954	148549	216144	129665	60561.4	142600	150361	155041	437905	112367	111077	76685.5	168659	67582.2	114098	50831.7	99496.3	138326	117038	164095	64196.7	106591	126808	49302.5	75408.1	80830.9	123035	66941.4	59322.2	344841	156902	246139	-	-	-	-	-
POS00290	Saxitoxin	0.751104	-	-	-	223.171	300.144	297724	348992	282559	265555	312712	282719	295618	284465	671921	1.16804e+06	962057	1.18086e+06	274373	909804	1.16577e+06	1.13859e+06	733090	1.38733e+06	445939	734579	1.2317e+06	1.13561e+06	1.04135e+06	1.23489e+06	1.28843e+06	992157	875234	818480	1.41412e+06	2.13728e+06	1.06187e+06	1.47879e+06	Saxitoxins, gonyautoxins, and derivatives	-	-	-	-
POS00291	PC(18:2(2E,4E)/0:0)	0.750262	-	-	-	396.95	520.34	1.13246e+07	1.08594e+07	1.26983e+07	1.47814e+07	1.64114e+07	1.52149e+07	2.18503e+07	1.9718e+07	3.18453e+07	2.87875e+07	3.82572e+07	4.03364e+07	2.07705e+07	2.2501e+07	2.4684e+07	2.56155e+07	1.15389e+09	3.22812e+07	3.57027e+07	2.80512e+07	8.03442e+07	3.15658e+07	1.99572e+07	3.24591e+07	6.88844e+08	3.71102e+07	4.65565e+07	2.63783e+07	2.27152e+08	3.34415e+08	3.01402e+07	2.27324e+08	-	-	-	-	-
POS00292	Glutathione	0.749471	C10H17N3O6S	70-18-8	307.084	44.6559	308.091	3.52541e+08	4.08082e+08	5.04847e+08	5.90916e+08	6.26538e+08	4.07897e+08	5.4479e+08	4.70016e+08	3.29535e+08	5.1208e+08	5.19518e+08	4.76314e+08	5.28517e+08	4.93412e+08	2.3135e+08	2.30591e+08	2.64863e+08	3.11291e+08	2.25503e+08	3.20869e+08	3.78303e+08	4.93552e+08	4.02297e+08	4.12036e+08	1.55781e+08	3.1459e+08	4.2143e+08	2.98696e+08	5.44438e+08	3.07046e+08	3.16053e+08	3.22144e+08	Carboxylic acids and derivatives	C00051	ko01100//Metabolic pathways;ko02010//ABC transporters;ko00270//Cysteine and methionine metabolism;ko04976//Bile secretion;ko00480//Glutathione metabolism;ko04918//Thyroid hormone synthesis	Amino acid metabolism;Digestive system;Endocrine system;Global and overview maps;Membrane transport;Metabolism of other amino acids	Environmental Information Processing;Metabolism;Organismal Systems
POS00293	Ile Met Gly	0.749237	-	-	-	149.514	320.163	251881	423711	195213	231175	194738	209806	127576	227821	418545	190142	611615	507612	747924	777542	584100	482479	477690	345127	450529	495046	184952	294850	326879	310353	515706	486222	475525	384602	284946	220418	320821	488468	-	-	-	-	-
POS00294	Flumazenil acid	0.747545	-	-	-	157.822	276.075	1.13965e+06	1.20245e+06	831394	874490	1.11914e+06	1.27757e+06	1.1107e+06	1.16327e+06	891227	544485	1.10958e+06	1.04909e+06	1.1546e+06	1.02498e+06	878773	896689	882924	1.02769e+06	1.11158e+06	446850	369055	814563	1.16664e+06	1.35086e+06	902219	368370	879912	788152	886973	1.00487e+06	864679	1.0227e+06	-	-	-	-	-
POS00295	PAF	0.744567	-	-	-	467.251	524.371	1.6941e+07	1.2086e+07	1.24813e+07	2.44164e+07	3.11648e+07	1.70336e+07	2.44411e+07	2.03679e+07	3.4243e+07	2.38282e+07	2.53863e+07	3.59866e+07	1.65949e+07	2.27191e+07	1.76546e+07	2.09247e+07	2.16589e+07	2.85625e+07	3.59595e+07	2.11683e+07	3.86102e+07	3.02171e+07	2.9699e+07	3.84378e+07	1.48145e+07	2.54209e+07	8.65445e+07	1.52705e+07	3.20046e+07	3.15634e+07	1.61984e+07	3.38913e+07	Glycerophospholipids	C04598	ko01100//Metabolic pathways;ko04080//Neuroactive ligand-receptor interaction;ko05310//Asthma;ko00565//Ether lipid metabolism	Global and overview maps;Immune diseases;Lipid metabolism;Signaling molecules and interaction	Environmental Information Processing;Human Diseases;Metabolism
POS00296	Ile Pro Val	0.74206	-	-	-	195.104	328.223	451550	384705	844078	945381	606110	755688	740872	911908	1.52604e+06	1.21597e+06	972325	417238	1.38039e+06	1.41332e+06	1.82825e+06	1.35039e+06	524877	1.24852e+06	731953	800622	841385	1.07985e+06	472929	291958	881296	1.1639e+06	1.07179e+06	957422	440610	335857	1.42281e+06	667020	-	-	-	-	-
POS00297	Isoprenyl alcohol	0.738402	-	-	-	54.0001	87.0804	1.69763e+07	1.66884e+07	1.07231e+07	8.77372e+06	1.44791e+07	1.71556e+07	1.09606e+07	1.64098e+07	1.46722e+07	1.45543e+07	1.01221e+07	8.59922e+06	1.07808e+07	8.94905e+06	1.79374e+07	7.14063e+06	1.04601e+07	9.54847e+06	9.93529e+06	8.43519e+06	1.5478e+07	1.56883e+07	1.72158e+07	8.00536e+06	1.08552e+07	1.03258e+07	1.76284e+07	1.54081e+07	1.15204e+07	9.9098e+06	1.07406e+07	1.45245e+07	Organooxygen compounds	-	-	-	-
POS00298	Homoserine lactone	0.735646	-	-	-	14.7301	102.055	1.7147e+06	832704	748464	849882	478096	746157	931679	844945	906026	1.28395e+06	981176	2.00604e+06	501344	74856.4	951242	374692	777415	1.50476e+06	1.37993e+06	322019	873097	471015	1.44001e+06	1.47862e+06	883718	267257	886370	119136	1.18985e+06	755421	407747	794086	-	-	-	-	-
POS00299	Lauryl diethanolamide	0.733459	-	-	-	379.094	288.253	2.00238e+06	1.75534e+06	4.64621e+06	4.04966e+06	2.83184e+06	3.25157e+06	5.87517e+06	5.868e+06	444657	326852	335986	362529	307705	316232	554646	316954	5.15757e+06	4.92698e+06	4.45864e+06	4.58789e+06	6.1158e+06	5.63345e+06	5.69151e+06	5.29236e+06	5.4046e+06	5.82637e+06	6.38169e+06	6.22234e+06	5.81593e+06	4.70229e+06	5.13529e+06	5.52715e+06	Fatty Acyls	-	-	-	-
POS00300	2-Linoleoyl Glycerol	0.73093	-	-	-	481.757	355.284	264248	182076	431560	381079	447880	292687	307694	270297	1.01246e+06	625683	395375	690934	739927	505805	381101	624143	3.77548e+06	310362	666655	259733	847427	516330	165783	240893	1.46802e+06	302677	650413	369349	429018	459724	202969	437122	-	-	-	-	-
POS00301	N-Formyl-4-amino-5-aminomethyl-2-methylpyrimidine	0.730244	-	-	-	527.244	167.093	1.71934e+07	2.59274e+07	7.63264e+07	7.99304e+07	3.56879e+07	4.69993e+07	1.12962e+08	5.2915e+07	7.22916e+07	3.0307e+07	6.41819e+07	1.50409e+06	1.58085e+07	2.20941e+07	2.24207e+06	1.97877e+07	1.76426e+06	2.9179e+06	1.66106e+07	1.64503e+06	4.99269e+07	3.37974e+06	6.08909e+07	7.21216e+07	2.14942e+06	4.5686e+07	4.72576e+06	7.5114e+07	1.95798e+06	4.75951e+06	1.55981e+06	1.71552e+06	-	C19872	ko01100//Metabolic pathways;ko02010//ABC transporters;ko00730//Thiamine metabolism	Global and overview maps;Membrane transport;Metabolism of cofactors and vitamins	Environmental Information Processing;Metabolism
POS00302	Isoleucyl-Isoleucine	0.725515	-	-	-	194.657	245.186	9.51587e+06	7.538e+06	2.72905e+07	2.65472e+07	1.68257e+07	2.1382e+07	1.8356e+07	2.01587e+07	4.24671e+06	8.84961e+06	3.3421e+06	3.72367e+06	3.51682e+06	2.55403e+06	4.1617e+06	5.57519e+06	152438	1.98721e+06	6.44511e+06	4.69067e+06	1.94871e+06	2.28496e+06	916883	544531	158096	1.81881e+06	6.7904e+06	6.68662e+06	4.55105e+06	1.4202e+06	3.79473e+06	5.65705e+06	Carboxylic acids and derivatives	-	-	-	-
POS00303	Pro Pro Leu	0.722314	-	-	-	186.075	326.207	1.1649e+06	1.06234e+06	1.64798e+06	1.89463e+06	1.09453e+06	1.11225e+06	710013	828757	3.03848e+06	2.19223e+06	2.06926e+06	1.97313e+06	2.42515e+06	2.21222e+06	3.0519e+06	2.70479e+06	602618	1.82593e+06	1.92894e+06	2.17874e+06	2.17034e+06	2.61218e+06	1.36832e+06	944962	638178	1.68765e+06	1.79807e+06	2.24546e+06	1.13581e+06	958129	1.62953e+06	1.59451e+06	-	-	-	-	-
POS00304	L-allo-Threonine	0.721894	-	-	-	31.523	120.065	6.90251e+07	7.18834e+07	6.46569e+07	7.11061e+07	7.13238e+07	6.83647e+07	6.6423e+07	6.38152e+07	1.08026e+08	8.65487e+07	1.07306e+08	1.05982e+08	9.19727e+07	9.63732e+07	1.23351e+08	1.15865e+08	1.32252e+08	1.45298e+08	1.69806e+08	1.7602e+08	1.56353e+08	1.27564e+08	1.37148e+08	1.36759e+08	5.39561e+07	1.26024e+08	1.39152e+08	1.20874e+08	1.45857e+08	1.37099e+08	1.47636e+08	1.70219e+08	Carboxylic acids and derivatives	C05519	ko01100//Metabolic pathways;ko00260//Glycine, serine and threonine metabolism	Amino acid metabolism;Global and overview maps	Metabolism
POS00305	3-Methylpyrazole	0.7207	-	-	-	471.381	83.0603	7.55733e+07	3.27699e+07	7.92822e+07	5.63865e+07	1.39234e+08	3.48181e+07	1.01041e+08	3.45436e+07	7.5253e+07	6.66951e+06	5.21011e+07	7.52109e+06	4.28093e+07	6.59309e+07	9.23261e+07	1.06677e+08	4.59322e+07	1.22403e+08	4.87114e+07	6.65791e+07	7.43326e+06	3.96899e+07	6.73205e+07	6.45414e+07	7.2957e+07	3.69693e+07	2.14912e+07	5.39791e+07	5.97439e+07	3.61611e+07	3.80373e+07	4.02003e+07	-	-	-	-	-
POS00306	N-Butyl-1H-pyrazolo[3,4-d]pyrimidin-4-amine	0.715858	-	-	-	527.919	192.124	8.85306e+06	2.20667e+06	879398	6.41717e+06	8.34554e+06	6.48441e+06	3.33974e+06	6.7501e+06	1.03811e+06	6.23504e+06	3.15958e+06	6.75633e+06	6.36789e+06	8.94934e+06	1.36593e+07	1.39761e+06	1.46817e+07	1.25813e+07	2.36601e+06	836218	7.985e+06	7.40297e+06	1.05244e+07	6.25921e+06	1.48355e+07	6.5073e+06	9.39482e+06	5.53948e+06	1.24953e+07	1.47472e+07	4.76135e+06	5.85092e+06	-	-	-	-	-
POS00307	NADH	0.712121	-	-	-	133.573	666.131	1.52829e+06	1.5931e+06	1.15216e+06	1.95648e+06	2.10835e+06	2.62845e+06	1.59413e+06	1.88567e+06	911609	2.40443e+06	4.20469e+06	3.30926e+06	1.20351e+06	1.94761e+06	2.04478e+06	2.67411e+06	1.53753e+06	2.98116e+06	1.64667e+06	1.12942e+06	1.4273e+06	633818	3.60561e+06	3.69199e+06	2.3769e+06	2.34303e+06	632291	1.89924e+06	1.32884e+06	1.54204e+06	2.147e+06	1.54953e+06	(5'->5')-dinucleotides	C00004	ko01100//Metabolic pathways;ko00190//Oxidative phosphorylation;ko04925//Aldosterone synthesis and secretion;ko04020//Calcium signaling pathway	Endocrine system;Energy metabolism;Global and overview maps;Signal transduction	Environmental Information Processing;Metabolism;Organismal Systems
POS00308	Leu Glu	0.711122	-	-	-	130.863	261.144	2.53774e+06	3.1978e+06	1.21697e+07	1.67814e+07	6.42709e+06	8.99514e+06	8.06627e+06	8.11361e+06	3.22373e+06	3.48255e+06	3.54982e+06	2.5542e+06	2.15562e+06	1.94627e+06	2.41821e+06	3.17223e+06	308697	726167	4.09713e+06	3.73642e+06	541788	511749	376016	290315	462600	866719	6.37935e+06	5.65342e+06	5.79308e+06	1.98062e+06	1.81486e+06	4.82367e+06	-	-	-	-	-
POS00309	2-Hydroxyfluorene	0.709322	-	-	-	378.728	183.08	7.42144e+06	7.42793e+06	7.96099e+06	7.7744e+06	7.62272e+06	7.63644e+06	7.8219e+06	8.36407e+06	8.15986e+06	8.14069e+06	7.47668e+06	7.9547e+06	8.00373e+06	7.87643e+06	8.09278e+06	7.96882e+06	7.98537e+06	7.98007e+06	8.01101e+06	7.71182e+06	7.88169e+06	7.92865e+06	7.78024e+06	7.36695e+06	7.17466e+06	7.49263e+06	7.86207e+06	7.93118e+06	7.55452e+06	7.66531e+06	7.18316e+06	7.79245e+06	Fluorenes	-	-	-	-
POS00310	Glycyl-Valine	0.708295	-	-	-	44.3364	175.108	5.2895e+06	5.82688e+06	6.61191e+06	8.1554e+06	5.50269e+06	4.88874e+06	4.56275e+06	4.43673e+06	1.32477e+07	6.93515e+06	1.17979e+07	1.23245e+07	8.40562e+06	8.6719e+06	1.75058e+07	2.67783e+07	2.12494e+06	1.1006e+07	2.00413e+07	3.69058e+07	7.61767e+06	1.34643e+07	6.30736e+06	3.41352e+06	4.98276e+06	9.11628e+06	1.03575e+07	1.68888e+07	1.27075e+07	7.60301e+06	1.98202e+07	1.35728e+07	Carboxylic acids and derivatives	-	-	-	-
POS00311	N-Nitrosomethylvinylamine	0.707073	-	-	-	492.531	87.0553	8.22539e+06	1.10318e+06	1.24678e+07	1.49998e+07	7.76617e+06	7.35111e+07	7.96302e+06	8.64635e+06	4.35226e+07	1.95474e+07	4.35027e+07	2.72848e+07	2.06151e+07	4.63443e+07	1.05866e+07	1.21807e+07	1.58034e+07	1.14165e+06	2.60324e+07	2.77058e+07	6.55091e+07	7.25285e+07	1.46866e+07	8.70233e+06	2.78705e+07	1.10504e+07	3.36151e+07	2.41779e+07	3.22419e+06	8.94217e+06	6.04934e+07	6.16782e+07	-	-	-	-	-
POS00312	1-(8Z,11Z,14Z-eicosatrienoyl)-sn-glycero-3-phosphocholine	0.704714	-	-	-	413.497	546.356	1.13222e+06	1.12279e+06	936916	1.04745e+06	1.17638e+06	1.04847e+06	1.81991e+06	1.55897e+06	1.92644e+06	1.64294e+06	2.49531e+06	2.71424e+06	1.33485e+06	1.39568e+06	1.60135e+06	1.72033e+06	1.60628e+08	2.3515e+06	2.86967e+06	2.24254e+06	7.42052e+06	2.69332e+06	1.55021e+06	2.21321e+06	5.00935e+07	2.36493e+06	3.24725e+06	2.01986e+06	1.22123e+07	2.32142e+07	1.70937e+06	1.86872e+07	-	-	-	-	-
POS00313	5-Acetylamino-6-formylamino-3-methyluracil	0.704646	-	-	-	175.032	227.079	1.50168e+06	1.73188e+06	1.71571e+06	1.86695e+06	1.31364e+06	1.20851e+06	1.77211e+06	1.69061e+06	3.01789e+06	2.26607e+06	3.18297e+06	3.70944e+06	2.87759e+06	2.95439e+06	3.48513e+06	3.40235e+06	4.46444e+06	4.27687e+06	4.22544e+06	4.55767e+06	5.16097e+06	4.7427e+06	4.40818e+06	5.37596e+06	5.34454e+06	5.01692e+06	3.88537e+06	4.25441e+06	5.02203e+06	6.2753e+06	5.41081e+06	6.00709e+06	Diazines	C16365	ko01100//Metabolic pathways;ko01110//Biosynthesis of secondary metabolites;ko00232//Caffeine metabolism	Biosynthesis of other secondary metabolites;Global and overview maps	Metabolism
POS00314	2-Protocatechoylphloroglucinolcarboxylate	0.704533	-	-	-	133.668	307.043	1.5619e+07	1.76855e+07	1.99857e+07	1.97688e+07	1.84202e+07	1.08839e+07	1.83016e+07	2.10025e+07	1.95111e+07	2.42536e+07	2.19562e+07	2.3129e+07	2.86404e+07	2.3116e+07	2.15518e+07	1.01183e+07	1.15627e+07	9.98006e+06	2.1025e+07	1.96487e+07	2.06383e+07	1.99424e+07	2.01471e+07	2.12877e+07	1.04077e+07	1.9916e+07	2.10153e+07	2.35242e+07	1.803e+07	1.87072e+07	1.95327e+07	2.05636e+07	Depsides and depsidones	-	-	-	-
POS00315	Tetraacetylethylenediamine	0.7036	-	-	-	563.799	229.119	3.44325e+06	4.13475e+06	2.65008e+06	2.12794e+06	854566	4.62326e+06	3.44993e+06	1.82961e+06	5.2238e+06	3.48101e+06	3.52229e+06	5.18438e+06	5.78797e+06	461055	3.31854e+06	5.03415e+06	3.48137e+06	4.34293e+06	2.48637e+06	370756	3.41306e+06	640159	634266	5.48891e+06	5.83215e+06	3.95989e+06	3.54214e+06	2.9329e+06	3.95014e+06	1.94973e+06	6.86476e+06	405704	Carboxylic acids and derivatives	-	-	-	-
POS00316	Dihydrozeatin riboside	0.702134	-	-	-	44.6835	354.177	2.71847e+06	3.17135e+06	1.56818e+06	1.28123e+06	3.59553e+06	3.63312e+06	4.43428e+06	6.89757e+06	2.22222e+06	4.09774e+06	2.74522e+06	2.11065e+06	4.12423e+06	4.25581e+06	3.73393e+06	2.376e+06	3.29073e+06	4.06486e+06	4.1254e+06	5.10309e+06	1.59461e+06	1.59458e+06	2.18816e+06	1.85508e+06	6.78108e+06	6.16996e+06	2.53733e+06	2.85542e+06	1.30666e+06	1.29212e+06	1.15453e+06	1.12402e+06	-	C16447	ko01110//Biosynthesis of secondary metabolites	Global and overview maps	Metabolism
POS00317	Ala Phe	0.699068	-	-	-	180.686	237.123	1.54334e+06	1.74047e+06	1.77874e+06	1.67098e+06	2.27365e+06	2.59071e+06	3.86508e+06	2.0872e+06	1.93479e+06	3.0952e+06	1.98412e+06	2.04385e+06	5.23579e+06	4.7619e+06	3.32097e+06	3.41128e+06	1.5194e+06	2.63503e+06	3.5343e+06	3.63504e+06	1.27568e+06	3.03309e+06	1.86152e+06	1.73678e+06	7.60324e+06	7.7066e+06	3.74518e+06	4.10189e+06	1.72646e+06	1.79402e+06	1.89437e+06	2.03721e+06	-	-	-	-	-
POS00318	Lys Lys Tyr Tyr	0.695358	-	-	-	169.677	601.33	35131.7	41419.6	10971.5	33732.2	72743.3	36349.8	11628.4	6113.11	135267	50777.5	172734	264040	128377	157685	261300	307056	2.24267e+06	256573	340173	478165	437349	421852	278572	443683	977753	591565	434944	343538	506192	862096	663481	875118	-	-	-	-	-
POS00319	pentan-3-one	0.693791	-	-	-	89.0525	87.0804	1.7601e+07	1.08733e+07	3.27318e+07	1.18051e+06	1.15723e+07	1.11591e+07	9.54652e+06	9.47864e+06	910094	9.06688e+06	1.90189e+07	1.1709e+07	6.8341e+06	1.63988e+06	9.61982e+06	8.69137e+06	7.8413e+06	1.88539e+07	1.16848e+06	1.85955e+07	4.06244e+07	8.65974e+06	6.52551e+06	9.32446e+06	6.44704e+06	1.00047e+07	1.20015e+07	2.28992e+07	8.13601e+06	8.73421e+06	8.03659e+06	5.17865e+06	-	-	-	-	-
POS00320	Phoxim	0.690166	-	-	-	118.005	299.061	3.45252e+06	6.54354e+07	7.87914e+07	1.87853e+07	3.35415e+07	6.32273e+07	3.74154e+06	2.40005e+06	9.7841e+07	2.17786e+07	3.2063e+07	9.7165e+07	5.49831e+07	1.90598e+07	6.54279e+07	1.01389e+08	3.322e+07	1.06291e+08	2.92261e+07	2.63238e+07	1.02817e+08	4.74387e+07	4.16965e+07	4.2582e+07	1.05751e+08	2.4095e+07	5.90726e+07	9.28088e+07	2.042e+07	5.40503e+07	4.16623e+07	8.51052e+07	-	-	-	-	-
POS00321	Oleoyl Ethyl Amide	0.689281	-	-	-	541.059	310.31	984419	2.17572e+06	2.0686e+06	1.12406e+06	1.03017e+06	885837	1.3375e+06	1.69963e+06	1.71234e+06	966912	3.28129e+06	1.7138e+06	1.53251e+06	678093	849030	838821	1.66916e+06	996532	3.07065e+06	1.49406e+06	1.55805e+06	1.2435e+06	1.27454e+06	2.52444e+06	1.45378e+06	1.34861e+06	1.49104e+06	1.40285e+06	979304	903896	1.53097e+06	2.34878e+06	-	-	-	-	-
POS00322	Ser Pro His	0.687742	-	-	-	57.1896	340.161	2.27775e+06	2.69076e+06	551305	486507	2.24989e+06	2.58315e+06	1.89942e+06	2.53426e+06	1.19065e+06	1.64439e+06	1.57339e+06	1.4008e+06	4.07866e+06	4.11552e+06	2.13798e+06	2.03961e+06	853611	1.24588e+06	2.18114e+06	2.34607e+06	589987	1.11945e+06	1.89879e+06	1.86565e+06	4.10539e+06	5.15058e+06	1.5618e+06	1.9099e+06	1.26748e+06	1.19914e+06	1.15806e+06	1.16779e+06	-	-	-	-	-
POS00323	PC(22:6(4E,7E,10E,13E,16E,19E)/0:0)	0.684982	-	-	-	397.719	568.339	308973	290988	264155	302910	228742	182884	351811	370051	457466	426907	500752	479818	478859	509540	429032	463520	1.598e+07	546437	547273	395927	1.41644e+06	658849	380399	583646	8.35256e+06	633925	1.12552e+06	323507	3.55824e+06	4.35557e+06	433342	2.51275e+06	-	-	-	-	-
POS00324	Triacanthine	0.684643	-	-	-	529	204.124	548704	1.68164e+07	1.37712e+07	2.27468e+06	699241	4.34467e+06	2.68719e+06	1.06607e+06	5.59668e+06	7.41532e+06	6.16673e+06	4.65013e+06	1.17687e+06	868901	1.31468e+06	7.20359e+06	5.45895e+06	811804	7.3697e+06	7.34429e+06	7.20295e+06	4.45312e+06	609038	1.09463e+07	1.46155e+07	617410	6.72981e+06	3.43095e+06	5.86833e+06	6.0065e+06	1.29523e+06	1.15168e+07	-	-	-	-	-
POS00325	Telbivudine	0.682501	-	-	-	61.5382	243.097	1.25128e+06	1.34452e+06	180567	342394	407394	406324	296340	336256	519589	643191	1.09883e+06	1.0454e+06	982769	1.10367e+06	481406	494535	988641	547441	819218	857356	1.03181e+06	1.03602e+06	810062	844268	2.74778e+06	2.25043e+06	1.93188e+06	1.54967e+06	1.08723e+06	1.22109e+06	980833	1.24821e+06	Pyrimidine nucleosides	-	-	-	-
POS00326	Xanthophyll	0.679049	-	-	-	578.018	568.427	603079	712416	355655	276853	394746	549371	783094	793553	202842	321417	548982	614888	331360	346120	370704	388175	422987	594268	420848	360648	502311	640978	477952	688308	570709	723119	374050	272484	610029	427024	608705	900023	-	C08601	ko01100//Metabolic pathways;ko01110//Biosynthesis of secondary metabolites	Global and overview maps	Metabolism
POS00327	PC(18:3(6Z,9Z,12Z)/0:0)	0.67778	-	-	-	378.307	518.324	113043	52554.3	73549.6	52058.1	46798.4	79466.2	323701	286982	395464	180901	107029	248530	108611	112515	96578.8	60648.1	1.62786e+07	228102	399548	217970	480495	391928	199204	257016	5.32842e+06	120784	544465	364244	1.38857e+06	1.97628e+06	186100	1.79394e+06	-	-	-	-	-
POS00328	Valyl-Valine	0.675091	-	-	-	143.369	217.155	2.31122e+06	1.8306e+06	4.67804e+06	5.91429e+06	2.67202e+06	2.72983e+06	4.04766e+06	4.03916e+06	2.73965e+06	2.80762e+06	1.64121e+06	1.90418e+06	1.69617e+06	1.39383e+06	2.12468e+06	2.85768e+06	156458	1.38444e+06	3.45881e+06	2.94179e+06	1.41721e+06	1.47228e+06	716066	688215	188255	1.36822e+06	2.76045e+06	4.36804e+06	3.15923e+06	1.22519e+06	2.80511e+06	2.88521e+06	Carboxylic acids and derivatives	-	-	-	-
POS00329	Xanthine	0.674653	C5H4N4O2	69-89-6	152.033	58.3163	153.041	6.81052e+06	6.70731e+06	6.77349e+06	9.35597e+06	9.9517e+06	7.42369e+06	5.84687e+06	5.32781e+06	1.00858e+07	7.68517e+06	1.41995e+07	1.46133e+07	8.24582e+06	8.89819e+06	6.41685e+06	6.08553e+06	1.00278e+08	2.94329e+07	1.59914e+07	9.58149e+06	2.83681e+07	1.33513e+07	1.04344e+07	1.00558e+07	9.54794e+07	1.86511e+07	2.66915e+07	1.97107e+07	9.20093e+06	4.55841e+07	2.45282e+07	3.78678e+07	Imidazopyrimidines	C00385	ko01100//Metabolic pathways;ko01110//Biosynthesis of secondary metabolites;ko01120//Microbial metabolism in diverse environments;ko00230//Purine metabolism;ko00232//Caffeine metabolism	Biosynthesis of other secondary metabolites;Global and overview maps;Nucleotide metabolism	Metabolism
POS00330	LysoPE(0:0/20:5(5Z,8Z,11Z,14Z,17Z))	0.669591	-	-	-	375.599	500.277	206678	222700	121120	143112	165367	159173	251816	321063	306597	202334	307385	322872	183966	188042	284103	276144	5.92705e+06	342502	339123	307231	559175	280131	238585	327092	2.51788e+06	349952	445048	369265	807530	1.07027e+06	309639	949214	Glycerophospholipids	-	-	-	-
POS00331	Ala Tyr	0.668001	-	-	-	148.982	253.118	8.02826e+06	9.20767e+06	1.0803e+07	1.18799e+07	1.75667e+07	2.06332e+07	1.9674e+07	2.30246e+07	1.80706e+07	2.172e+07	1.33771e+07	1.27737e+07	4.93396e+07	4.67863e+07	2.66082e+07	2.47715e+07	1.40254e+07	1.44714e+07	3.10189e+07	3.52919e+07	1.4478e+07	3.21174e+07	1.21039e+07	1.21025e+07	6.54533e+07	6.1876e+07	2.91004e+07	3.21942e+07	1.27341e+07	1.30671e+07	2.54838e+07	2.78205e+07	-	-	-	-	-
POS00332	Asn Phe	0.665201	-	-	-	171.014	280.129	1.11009e+06	1.14103e+06	1.2253e+06	1.41943e+06	1.00576e+06	1.09366e+06	912888	1.08505e+06	1.64151e+06	878815	1.18654e+06	1.01076e+06	1.27243e+06	1.09393e+06	1.63401e+06	1.66228e+06	209450	1.23636e+06	903029	751097	709971	1.33259e+06	962108	389304	138851	684383	666554	762422	358869	343807	646904	380770	-	-	-	-	-
POS00333	Caproaldehyde	0.66122	-	-	-	16.6421	101.096	4.51444e+07	4.48142e+07	1.86354e+06	4.21366e+07	4.36976e+07	2.64801e+06	2.81234e+06	101855	5.17032e+07	4.44723e+07	1.10029e+06	1.58947e+06	3.81993e+07	1.51069e+06	1.21217e+06	4.52882e+07	2.37632e+06	4.9765e+07	4.31444e+07	4.19493e+07	129910	2.4939e+06	2.52864e+06	2.56461e+06	4.52032e+07	1.21669e+06	2.66621e+06	4.57559e+07	2.97024e+06	92799.9	2.51707e+06	4.29471e+07	Organooxygen compounds	C02373	ko00140//Steroid hormone biosynthesis	Lipid metabolism	Metabolism
POS00334	Benzene	0.653295	-	-	-	149.251	79.0542	6.80987e+06	3.73218e+06	3.50814e+06	3.15265e+06	7.09115e+06	4.41595e+06	5.16633e+06	3.20302e+06	4.79628e+06	3.26916e+06	3.77079e+06	3.54884e+06	3.01423e+06	3.4623e+06	883693	3.96166e+06	3.03195e+06	3.93327e+06	633491	741364	4.20601e+06	3.63904e+06	3.83854e+06	3.86007e+06	1.22004e+06	3.49099e+06	3.65169e+06	3.48151e+06	4.12395e+06	3.36824e+06	3.78506e+06	6.92738e+06	Benzene and substituted derivatives	C01407	ko01120//Microbial metabolism in diverse environments;ko01220//Degradation of aromatic compounds	Global and overview maps	Metabolism
POS00335	S-Acetyldihydrolipoamide-E	0.639917	-	-	-	148.713	250.093	1.92265e+06	1.78843e+06	2.02327e+06	3.49676e+06	2.1178e+06	1.4265e+06	688391	902942	1.47003e+06	1.71235e+06	2.80078e+06	2.39323e+06	1.47939e+06	1.4202e+06	1.32568e+06	1.51233e+06	387901	1.35325e+06	547206	852702	1.38305e+06	1.54012e+06	2.23136e+06	1.95893e+06	252004	921196	1.30225e+06	1.44777e+06	742530	789312	1.01939e+06	893700	Fatty Acyls	C16255	ko00620//Pyruvate metabolism;ko00010//Glycolysis / Gluconeogenesis;ko00020//Citrate cycle (TCA cycle)	Carbohydrate metabolism	Metabolism
POS00336	PC(O-14:0/2:0)	0.638597	-	-	-	418.139	496.34	4.73212e+07	4.48419e+07	3.87372e+07	5.59892e+07	6.30741e+07	5.04122e+07	7.20855e+07	6.00317e+07	9.82163e+07	6.15932e+07	8.56026e+07	9.00117e+07	4.54097e+07	5.16943e+07	6.47677e+07	7.33686e+07	6.86431e+07	8.0566e+07	8.55276e+07	6.05615e+07	9.34907e+07	6.88629e+07	6.69165e+07	7.88247e+07	5.36737e+07	6.96661e+07	3.19332e+08	4.67524e+07	1.0227e+08	8.33284e+07	4.86659e+07	1.00635e+08	-	-	-	-	-
POS00337	L-Lysopine	0.638577	-	-	-	43.3882	219.134	4.33622e+06	3.95276e+06	6.92219e+06	9.43349e+06	6.15231e+06	3.56029e+06	5.05755e+06	5.18925e+06	7.98024e+06	4.98055e+06	6.38573e+06	6.70984e+06	4.4833e+06	5.47336e+06	6.23824e+06	3.85466e+06	1.00398e+06	3.10994e+06	7.66784e+06	6.59269e+06	2.3546e+06	4.00007e+06	2.53292e+06	1.53917e+06	993688	4.16786e+06	3.64041e+06	6.59091e+06	3.37509e+06	3.45837e+06	7.5671e+06	5.7459e+06	Carboxylic acids and derivatives	-	-	-	-
POS00338	Fomepizole	0.638522	-	-	-	424.76	83.0603	2.34765e+07	5.07579e+07	7.07741e+06	4.41198e+07	1.82531e+07	8.56979e+07	4.13183e+07	6.32722e+07	4.99165e+07	6.50607e+06	1.22965e+08	9.30326e+07	3.91535e+07	5.90851e+07	6.58706e+06	4.81696e+07	9.99231e+07	7.05911e+07	1.51491e+07	1.28737e+08	1.71049e+07	7.07025e+07	4.98725e+07	3.07451e+07	4.61298e+06	2.26065e+07	1.01733e+07	3.66914e+07	4.55001e+06	6.30457e+07	4.68315e+07	6.58204e+07	Azoles	-	-	-	-
POS00339	2-amino-8-oxo-9,10-epoxy-decanoic acid	0.637108	-	-	-	591.399	216.124	3.8275e+06	2.97901e+06	2.4681e+06	318621	514143	3.98877e+06	4.20567e+06	7.17401e+06	4.18019e+06	5.45327e+06	4.12861e+06	1.30636e+06	3.77458e+06	2.75561e+06	7.49726e+06	5.20004e+06	3.52118e+06	5.70017e+06	3.47761e+06	3.78487e+06	4.85941e+06	2.44039e+06	4.34926e+06	7.01947e+06	6.13228e+06	3.15163e+06	5.19976e+06	3.06095e+06	5.91489e+06	2.25464e+06	3.54993e+06	2.62662e+06	-	-	-	-	-
POS00340	PS(20:3(8Z,11Z,14Z)/0:0)	0.63262	-	-	-	426.729	548.299	81347.7	53838.3	211431	236734	54725	78014.2	120014	145189	109286	442442	108156	217113	116634	79581.7	31077.5	93589.6	1.22344e+07	179080	165038	217583	503945	115675	96231.8	132948	4.14652e+06	103561	250474	192005	566199	3.22632e+06	101100	1.06684e+06	-	-	-	-	-
POS00341	LysoPC(20:3(5Z,8Z,11Z))	0.631956	-	-	-	467.362	546.353	1.64859e+06	1.11002e+06	2.56285e+06	2.37612e+06	2.75596e+06	1.59704e+06	2.49007e+06	2.325e+06	3.03316e+06	3.43201e+06	2.29916e+06	3.42586e+06	3.08701e+06	2.34605e+06	1.66903e+06	1.9525e+06	3.74929e+06	2.7506e+06	3.48355e+06	2.53954e+06	3.42438e+06	3.09434e+06	2.88198e+06	3.51664e+06	1.33189e+06	2.62531e+06	7.45739e+06	1.54674e+06	2.72945e+06	5.40059e+06	1.39021e+06	3.79407e+06	Glycerophospholipids	C04230	ko00564//Glycerophospholipid metabolism;ko05231//Choline metabolism in cancer	Cancers;Lipid metabolism	Human Diseases;Metabolism
POS00342	4-Chloro-3,5-dimethoxybenzyl alcohol	0.628834	-	-	-	175.298	203.048	2.4971e+06	2.5016e+06	2.51236e+06	2.54351e+06	2.57979e+06	2.49978e+06	2.51848e+06	2.51974e+06	2.4158e+06	2.52122e+06	2.61278e+06	2.56971e+06	2.48638e+06	2.55727e+06	2.51129e+06	2.44462e+06	2.42717e+06	2.52861e+06	2.58278e+06	2.36418e+06	2.52392e+06	2.39876e+06	2.75723e+06	2.50144e+06	2.64349e+06	2.69845e+06	954556	2.52636e+06	2.49657e+06	2.57691e+06	2.32184e+06	2.58785e+06	Benzene and substituted derivatives	-	-	-	-
POS00343	His	0.623634	-	-	-	630.229	156.077	3.46921e+06	4.7245e+06	8.64712e+06	5.9175e+06	1.62226e+07	4.47732e+06	7.00053e+06	6.63728e+06	7.94845e+06	7.78791e+06	1.0827e+07	3.67119e+07	3.10443e+07	6.98723e+06	4.50339e+07	1.63555e+07	1.51269e+07	706765	7.17457e+06	730272	4.00993e+06	6.15933e+06	946201	7.37892e+06	5.90337e+06	5.27447e+06	4.23125e+06	1.30529e+07	4.11101e+06	3.54836e+07	1.28562e+06	1.10816e+06	Carboxylic acids and derivatives	C00135	ko01100//Metabolic pathways;ko01110//Biosynthesis of secondary metabolites;ko01230//Biosynthesis of amino acids;ko02010//ABC transporters;ko04974//Protein digestion and absorption;ko00340//Histidine metabolism;ko05230//Central carbon metabolism in cancer;ko00970//Aminoacyl-tRNA biosynthesis;ko00410//beta-Alanine metabolism	Amino acid metabolism;Cancers;Digestive system;Global and overview maps;Membrane transport;Metabolism of other amino acids;Translation	Environmental Information Processing;Genetic Information Processing;Human Diseases;Metabolism;Organismal Systems
POS00344	Valyl-Proline	0.620746	-	-	-	147.117	215.139	1.49559e+07	1.60173e+07	2.2195e+07	2.8477e+07	1.63765e+07	1.71332e+07	1.77346e+07	1.97584e+07	5.12242e+07	3.27188e+07	3.17417e+07	3.19702e+07	4.68357e+07	4.60151e+07	4.72075e+07	4.12131e+07	5.33727e+06	3.99288e+07	6.3861e+07	6.07901e+07	3.52283e+07	4.19682e+07	2.30734e+07	1.55896e+07	1.23098e+07	3.12703e+07	2.0353e+07	4.06149e+07	2.19048e+07	1.37581e+07	3.96923e+07	2.21867e+07	Carboxylic acids and derivatives	-	-	-	-
POS00345	Pyroglutamic acid	0.614924	C5H7NO3	98-79-3	129.043	61.2584	130.05	1.94572e+07	2.19672e+07	2.36402e+07	1.0303e+07	3.45713e+07	3.45872e+07	3.18901e+07	1.36782e+07	3.83026e+07	1.55457e+07	1.14626e+07	1.14301e+07	3.0483e+07	5.98883e+07	1.43131e+07	1.5383e+07	1.17907e+07	1.73112e+07	2.01412e+07	4.25087e+07	3.58039e+07	1.19569e+07	1.77953e+07	2.12457e+07	6.65654e+06	1.24955e+07	9.81391e+06	1.05231e+07	1.87958e+07	1.57513e+07	1.18929e+07	1.34221e+07	Carboxylic acids and derivatives	C01879	ko01100//Metabolic pathways;ko00480//Glutathione metabolism	Global and overview maps;Metabolism of other amino acids	Metabolism
POS00346	Isobutyric acid	0.603497	C4H8O2	79-31-2	88.0524	53.106	89.0597	6.78319e+06	5.42308e+06	351953	1.26206e+07	5.56718e+06	6.42239e+06	3.46826e+06	7.19531e+06	9.67032e+06	1.2589e+07	8.113e+06	5.17815e+06	4.31311e+06	7.94716e+06	6.6926e+06	427052	463259	6.1074e+06	397448	7.5846e+06	1.45513e+07	6.82525e+06	2.04186e+06	5.40276e+06	418557	6.60426e+06	1.45482e+07	5.46722e+06	3.1114e+06	647521	1.25408e+07	5.29147e+06	Carboxylic acids and derivatives	C02632	ko01120//Microbial metabolism in diverse environments;ko01220//Degradation of aromatic compounds;ko04974//Protein digestion and absorption	Digestive system;Global and overview maps	Metabolism;Organismal Systems
POS00347	Zymonic acid	0.603205	-	-	-	58.5438	159.028	3.3167e+06	3.35327e+06	3.72906e+06	4.49032e+06	3.45319e+06	2.41453e+06	2.37391e+06	2.24818e+06	7.29515e+06	6.38583e+06	9.99666e+06	1.05835e+07	9.04907e+06	1.01773e+07	6.00389e+06	6.44585e+06	2.91353e+07	9.48223e+06	1.09573e+07	1.11732e+07	1.58992e+07	1.11839e+07	1.16993e+07	1.84908e+07	3.76033e+07	1.18552e+07	4.39317e+07	1.39915e+07	3.07838e+07	3.70815e+07	1.39253e+07	2.77082e+07	Dihydrofurans	-	-	-	-
POS00348	Asp Leu	0.602748	-	-	-	161.349	247.129	703019	654769	797256	1.02515e+06	476562	470039	569173	700147	805833	434474	521036	654207	532147	531386	1.06076e+06	1.06091e+06	1.33983e+06	692118	563390	556551	1.1403e+06	1.6731e+06	830074	725026	1.65441e+06	925290	569754	735113	641322	860454	722621	735670	-	-	-	-	-
POS00349	Porphobilinogen	0.600437	C10H14N2O4	487-90-1	226.095	45.2221	227.102	1.54803e+07	720433	1.19239e+06	1.54119e+06	922769	1.22252e+06	1.15766e+06	1.03938e+06	2.21209e+06	1.81881e+06	1.69616e+06	1.91845e+06	2.67997e+06	3.08825e+06	1.79955e+06	1.9353e+06	552853	2.4099e+06	4.09895e+06	3.32511e+06	3.23715e+06	2.94007e+06	1.43494e+06	1.79005e+06	2.53136e+06	2.59626e+06	2.11319e+06	2.24369e+06	3.35323e+06	2.20576e+06	3.16513e+06	2.80677e+06	Organonitrogen compounds	C00931	ko01100//Metabolic pathways;ko01110//Biosynthesis of secondary metabolites;ko01120//Microbial metabolism in diverse environments;ko00860//Porphyrin and chlorophyll metabolism	Global and overview maps;Metabolism of cofactors and vitamins	Metabolism
POS00350	N-cis-octadec-9Z-enoyl-L-Homoserine lactone	0.592462	-	-	-	535.155	366.3	156664	43091.5	85178.8	109754	125579	40664.2	63516.3	79439.4	573046	309320	287234	354745	229701	271752	221708	98192.8	1.33526e+06	249723	374134	319791	281722	370943	556903	448263	1.03588e+06	470980	178067	234629	323133	696034	225169	535451	-	-	-	-	-
POS00351	2,4,6-Trimethylbenzaldehyde	0.588078	-	-	-	564.494	149.095	1.89947e+06	1.49548e+07	6.27722e+06	1.4246e+07	2.26794e+07	7.12769e+06	4.33863e+06	1.25659e+07	7.51369e+06	1.50435e+07	1.6235e+07	1.67537e+07	9.77943e+06	2.11568e+07	1.74571e+07	1.23866e+06	2.42328e+06	1.44142e+07	2.33944e+06	1.35941e+07	2.93587e+06	2.00086e+07	1.65599e+07	1.26688e+07	1.33368e+07	6.64077e+06	1.38878e+07	1.59378e+07	1.52335e+07	2.25698e+07	1.12623e+07	2.26012e+06	Benzene and substituted derivatives	-	-	-	-
POS00352	PC(O-18:1(1E)/0:0)	0.587435	-	-	-	484.854	508.376	567431	314620	1.45165e+06	1.77717e+06	932103	711336	1.95547e+06	1.7111e+06	2.69211e+06	4.26712e+06	1.0115e+06	1.62896e+06	1.4564e+06	1.65483e+06	1.12188e+06	1.27514e+06	1.26586e+06	1.10963e+06	1.07083e+06	774640	3.16494e+06	3.27399e+06	2.25071e+06	2.21277e+06	1.34268e+06	706696	4.41207e+06	786917	1.24665e+06	4.98011e+06	1.23773e+06	2.37385e+06	-	-	-	-	-
POS00353	NICOTINAMIDE	0.586204	C6H6N2O	98-92-0	122.048	44.8461	123.055	5.11236e+08	5.96538e+08	5.88293e+08	5.90462e+08	6.00153e+08	6.34566e+08	6.85796e+08	6.77925e+08	5.79861e+08	6.93187e+08	6.38524e+08	5.9581e+08	7.3077e+08	7.23409e+08	6.02436e+08	5.80768e+08	3.42954e+08	5.53613e+08	5.53987e+08	5.33576e+08	5.25224e+08	5.47212e+08	6.26667e+08	5.91482e+08	2.22208e+08	6.7558e+08	6.80245e+08	6.34907e+08	5.9914e+08	5.36731e+08	6.37223e+08	6.20475e+08	Pyridines and derivatives	C00153	ko01100//Metabolic pathways;ko00760//Nicotinate and nicotinamide metabolism;ko04977//Vitamin digestion and absorption;ko04212//Longevity regulating pathway - worm	Aging;Digestive system;Global and overview maps;Metabolism of cofactors and vitamins	Metabolism;Organismal Systems
POS00354	2-Methylbutyroylcarnitine	0.585832	-	-	-	192.798	246.17	1.13338e+07	1.3003e+07	2.36522e+07	1.04077e+07	8.67424e+06	7.93334e+06	1.45403e+07	1.7804e+07	1.29907e+07	1.21627e+07	1.38717e+07	1.38589e+07	2.1871e+07	1.9583e+07	1.59173e+07	1.64515e+07	1.07736e+07	1.05014e+07	2.92388e+07	1.28098e+07	1.92808e+07	2.50001e+07	8.78624e+06	8.4925e+06	1.61644e+07	1.3372e+07	2.77879e+07	3.12678e+07	1.82279e+07	2.17193e+07	2.04545e+07	2.56558e+07	Fatty Acyls	-	-	-	-
POS00355	Sakacin P	0.580165	-	-	-	529.779	217.119	1.83958e+06	4.25237e+06	2.75803e+06	1.03632e+07	385181	4.9806e+06	2.24036e+06	3.20245e+06	7.83282e+06	4.11698e+06	3.5687e+06	3.85184e+06	3.05993e+06	4.43768e+06	8.81483e+06	455744	4.43723e+06	5.18487e+06	3.84345e+06	2.9531e+06	624146	454872	7.86493e+06	1.06032e+07	7.03302e+06	2.48798e+06	5.54413e+06	5.94007e+06	2.27591e+06	1.16597e+07	5.84026e+06	538084	Fatty Acyls	-	-	-	-
POS00356	Glu Pro	0.579519	-	-	-	36.8264	245.113	471214	641910	685913	382140	451414	229514	192729	506274	2.15973e+06	658347	2.5538e+06	4.74268e+06	942495	1.17638e+06	3.20558e+06	2.14829e+06	1.07698e+07	3.2858e+06	4.53212e+06	7.18487e+06	5.07728e+06	4.21778e+06	5.54909e+06	5.87172e+06	2.01121e+07	3.97434e+06	6.99383e+06	6.42532e+06	4.90982e+06	1.26375e+07	1.00924e+07	1.33297e+07	-	-	-	-	-
POS00357	Pro Thr	0.574523	-	-	-	594.501	217.119	3.85633e+06	3.23923e+06	3.74994e+06	5.14849e+06	4.45853e+06	5.65658e+06	6.01324e+06	1.6801e+06	3.39539e+06	5.00027e+06	978605	1.11315e+07	2.30755e+06	767239	5.41666e+06	5.19204e+06	4.32148e+06	7.87242e+06	1.27245e+06	4.14251e+06	8.19068e+06	3.77734e+06	532115	3.71963e+06	7.34367e+06	2.45199e+06	2.60053e+06	8.4297e+06	5.80253e+06	2.04416e+06	5.80602e+06	3.61043e+06	-	-	-	-	-
POS00358	Thr Tyr	0.572205	-	-	-	145.239	283.128	1.65804e+06	1.44238e+06	1.55851e+06	1.73166e+06	1.55848e+06	1.52431e+06	1.57768e+06	2.00977e+06	1.27756e+06	1.4303e+06	1.94757e+06	1.62519e+06	2.28639e+06	1.63462e+06	1.31031e+06	1.65306e+06	526732	1.60201e+06	992918	748400	1.23567e+06	1.42435e+06	1.38634e+06	1.01923e+06	585709	1.24998e+06	1.28867e+06	1.0245e+06	591085	708811	1.26236e+06	1.17199e+06	-	-	-	-	-
POS00359	Thr Pro	0.568722	-	-	-	45.5059	217.118	2.54161e+06	2.59324e+06	3.51934e+06	4.33226e+06	2.90303e+06	3.15725e+06	2.44699e+06	3.00969e+06	8.72824e+06	5.60432e+06	5.93294e+06	5.44776e+06	8.45274e+06	9.10881e+06	7.04137e+06	7.11491e+06	1.78189e+06	5.95966e+06	1.22169e+07	1.25931e+07	7.47166e+06	8.29406e+06	4.10527e+06	3.44005e+06	3.67448e+06	6.86719e+06	1.12034e+07	7.1341e+06	4.89056e+06	3.70237e+06	7.56182e+06	5.85334e+06	-	-	-	-	-
POS00360	Galegine	0.558578	-	-	-	542.666	128.118	7.9192e+06	5.38182e+06	7.47277e+06	4.94844e+06	1.75139e+06	4.76386e+06	2.96039e+06	6.23362e+06	7.10427e+06	5.94277e+06	663275	5.28699e+06	5.7197e+06	6.30692e+06	6.04589e+06	1.24063e+06	1.16525e+07	5.9459e+06	4.07093e+06	5.89667e+06	8.826e+06	7.44139e+06	4.17774e+06	5.40555e+06	7.92436e+06	4.89141e+06	4.44829e+06	2.6972e+06	6.21442e+06	9.92015e+06	4.80131e+06	5.80687e+06	-	-	-	-	-
POS00361	PC(22:4(7Z,10Z,13Z,16Z)/16:0)	0.555064	-	-	-	491.885	810.598	9.91681e+06	1.65778e+07	698652	2.72166e+07	1.30484e+07	8.95883e+06	7.22934e+07	1.71198e+06	2.42283e+07	1.83243e+06	3.02904e+07	1.02515e+07	572719	9.89895e+06	1.93737e+07	1.23586e+07	609399	5.17689e+07	3.27695e+07	2.04265e+06	1.13922e+07	1.66654e+07	3.63678e+07	6.94689e+06	1.21984e+07	4.12893e+06	1.17571e+07	2.93057e+07	2.22665e+07	764961	2.22711e+07	4.32237e+06	Glycerophospholipids	C00157	ko01100//Metabolic pathways;ko01110//Biosynthesis of secondary metabolites;ko00564//Glycerophospholipid metabolism;ko04723//Retrograde endocannabinoid signaling;ko05231//Choline metabolism in cancer;ko00590//Arachidonic acid metabolism;ko00591//Linoleic acid metabolism;ko00592//alpha-Linolenic acid metabolism	Cancers;Global and overview maps;Lipid metabolism;Nervous system	Human Diseases;Metabolism;Organismal Systems
POS00362	N-cis-hexadec-9Z-enoyl-L-Homoserine lactone	0.553997	-	-	-	506.245	338.268	362391	51286.7	717328	431643	470740	198265	360012	444245	1.10773e+06	1.06285e+06	658988	890205	894939	625206	505641	371362	1.29541e+07	445166	1.50937e+06	883637	699840	928254	573678	790460	3.68871e+06	981487	1.178e+06	706919	780855	5.06815e+06	511340	1.54538e+06	-	-	-	-	-
POS00363	Phe Ile Phe Asp	0.550508	-	-	-	175.051	541.262	184988	267712	130654	134029	200948	197730	143444	196690	554923	487165	556267	540372	439607	355395	760516	772049	574609	688859	366825	480711	558883	513889	755191	668093	526485	836908	745100	721905	460323	591447	602577	569076	-	-	-	-	-
POS00364	2-(4-Methylphenyl)propanal	0.548663	-	-	-	497.615	149.095	380870	1.98527e+06	4.5912e+06	3.78569e+06	6.59157e+06	1.91102e+06	1.48209e+06	895453	7.30687e+06	7.69305e+06	6.94718e+06	599190	1.71247e+06	1.36821e+06	1.79868e+06	1.10685e+07	959971	1.63574e+06	984275	1.21124e+06	2.59364e+06	1.6012e+06	2.39169e+06	7.91249e+06	4.62179e+06	6.34978e+06	1.628e+06	6.41927e+06	2.32122e+06	1.61766e+06	777162	2.83263e+06	Prenol lipids	-	-	-	-
POS00365	Linoleyl carnitine	0.547193	-	-	-	394.752	424.342	1.51079e+06	1.13879e+06	143375	243931	471608	883859	2.02489e+06	1.79414e+06	205212	674555	2.35411e+06	2.15516e+06	745705	1.19019e+06	331361	465602	1.02542e+06	451909	552172	233193	372123	268053	678363	597408	1.65725e+06	1.61949e+06	1.45789e+06	2.15596e+06	1.53276e+06	2.4197e+06	2.44946e+06	2.14759e+06	Fatty Acyls	-	-	-	-
POS00366	S-(5'-Adenosyl)-L-methionine	0.542333	-	-	-	31.523	399.144	8.38568e+06	8.27345e+06	8.6671e+06	9.6203e+06	7.8734e+06	7.35526e+06	6.40791e+06	4.85734e+06	8.45799e+06	9.353e+06	7.38154e+06	6.55946e+06	9.0728e+06	7.11548e+06	7.72396e+06	7.54972e+06	463108	6.41519e+06	8.86059e+06	6.5638e+06	6.14951e+06	8.4813e+06	4.67921e+06	3.2568e+06	483915	5.35798e+06	4.10573e+06	6.16629e+06	4.02597e+06	2.231e+06	4.69368e+06	3.04811e+06	5'-deoxyribonucleosides	C00019	ko01100//Metabolic pathways;ko01110//Biosynthesis of secondary metabolites;ko01130//Biosynthesis of antibiotics;ko01230//Biosynthesis of amino acids;ko00330//Arginine and proline metabolism;ko00270//Cysteine and methionine metabolism;ko00261//Monobactam biosynthesis;ko04122//Sulfur relay system	Amino acid metabolism;Biosynthesis of other secondary metabolites;Folding, sorting and degradation;Global and overview maps	Genetic Information Processing;Metabolism
POS00367	6-O-Methylarmillaridin	0.539251	-	-	-	157.583	463.186	329356	378874	173416	151135	363845	428703	306291	351585	235984	265199	259977	309690	373484	286021	228198	234519	263862	288926	321406	281902	203803	226593	417630	506015	227207	262007	189855	186891	253640	283678	237305	287340	Prenol lipids	-	-	-	-
POS00368	Na,Na-Dimethylhistamine	0.530001	-	-	-	473.731	140.118	4.6708e+06	3.99949e+06	5.67281e+06	5.27384e+06	5.00587e+06	4.15705e+06	6.82221e+06	5.65632e+06	4.96945e+06	2.15128e+06	3.57367e+06	4.96404e+06	5.84382e+06	6.41754e+06	5.34412e+06	9.69672e+06	5.66895e+06	4.52345e+06	6.00011e+06	4.46168e+06	9.50224e+06	2.12411e+06	6.77963e+06	3.99038e+06	3.78832e+06	5.04412e+06	6.75548e+06	5.7334e+06	1.0041e+07	6.51275e+06	5.14606e+06	5.44044e+06	Organonitrogen compounds	-	-	-	-
POS00369	3-Hydroxy-1-indanone	0.529684	-	-	-	149.256	149.06	6.71157e+06	7.64864e+06	7.43401e+06	9.10814e+06	6.49569e+06	6.40563e+06	8.07226e+06	8.32262e+06	1.36377e+07	9.42181e+06	1.41352e+07	1.41858e+07	1.19891e+07	1.25002e+07	1.72503e+07	1.57645e+07	1.30293e+07	1.68337e+07	1.75347e+07	1.79017e+07	2.29837e+07	1.9459e+07	1.85851e+07	2.00027e+07	1.89396e+07	1.86192e+07	1.60998e+07	1.70299e+07	1.97816e+07	1.93205e+07	2.1609e+07	2.31606e+07	-	C07720	ko01120//Microbial metabolism in diverse environments	Global and overview maps	Metabolism
POS00370	PS(18:2(9Z,12Z)/0:0)	0.526324	-	-	-	404.038	522.283	353137	298800	590481	576235	651563	590797	536913	698397	796194	598793	702806	759665	519537	575556	499348	483884	6.12227e+07	721071	726360	785691	1.57843e+06	630854	610571	757767	2.1324e+07	722771	1.11856e+06	631260	1.16575e+06	1.09131e+07	485223	1.88363e+06	-	-	-	-	-
POS00371	Hydantoin	0.5168	-	-	-	656.98	101.035	3.62845e+06	4.75942e+06	3.79108e+06	3.8123e+06	4.06457e+06	6.13007e+06	3.70756e+06	4.25709e+06	3.82598e+06	4.1116e+06	3.63048e+06	3.98146e+06	1.75422e+06	3.84499e+06	3.84578e+06	3.01002e+06	3.72955e+06	5.86569e+06	4.07947e+06	4.79781e+06	4.35671e+06	3.83463e+06	3.77461e+06	3.73925e+06	7.04651e+06	3.62357e+06	3.96605e+06	3.57837e+06	2.96575e+06	3.66473e+06	3.5762e+06	3.69117e+06	-	-	-	-	-
POS00372	Oleoyl Ethanolamide-d2	0.515649	-	-	-	521.741	328.32	354346	173662	243344	231522	207034	104669	258799	236297	349566	332121	200961	292301	402870	483034	257955	213404	482003	274339	402910	208809	281973	349839	288320	273125	535563	483546	228218	234448	209325	378872	168709	273552	-	-	-	-	-
POS00373	Benzaldehyde	0.512502	-	-	-	149.261	107.049	1.89044e+06	2.25222e+06	2.14954e+06	2.5957e+06	2.01371e+06	2.05491e+06	2.4092e+06	2.42647e+06	3.64554e+06	2.73325e+06	4.05119e+06	3.92243e+06	3.31099e+06	3.58817e+06	4.72326e+06	4.31421e+06	3.58777e+06	4.91335e+06	4.76622e+06	4.87481e+06	6.05221e+06	5.18897e+06	4.98247e+06	5.36738e+06	5.22493e+06	5.15454e+06	4.36966e+06	4.55074e+06	5.11089e+06	5.26836e+06	6.04835e+06	5.87632e+06	Benzene and substituted derivatives	C00261	ko01120//Microbial metabolism in diverse environments;ko01220//Degradation of aromatic compounds	Global and overview maps	Metabolism
POS00374	Lys Tyr Ser Ser	0.507686	-	-	-	135.704	484.24	136802	192435	374493	460586	199137	107834	13428.3	97975.2	1.64181e+06	76482	1.44906e+06	1.26892e+06	924197	1.08968e+06	3.49726e+06	2.74273e+06	541643	1.72265e+06	1.4157e+06	1.94093e+06	2.28961e+06	3.07821e+06	2.06535e+06	1.4699e+06	43520.7	1.70481e+06	1.11071e+06	1.27747e+06	591475	419714	2.81473e+06	1.46685e+06	-	-	-	-	-
POS00375	L-L-Homoglutathione	0.499406	-	-	-	132.441	322.106	832146	1.90316e+06	910273	1.43721e+06	672489	1.82227e+06	2.30748e+06	1.79365e+06	1.10869e+06	2.46671e+06	1.28189e+06	1.22068e+06	2.05369e+06	1.81803e+06	1.35141e+06	1.40357e+06	385621	966979	1.41693e+06	440999	1.48727e+06	1.5625e+06	1.16818e+06	1.18836e+06	513218	1.4331e+06	1.24441e+06	2.3817e+06	1.48641e+06	355043	2.23364e+06	1.21298e+06	Peptidomimetics	-	-	-	-
POS00376	N,N-dimethyl-Safingol	0.492012	-	-	-	391.139	330.336	533669	321921	1.36532e+06	707540	910292	1.85053e+06	1.17849e+06	1.01685e+06	1.0029e+06	721882	829190	1.7631e+06	1.1515e+06	936767	1.06376e+06	3.02588e+06	656800	1.20814e+06	1.21213e+06	1.98088e+06	1.42418e+06	1.29963e+06	2.75201e+06	1.493e+06	956307	1.03997e+06	5.83256e+06	698587	2.73282e+06	1.09424e+06	389559	1.49085e+06	-	-	-	-	-
POS00377	LysoPE(20:4(8Z,11Z,14Z,17Z)/0:0)	0.49064	-	-	-	396.05	502.293	3.88918e+06	3.30205e+06	4.73558e+06	4.32419e+06	5.17286e+06	3.99327e+06	4.03812e+06	4.04433e+06	5.5841e+06	5.79459e+06	7.42598e+06	7.48128e+06	4.42877e+06	4.04113e+06	4.23426e+06	4.82475e+06	1.18506e+08	6.15932e+06	6.94568e+06	4.97646e+06	1.32468e+07	5.29655e+06	5.27186e+06	9.67198e+06	6.23077e+07	6.61475e+06	8.5482e+06	5.85363e+06	2.68004e+07	4.57042e+07	5.10108e+06	2.49991e+07	Glycerophospholipids	-	-	-	-
POS00378	C16 Sphinganine	0.479556	-	-	-	326.154	274.274	1.53467e+06	1.09421e+06	1.20221e+06	1.25928e+06	1.2665e+06	574230	1.16677e+06	1.35794e+06	5.94738e+06	1.21044e+06	1.06504e+06	1.32397e+06	1.21178e+06	1.47727e+06	1.16944e+06	504135	1.37315e+06	1.10361e+06	1.16384e+06	1.31679e+06	510688	1.24984e+06	1.18772e+06	1.36834e+06	1.09169e+06	1.19085e+06	1.2237e+06	1.1328e+06	1.22391e+06	1.70091e+06	1.31738e+06	1.08776e+06	-	-	-	-	-
POS00379	2-Ethylacrylylcarnitine	0.477863	-	-	-	182.291	244.154	1.34891e+06	1.4674e+06	759720	698235	804060	795874	929097	1.1375e+06	861982	769695	706929	657201	732799	666118	584008	483284	1.17903e+06	1.50608e+06	3.86527e+06	3.64598e+06	1.32291e+06	1.31104e+06	838161	860549	1.02737e+06	1.31844e+06	1.28578e+06	1.38021e+06	800944	803160	1.08918e+06	1.24641e+06	-	-	-	-	-
POS00380	2-(8-[3]-ladderane-octanyl)-sn-glycero-3-phosphoethanolamine	0.474885	-	-	-	474.449	488.311	201468	102582	1.60531e+06	308414	248334	217473	404270	457257	640191	1.57793e+06	341999	523340	1.59658e+06	436279	300392	342509	964523	362580	549703	461662	666721	780905	416067	481859	832282	345406	1.15349e+06	301956	365731	5.56227e+06	329933	950209	-	-	-	-	-
POS00381	Trp Ala	0.471342	-	-	-	193.917	276.134	2.34977e+06	2.75581e+06	3.10306e+06	2.78284e+06	3.37341e+06	4.05069e+06	4.81379e+06	5.60158e+06	3.06682e+06	3.31253e+06	3.70603e+06	3.64927e+06	6.42132e+06	6.17924e+06	5.32148e+06	5.149e+06	2.12631e+06	2.59615e+06	6.39477e+06	7.18583e+06	2.31118e+06	4.45925e+06	3.41232e+06	3.14357e+06	1.09336e+07	1.11504e+07	6.12199e+06	6.42918e+06	2.22726e+06	2.56349e+06	3.5698e+06	3.82883e+06	-	-	-	-	-
POS00382	Gly Pro	0.455449	-	-	-	44.3962	173.092	1.97963e+06	914899	1.44538e+06	2.01481e+06	1.05037e+06	2.06123e+06	2.91381e+06	2.10293e+06	2.64441e+06	1.83415e+06	2.9508e+06	2.96498e+06	2.07841e+06	2.29378e+06	2.82081e+06	2.76463e+06	3.24935e+06	3.7003e+06	5.17332e+06	5.22971e+06	5.4036e+06	3.91416e+06	2.78864e+06	3.25114e+06	4.92269e+06	4.44691e+06	3.56511e+06	3.8047e+06	5.69587e+06	4.07151e+06	5.43911e+06	5.99504e+06	-	-	-	-	-
POS00383	3-Methyl-3H-imidazo[4,5-f]quinoxalin-2-amine	0.446539	-	-	-	500.226	200.093	1.36329e+06	1.97919e+06	924250	334211	759390	1.816e+06	824360	412825	932717	881839	897708	786040	1.05942e+06	1.9375e+06	982465	1.89163e+06	909428	2.26358e+06	239414	887737	2.99657e+06	716922	941554	567275	1.66482e+06	701635	1.94892e+06	785465	1.15687e+06	1.00227e+06	869927	1.02868e+06	Diazanaphthalenes	-	-	-	-
POS00384	PE(O-16:0/0:0)	0.439451	-	-	-	427.667	440.31	749033	448687	971255	598770	957463	899673	1.17887e+06	676299	1.75097e+06	2.42504e+06	802760	1.40388e+06	945064	882928	415872	450403	834349	593471	1.2706e+06	501438	1.03704e+06	659959	536039	365282	1.43599e+06	424479	7.94923e+06	881875	1.27639e+06	6.16622e+06	980257	2.0152e+06	-	-	-	-	-
POS00385	Gln Leu Lys	0.436679	-	-	-	194.923	388.254	941045	582431	426350	455323	387439	327811	399441	450669	446210	462647	323505	396035	368760	332066	365049	312522	664987	321998	373782	402696	368241	332871	377810	389996	364534	393368	407599	376470	328018	360496	328608	350843	-	-	-	-	-
POS00386	OXONITINE	0.384029	-	-	-	467.423	646.278	92314.5	16000.5	519876	100795	116014	26787.5	137307	152337	152412	419581	93910.6	241216	647739	123022	47185.7	87239.4	612472	116903	251811	223440	181025	192924	139896	210753	37891.3	183132	418778	34308.3	111726	951110	29265.7	316391	-	-	-	-	-
POS00387	Val Pro Thr	0.35861	-	-	-	150.056	316.186	1.25561e+06	1.35704e+06	1.98812e+06	2.73527e+06	1.1368e+06	1.4922e+06	1.65822e+06	1.69981e+06	2.47203e+06	1.71625e+06	1.64042e+06	2.21616e+06	2.34661e+06	2.78397e+06	3.30353e+06	6.75883e+06	1.57381e+07	6.44582e+06	9.00552e+06	6.96468e+06	1.0913e+07	5.49748e+06	1.63363e+06	4.25525e+06	8.63474e+06	5.04403e+06	6.02663e+06	6.3516e+06	9.40868e+06	1.41068e+07	7.31707e+06	1.09971e+07	-	-	-	-	-
POS00388	PI(20:4(5Z,8Z,11Z,14Z)/0:0)	0.324909	-	-	-	415.84	621.302	316061	257721	466310	444235	447308	333541	630408	591051	1.02145e+06	1.11297e+06	681389	643076	613756	602665	458801	451345	3.23632e+07	783441	879791	809035	1.92708e+06	835654	895712	1.1888e+06	1.57367e+07	909859	1.0036e+06	452823	5.73359e+06	1.20107e+07	602029	6.07738e+06	Glycerophospholipids	-	-	-	-
