# Supplementary material for: UHPLC–MS/MS-Based Nontargeted Metabolomics Analysis Reveals Biomarkers Related to the Freshness of Chilled Chicken
Source: Foods. 2020 Sep 20;9(9):1326. doi: 10.3390/foods9091326 (PMC7555583; doi:10.3390/foods9091326)
Supplement: Supplementary file 1 [file foods-09-01326-s001.zip › Table S4.xlsx]

## Sheet: Sheet1
Name	M1-1	M1-2	M1-3	M1-4	M1-5	M1-6	M1-7	M1-8	M3-1	M3-2	M3-3	M3-4	M3-5	M3-6	M3-7	M3-8	M5-1	M5-2	M5-3	M5-4	M5-5	M5-6	M5-7	M5-8	M7-1	M7-2	M7-3	M7-4	M7-5	M7-6	M7-7	M7-8
NEG00016	2.76746e+07	1.08298e+07	9.38775e+06	1.35472e+07	1.41482e+07	1.1966e+07	1.03654e+07	8.94888e+06	1.62466e+07	1.08549e+07	2.19728e+07	2.44435e+07	1.32189e+07	1.51469e+07	1.06955e+07	1.3423e+07	9.28066e+07	4.4177e+07	2.56576e+07	1.44561e+07	3.71823e+07	2.26959e+07	1.81127e+07	2.335e+07	1.12602e+08	2.93388e+07	3.90279e+07	3.24725e+07	1.71678e+07	5.96946e+07	4.47986e+07	5.42708e+07
NEG00021	1.83194e+09	5.74087e+08	7.53306e+08	6.5878e+08	8.81932e+08	5.52628e+08	6.1527e+08	6.92689e+08	1.26065e+09	9.45708e+08	1.01125e+09	1.4691e+09	9.67681e+08	9.68783e+08	9.20123e+08	1.11202e+09	7.64779e+09	1.2758e+09	1.71418e+09	1.02454e+09	2.0102e+09	1.28762e+09	1.41041e+09	1.82356e+09	6.47918e+09	1.49031e+09	1.83242e+09	1.37661e+09	2.14752e+09	4.23643e+09	1.25668e+09	2.45067e+09
NEG00025	6.7694e+07	1.27781e+08	1.8669e+08	1.65384e+08	1.44085e+08	1.27739e+08	1.77878e+08	1.8226e+08	2.72162e+08	3.00945e+08	2.36183e+08	2.702e+08	2.22334e+08	9.1083e+07	2.17238e+08	2.46878e+08	8.49679e+08	2.56347e+08	3.48722e+08	2.17874e+08	7.55481e+07	3.20541e+08	2.36663e+08	2.43195e+08	9.10321e+08	2.87815e+08	4.20809e+08	3.17494e+08	2.59112e+08	5.06604e+08	2.8132e+08	3.75634e+08
NEG00070	4.62028e+06	1.18721e+06	3.2687e+06	3.55166e+06	1.63848e+06	2.35642e+06	3.6622e+06	4.109e+06	4.17839e+06	4.95793e+06	4.32073e+06	5.07562e+06	3.76264e+06	2.98507e+06	4.06389e+06	4.27262e+06	1.53375e+07	4.74599e+06	8.72306e+06	7.03651e+06	8.49504e+06	8.10292e+06	4.89227e+06	5.24711e+06	1.50716e+07	6.17424e+06	6.08925e+06	5.50453e+06	2.61739e+06	1.36154e+07	4.65843e+06	7.99831e+06
NEG00076	1.14541e+06	365745	420619	465118	1.02611e+06	645803	631741	694600	1.59467e+06	1.20176e+06	1.25556e+06	1.61054e+06	621052	857894	841537	1.14706e+06	1.0339e+08	1.86089e+06	1.92532e+06	1.53945e+06	4.56512e+06	1.35597e+06	1.02453e+06	2.45932e+06	4.38024e+07	1.98993e+06	2.6908e+06	1.22978e+06	1.16391e+07	1.72097e+07	1.00587e+06	1.03636e+07
NEG00077	4.78443e+08	1.97943e+08	1.88165e+08	2.22433e+08	2.01207e+08	2.68502e+08	1.99722e+08	2.41759e+08	2.04363e+08	3.63325e+08	1.81152e+08	1.86038e+08	1.89731e+08	1.93899e+08	1.05288e+08	1.16265e+08	1.25995e+07	1.73173e+08	1.7864e+08	1.57818e+08	9.89375e+07	7.78594e+07	7.85754e+07	5.49068e+07	1.59714e+07	5.41436e+07	1.25196e+08	1.92032e+08	4.03852e+07	2.88635e+07	1.08426e+08	5.76317e+07
NEG00084	1.65475e+07	5.74098e+06	6.64423e+06	1.00183e+07	6.75372e+06	4.08806e+06	3.83807e+06	3.38842e+06	1.14529e+07	7.36822e+06	1.99103e+07	2.36316e+07	7.9012e+06	8.67491e+06	1.25275e+07	1.45699e+07	3.35113e+07	2.61007e+07	2.12836e+07	1.45059e+07	2.71236e+07	1.58178e+07	2.55808e+07	3.02005e+07	7.20232e+06	1.64193e+07	1.38025e+07	1.60752e+07	2.27633e+07	2.05653e+07	2.00958e+07	1.98232e+07
NEG00087	6.49006e+06	2.36109e+06	2.75785e+06	3.23367e+06	3.54855e+06	3.10416e+06	5.1722e+06	4.04671e+06	7.3462e+06	6.56288e+06	8.27563e+06	8.51951e+06	4.55237e+06	5.02788e+06	5.0716e+06	6.13571e+06	2.52932e+08	6.93946e+06	8.32145e+06	6.51001e+06	1.5673e+07	6.94751e+06	4.1865e+06	7.84935e+06	1.40619e+08	9.20252e+06	1.0939e+07	5.94031e+06	4.68713e+07	6.5344e+07	6.86372e+06	4.53432e+07
NEG00097	243423	84353.8	136557	130952	145675	113836	61234.6	180288	285012	306694	324138	351170	77468.9	219259	202709	250236	1.01505e+07	268955	371326	311477	612985	299658	182604	313454	4.51128e+06	391571	429983	232066	1.70666e+06	3.04352e+06	265469	1.9998e+06
NEG00130	1.99251e+06	862837	647440	798803	878991	757460	588188	616150	670291	609268	1.50678e+06	1.64426e+06	1.04719e+06	1.27262e+06	1.3105e+06	1.38809e+06	593897	1.85125e+06	1.71263e+06	1.06866e+06	1.95449e+06	1.39765e+06	1.57481e+06	2.05493e+06	2.19698e+06	2.30267e+06	2.10751e+06	1.8622e+06	2.82147e+06	1.95068e+06	1.74196e+06	2.77056e+06
NEG00138	1.23412e+07	4.13039e+06	3.85066e+06	4.86649e+06	5.35992e+06	4.90335e+06	2.68472e+06	3.40285e+06	1.12689e+07	7.84973e+06	7.50205e+06	8.47548e+06	7.48151e+06	7.57785e+06	8.23884e+06	8.82625e+06	1.73861e+07	2.50924e+07	4.93151e+07	1.23765e+08	5.74122e+07	4.94554e+07	8.92435e+06	1.13828e+07	6.3328e+06	3.30976e+07	3.88301e+07	1.73304e+07	4.53823e+06	1.24309e+07	2.3498e+07	1.25368e+07
NEG00158	2.03048e+06	873407	833656	847083	660472	609061	1.68657e+06	1.53523e+06	688064	1.43087e+06	1.17001e+06	1.15456e+06	1.34373e+06	1.26021e+06	1.67745e+06	1.96824e+06	6.00879e+06	1.88204e+06	2.0316e+06	1.97234e+06	4.32969e+06	2.13931e+06	2.11002e+06	3.78753e+06	5.82137e+06	3.0698e+06	1.61091e+06	1.3716e+06	2.12989e+06	3.71149e+06	1.73603e+06	2.50105e+06
POS00030	2.23842e+06	2.31771e+06	1.86826e+06	2.0867e+06	2.21494e+06	2.27016e+06	2.2056e+06	2.0504e+06	2.17725e+06	1.9439e+06	1.07636e+06	4.51364e+06	1.95143e+06	3.63817e+06	2.36168e+06	2.06935e+06	4.6289e+07	985609	1.73222e+07	2.97815e+07	8.00321e+07	3.2931e+07	5.01116e+06	4.04635e+07	1.26191e+08	5.17896e+07	1.41721e+08	7.68594e+07	1.07154e+08	1.17234e+08	2.75423e+07	1.46475e+08
POS00045	170284	296078	2.22529e+06	1.07726e+06	675921	897886	1.88907e+06	1.75099e+06	3109.19	2421.3	694.111	694.111	5596.37	2785.07	11874.9	694.111	1.88642e+06	1.60412e+06	1.38186e+06	1.74417e+06	1.98433e+06	1.86622e+06	1.84164e+06	1.60633e+06	748182	1.77894e+06	1.93823e+06	2.01141e+06	1.69895e+06	1.79036e+06	1.4123e+06	1.86465e+06
POS00097	1.5314e+07	1.62566e+07	1.89306e+07	2.14789e+07	1.90872e+07	1.28676e+07	1.12698e+07	1.15471e+07	4.33666e+07	2.33938e+07	4.63633e+07	4.24729e+07	3.94288e+07	3.57601e+07	5.14684e+07	4.40955e+07	2.39054e+07	6.88189e+07	6.67071e+07	6.21097e+07	8.7239e+07	7.53231e+07	6.26627e+07	4.9273e+07	1.76258e+07	6.12086e+07	2.00842e+07	3.4138e+07	2.85624e+07	3.22419e+07	6.31804e+07	4.44632e+07
POS00112	972361	715952	1.95839e+06	2.19228e+06	1.62018e+06	1.93354e+06	1.34619e+06	1.47164e+06	536197	861146	438306	398744	370438	286106	536617	650494	35387.2	225032	590597	506195	190818	256508	104718	74675.4	24034.9	212810	433137	561886	267654	153039	396239	468740
POS00126	487507	592671	602014	594741	431894	428980	1.14686e+06	1.09825e+06	957631	976081	780072	779994	938840	817266	1.11817e+06	1.21736e+06	4.17575e+06	1.20706e+06	1.36423e+06	1.34472e+06	2.88778e+06	1.35404e+06	1.44529e+06	2.45252e+06	3.8903e+06	2.01348e+06	986075	839864	1.39704e+06	2.48763e+06	1.01363e+06	1.62048e+06
POS00160	3.04401e+06	2.91737e+06	4.67721e+06	6.49377e+06	3.96737e+06	3.97894e+06	3.82467e+06	3.9339e+06	1.18467e+07	7.62762e+06	8.26674e+06	8.57607e+06	1.08213e+07	1.18297e+07	1.07402e+07	1.05086e+07	7.1416e+06	9.95709e+06	1.89329e+07	1.87988e+07	1.37716e+07	1.29428e+07	7.49969e+06	7.86752e+06	1.22015e+07	1.231e+07	1.07686e+07	1.24945e+07	1.23068e+07	9.93104e+06	1.42953e+07	1.41538e+07
POS00164	345517	355379	330930	408615	511528	383285	444111	526593	641479	642822	622612	705699	396494	367041	376096	484017	2.40231e+07	765544	994623	768952	1.79068e+06	630087	443272	849370	9.18919e+06	673262	938627	711338	824131	4.77283e+06	461029	3.24865e+06
POS00167	1.26778e+07	1.26651e+07	5.84603e+06	1.87914e+07	1.74219e+07	1.5716e+07	1.55283e+07	2.12423e+07	3.68395e+07	1.56873e+07	4.15488e+07	4.0221e+07	2.13336e+07	2.60584e+07	1.95498e+07	1.64849e+07	1.76221e+08	3.79203e+07	4.19867e+07	3.54405e+07	9.40712e+07	4.28911e+07	2.32723e+07	4.02879e+07	7.64907e+07	3.13521e+07	5.57619e+07	2.92116e+07	2.81175e+07	3.95663e+07	3.59756e+07	3.46842e+07
POS00173	1.51162e+06	1.282e+06	1.92213e+06	1.96864e+06	1.94864e+06	1.54794e+06	2.66005e+06	2.38209e+06	4.19856e+06	4.60579e+06	2.66445e+06	2.87122e+06	2.68774e+06	2.6349e+06	2.03203e+06	2.12685e+06	1.37747e+08	3.35251e+06	3.70568e+06	3.12756e+06	8.00212e+06	3.49991e+06	3.68864e+06	4.96645e+06	6.68279e+07	3.94564e+06	4.46829e+06	2.10391e+06	2.47208e+07	5.11126e+07	2.46166e+06	2.56978e+07
POS00177	225858	434212	2.54499e+06	1.82343e+06	1.1731e+06	1.3853e+06	2.96104e+06	2.85287e+06	25191.3	27145.2	23353.5	28836.5	60093.3	19525.9	71462.9	16015.2	2.25715e+06	2.41791e+06	2.1682e+06	2.59009e+06	3.00555e+06	2.86185e+06	2.96483e+06	2.53275e+06	2.29298e+06	2.78714e+06	2.83711e+06	3.0183e+06	2.63927e+06	2.47692e+06	2.34883e+06	2.82653e+06
POS00179	763554	713769	906702	1.10165e+06	1.14695e+06	929621	1.20377e+06	1.51215e+06	1.93325e+06	2.17315e+06	2.25758e+06	2.26194e+06	1.40927e+06	1.45197e+06	1.08567e+06	1.37502e+06	3.66419e+07	2.09054e+06	4.12916e+06	3.43013e+06	4.94518e+06	2.41585e+06	1.67163e+06	2.15764e+06	1.83087e+07	1.80599e+06	2.76411e+06	1.66074e+06	9.36474e+06	1.67984e+07	1.88556e+06	1.05018e+07
POS00184	306407	296160	281188	373294	365226	384114	563906	541671	1.27353e+06	1.22158e+06	839538	956949	454978	595208	574353	582436	3.10184e+07	882942	973970	822242	3.93463e+06	1.7666e+06	508615	833003	2.6485e+07	988931	1.52596e+06	771746	6.44193e+06	1.43942e+07	738378	2.3537e+06
POS00190	4.81006e+06	4.09418e+06	8.70826e+06	2.94753e+06	8.84031e+06	5.21295e+06	5.90505e+06	4.76832e+06	2.10144e+07	1.4597e+07	1.24219e+07	2.08935e+07	9.55337e+06	7.87509e+06	9.3115e+06	8.52885e+06	2.13015e+07	1.79573e+07	1.86836e+07	1.73209e+07	1.48303e+07	1.6096e+07	9.37661e+06	1.4188e+07	1.19806e+07	1.15577e+07	3.57606e+07	9.14685e+06	2.38681e+07	2.65185e+07	9.8575e+06	2.05983e+07
POS00210	4.76761e+06	4.26339e+06	5.70698e+06	7.00387e+06	4.96711e+06	5.4594e+06	4.95705e+06	5.4762e+06	4.67416e+06	4.61664e+06	3.84735e+06	3.52207e+06	3.82348e+06	3.26244e+06	3.90659e+06	4.21782e+06	546644	2.83663e+06	4.35068e+06	3.83239e+06	2.14948e+06	2.32385e+06	1.5206e+06	1.21709e+06	540424	2.24619e+06	3.20742e+06	6.33133e+06	2.29784e+06	1.46483e+06	3.56986e+06	3.02651e+06
POS00216	232122	167096	446158	284306	301507	273919	534902	657178	1.09796e+06	1.38906e+06	720719	680560	624438	547619	592759	573288	4.64124e+07	981228	1.21463e+06	1.22473e+06	2.3188e+06	1.25798e+06	764441	1.01707e+06	1.59597e+07	1.04725e+06	1.22274e+06	728381	3.43701e+06	8.81802e+06	657026	6.20632e+06
POS00228	243196	112481	244152	199834	127677	165104	78467.4	126138	1.45916e+06	257562	1.21738e+06	1.39333e+06	1.09621e+06	1.36748e+06	2.55007e+06	2.50055e+06	272335	1.49762e+06	2.94688e+06	3.38265e+06	2.12738e+06	2.69799e+06	2.57566e+06	1.71337e+06	297817	2.83061e+06	1.64515e+06	2.13966e+06	1.59373e+06	931467	2.85273e+06	1.71482e+06
POS00235	1.39981e+06	1.26998e+06	1.78133e+06	1.89826e+06	1.49028e+06	1.71484e+06	1.50012e+06	1.79009e+06	1.31623e+06	1.2975e+06	1.03909e+06	1.06512e+06	962024	852731	882058	1.10881e+06	190582	504546	1.28065e+06	1.11162e+06	532227	478700	300264	249336	177988	563382	1.00785e+06	1.21682e+06	675401	372253	811013	814108
POS00237	381435	307013	442174	481203	494327	471977	738751	645860	1.02333e+06	988959	1.22628e+06	1.37239e+06	746157	775516	786555	874471	1.77284e+07	1.00111e+06	1.15381e+06	966552	2.50547e+06	1.05094e+06	652205	1.08254e+06	1.27705e+07	1.26311e+06	1.58526e+06	859666	6.88283e+06	9.90359e+06	1.01471e+06	7.41229e+06
POS00254	1.48861e+06	2.23346e+06	2.30765e+06	3.4013e+06	2.87378e+06	902522	1.80245e+06	2.27923e+06	6.76209e+06	5.58419e+06	6.23378e+06	6.49679e+06	7.9204e+06	7.58968e+06	7.79117e+06	7.37707e+06	3.45504e+06	6.33557e+06	1.22357e+07	1.32449e+07	9.11944e+06	8.96502e+06	4.1172e+06	5.58436e+06	4.24957e+06	8.49678e+06	7.8207e+06	8.23384e+06	9.23234e+06	5.00422e+06	1.07861e+07	1.03497e+07
POS00255	1.12953e+07	1.10324e+07	1.24594e+07	1.18155e+07	1.09571e+07	1.17701e+07	1.29703e+07	1.03999e+07	1.76699e+07	1.24457e+07	1.59408e+07	1.98109e+07	1.43065e+07	1.70995e+07	1.96478e+07	2.09603e+07	2.18896e+07	2.27558e+07	2.96132e+07	2.71919e+07	2.82207e+07	1.88783e+07	2.19365e+07	2.13504e+07	9.22076e+06	2.03065e+07	2.07962e+07	1.76527e+07	2.23802e+07	2.07995e+07	2.47998e+07	2.62654e+07
POS00265	1.28565e+07	1.46168e+07	9.69131e+06	1.21835e+07	601733	549349	856452	1.55675e+07	2.47331e+07	1.81735e+07	1.31512e+07	2.43308e+07	2.25624e+07	1.50438e+07	2.97499e+07	1.96574e+07	2.31838e+07	3.14718e+07	3.15529e+07	3.37896e+07	4.21514e+07	3.38427e+07	2.96425e+07	3.47224e+07	1.12968e+06	3.16153e+07	1.82867e+07	2.99008e+07	3.48084e+07	3.33544e+07	3.9289e+07	3.94558e+07
POS00279	4.27406e+06	7.74785e+06	5.98618e+06	7.37497e+06	4.4444e+06	5.56302e+06	4.75403e+06	1.04028e+07	2.57287e+06	8.13572e+06	4.61069e+06	2.31808e+06	1.84111e+06	1.44661e+06	1.4252e+06	1.49896e+06	353427	694991	3.19478e+06	2.63009e+06	509940	1.42819e+06	533833	383054	1.40529e+06	717376	1.30838e+06	2.89151e+06	3.11259e+06	719333	2.68046e+06	1.27124e+06
POS00281	988576	860237	2.38223e+06	3.49827e+06	1.61194e+06	1.92317e+06	1.02566e+06	1.28113e+06	1.18985e+06	706044	1.08883e+06	1.02992e+06	838955	886374	1.10529e+06	1.14828e+06	562242	429220	697361	637867	592365	798052	532283	489700	1.21777e+06	954695	1.92882e+06	1.37129e+06	2.82001e+06	1.7996e+06	932306	2.31931e+06
POS00291	1.13246e+07	1.08594e+07	1.26983e+07	1.47814e+07	1.64114e+07	1.52149e+07	2.18503e+07	1.9718e+07	3.18453e+07	2.87875e+07	3.82572e+07	4.03364e+07	2.07705e+07	2.2501e+07	2.4684e+07	2.56155e+07	1.15389e+09	3.22812e+07	3.57027e+07	2.80512e+07	8.03442e+07	3.15658e+07	1.99572e+07	3.24591e+07	6.88844e+08	3.71102e+07	4.65565e+07	2.63783e+07	2.27152e+08	3.34415e+08	3.01402e+07	2.27324e+08
POS00299	2.00238e+06	1.75534e+06	4.64621e+06	4.04966e+06	2.83184e+06	3.25157e+06	5.87517e+06	5.868e+06	444657	326852	335986	362529	307705	316232	554646	316954	5.15757e+06	4.92698e+06	4.45864e+06	4.58789e+06	6.1158e+06	5.63345e+06	5.69151e+06	5.29236e+06	5.4046e+06	5.82637e+06	6.38169e+06	6.22234e+06	5.81593e+06	4.70229e+06	5.13529e+06	5.52715e+06
POS00302	9.51587e+06	7.538e+06	2.72905e+07	2.65472e+07	1.68257e+07	2.1382e+07	1.8356e+07	2.01587e+07	4.24671e+06	8.84961e+06	3.3421e+06	3.72367e+06	3.51682e+06	2.55403e+06	4.1617e+06	5.57519e+06	152438	1.98721e+06	6.44511e+06	4.69067e+06	1.94871e+06	2.28496e+06	916883	544531	158096	1.81881e+06	6.7904e+06	6.68662e+06	4.55105e+06	1.4202e+06	3.79473e+06	5.65705e+06
POS00312	1.13222e+06	1.12279e+06	936916	1.04745e+06	1.17638e+06	1.04847e+06	1.81991e+06	1.55897e+06	1.92644e+06	1.64294e+06	2.49531e+06	2.71424e+06	1.33485e+06	1.39568e+06	1.60135e+06	1.72033e+06	1.60628e+08	2.3515e+06	2.86967e+06	2.24254e+06	7.42052e+06	2.69332e+06	1.55021e+06	2.21321e+06	5.00935e+07	2.36493e+06	3.24725e+06	2.01986e+06	1.22123e+07	2.32142e+07	1.70937e+06	1.86872e+07
POS00323	308973	290988	264155	302910	228742	182884	351811	370051	457466	426907	500752	479818	478859	509540	429032	463520	1.598e+07	546437	547273	395927	1.41644e+06	658849	380399	583646	8.35256e+06	633925	1.12552e+06	323507	3.55824e+06	4.35557e+06	433342	2.51275e+06
POS00329	6.81052e+06	6.70731e+06	6.77349e+06	9.35597e+06	9.9517e+06	7.42369e+06	5.84687e+06	5.32781e+06	1.00858e+07	7.68517e+06	1.41995e+07	1.46133e+07	8.24582e+06	8.89819e+06	6.41685e+06	6.08553e+06	1.00278e+08	2.94329e+07	1.59914e+07	9.58149e+06	2.83681e+07	1.33513e+07	1.04344e+07	1.00558e+07	9.54794e+07	1.86511e+07	2.66915e+07	1.97107e+07	9.20093e+06	4.55841e+07	2.45282e+07	3.78678e+07
POS00330	206678	222700	121120	143112	165367	159173	251816	321063	306597	202334	307385	322872	183966	188042	284103	276144	5.92705e+06	342502	339123	307231	559175	280131	238585	327092	2.51788e+06	349952	445048	369265	807530	1.07027e+06	309639	949214
POS00332	1.11009e+06	1.14103e+06	1.2253e+06	1.41943e+06	1.00576e+06	1.09366e+06	912888	1.08505e+06	1.64151e+06	878815	1.18654e+06	1.01076e+06	1.27243e+06	1.09393e+06	1.63401e+06	1.66228e+06	209450	1.23636e+06	903029	751097	709971	1.33259e+06	962108	389304	138851	684383	666554	762422	358869	343807	646904	380770
POS00350	156664	43091.5	85178.8	109754	125579	40664.2	63516.3	79439.4	573046	309320	287234	354745	229701	271752	221708	98192.8	1.33526e+06	249723	374134	319791	281722	370943	556903	448263	1.03588e+06	470980	178067	234629	323133	696034	225169	535451
POS00358	1.65804e+06	1.44238e+06	1.55851e+06	1.73166e+06	1.55848e+06	1.52431e+06	1.57768e+06	2.00977e+06	1.27756e+06	1.4303e+06	1.94757e+06	1.62519e+06	2.28639e+06	1.63462e+06	1.31031e+06	1.65306e+06	526732	1.60201e+06	992918	748400	1.23567e+06	1.42435e+06	1.38634e+06	1.01923e+06	585709	1.24998e+06	1.28867e+06	1.0245e+06	591085	708811	1.26236e+06	1.17199e+06
POS00363	184988	267712	130654	134029	200948	197730	143444	196690	554923	487165	556267	540372	439607	355395	760516	772049	574609	688859	366825	480711	558883	513889	755191	668093	526485	836908	745100	721905	460323	591447	602577	569076
POS00377	3.88918e+06	3.30205e+06	4.73558e+06	4.32419e+06	5.17286e+06	3.99327e+06	4.03812e+06	4.04433e+06	5.5841e+06	5.79459e+06	7.42598e+06	7.48128e+06	4.42877e+06	4.04113e+06	4.23426e+06	4.82475e+06	1.18506e+08	6.15932e+06	6.94568e+06	4.97646e+06	1.32468e+07	5.29655e+06	5.27186e+06	9.67198e+06	6.23077e+07	6.61475e+06	8.5482e+06	5.85363e+06	2.68004e+07	4.57042e+07	5.10108e+06	2.49991e+07
POS00387	1.25561e+06	1.35704e+06	1.98812e+06	2.73527e+06	1.1368e+06	1.4922e+06	1.65822e+06	1.69981e+06	2.47203e+06	1.71625e+06	1.64042e+06	2.21616e+06	2.34661e+06	2.78397e+06	3.30353e+06	6.75883e+06	1.57381e+07	6.44582e+06	9.00552e+06	6.96468e+06	1.0913e+07	5.49748e+06	1.63363e+06	4.25525e+06	8.63474e+06	5.04403e+06	6.02663e+06	6.3516e+06	9.40868e+06	1.41068e+07	7.31707e+06	1.09971e+07
POS00082	6.03782e+06	7.08321e+06	6.53418e+06	7.52619e+06	5.60608e+06	5.61865e+06	7.01001e+06	6.62948e+06	1.16892e+07	8.35219e+06	1.26531e+07	1.28102e+07	1.0544e+07	1.06554e+07	1.36907e+07	1.43846e+07	1.52368e+07	1.5372e+07	1.54445e+07	1.62614e+07	2.0484e+07	1.80695e+07	1.62795e+07	1.89558e+07	2.14278e+07	1.91494e+07	1.49633e+07	1.64332e+07	1.92277e+07	2.07822e+07	2.22634e+07	2.26806e+07
POS00169	109182	107877	119915	179555	153923	93367.6	28608.3	38520.3	513335	207353	964839	1.18078e+06	471942	564782	761770	835282	2.50881e+06	1.44394e+06	2.00774e+06	2.19522e+06	1.35787e+06	950973	1.07497e+06	1.61695e+06	2.56699e+06	2.18901e+06	1.73772e+06	1.59345e+06	3.14374e+06	3.70067e+06	2.5109e+06	3.19206e+06
POS00150	6.65799e+07	7.75633e+07	7.59669e+07	8.2302e+07	6.04943e+07	5.98193e+07	7.68517e+07	7.56775e+07	1.22914e+08	8.96222e+07	1.33017e+08	1.42632e+08	1.16759e+08	1.19064e+08	1.47712e+08	1.5368e+08	1.70489e+08	1.70055e+08	1.69065e+08	1.84049e+08	2.17387e+08	1.96774e+08	1.75033e+08	2.06632e+08	2.26603e+08	2.06619e+08	1.60236e+08	1.79387e+08	2.08872e+08	2.28488e+08	2.36366e+08	2.55259e+08
POS00226	3.52791e+06	4.0742e+06	3.86637e+06	4.22225e+06	3.13285e+06	3.10798e+06	3.98551e+06	3.93741e+06	6.43035e+06	4.68012e+06	7.0682e+06	7.26058e+06	5.80141e+06	6.26623e+06	7.56057e+06	7.92997e+06	8.71101e+06	8.71223e+06	8.64103e+06	9.36288e+06	1.17709e+07	9.97562e+06	8.8568e+06	1.0471e+07	1.18311e+07	1.06488e+07	8.34751e+06	9.35668e+06	1.08505e+07	1.17196e+07	1.20823e+07	1.30029e+07
POS00347	3.3167e+06	3.35327e+06	3.72906e+06	4.49032e+06	3.45319e+06	2.41453e+06	2.37391e+06	2.24818e+06	7.29515e+06	6.38583e+06	9.99666e+06	1.05835e+07	9.04907e+06	1.01773e+07	6.00389e+06	6.44585e+06	2.91353e+07	9.48223e+06	1.09573e+07	1.11732e+07	1.58992e+07	1.11839e+07	1.16993e+07	1.84908e+07	3.76033e+07	1.18552e+07	4.39317e+07	1.39915e+07	3.07838e+07	3.70815e+07	1.39253e+07	2.77082e+07
POS00124	1.30205e+06	1.46836e+06	1.67606e+06	1.92088e+06	1.4435e+06	2.16328e+06	1.5938e+06	2.60654e+06	4.38182e+06	4.59538e+06	5.8843e+06	6.5549e+06	4.13412e+06	4.96627e+06	5.79762e+06	5.63164e+06	6.98072e+06	5.45588e+06	6.37346e+06	7.00473e+06	9.08983e+06	6.23375e+06	5.53614e+06	7.34759e+06	1.04747e+07	8.99854e+06	1.14493e+07	8.88263e+06	7.25001e+06	9.68154e+06	1.04395e+07	1.47761e+07
POS00282	541556	665155	591524	664964	467281	467132	719975	665464	1.05393e+06	847665	1.15494e+06	1.27704e+06	1.0465e+06	1.11569e+06	1.20717e+06	1.14174e+06	1.41948e+06	1.32524e+06	1.41738e+06	1.49639e+06	1.66203e+06	1.47192e+06	1.39057e+06	2.00148e+06	1.90844e+06	1.60889e+06	1.31975e+06	1.43852e+06	1.70112e+06	2.00821e+06	1.70169e+06	1.97857e+06
POS00313	1.50168e+06	1.73188e+06	1.71571e+06	1.86695e+06	1.31364e+06	1.20851e+06	1.77211e+06	1.69061e+06	3.01789e+06	2.26607e+06	3.18297e+06	3.70944e+06	2.87759e+06	2.95439e+06	3.48513e+06	3.40235e+06	4.46444e+06	4.27687e+06	4.22544e+06	4.55767e+06	5.16097e+06	4.7427e+06	4.40818e+06	5.37596e+06	5.34454e+06	5.01692e+06	3.88537e+06	4.25441e+06	5.02203e+06	6.2753e+06	5.41081e+06	6.00709e+06
POS00006	3.96649e+06	3.57769e+06	3.64225e+06	4.55778e+06	1.45036e+06	2.486e+06	2.49405e+06	3.75331e+06	6.33324e+06	6.01594e+06	6.97272e+06	8.30685e+06	6.53788e+06	6.86234e+06	7.30307e+06	7.36417e+06	9.33419e+06	1.03442e+07	1.07227e+07	1.14302e+07	1.27218e+07	1.0642e+07	8.93584e+06	1.10091e+07	9.57973e+06	1.0756e+07	1.09324e+07	1.02775e+07	1.20871e+07	1.18368e+07	1.2309e+07	1.32119e+07
POS00016	1.95948e+08	2.26528e+08	2.38528e+08	2.64943e+08	2.02289e+08	2.01263e+08	3.09493e+08	3.01394e+08	3.83463e+08	3.00242e+08	3.98489e+08	4.16925e+08	3.36728e+08	3.14444e+08	4.71099e+08	4.23537e+08	6.58111e+08	5.17936e+08	6.1733e+08	6.52667e+08	7.06764e+08	5.38316e+08	5.17721e+08	5.82066e+08	7.27798e+08	6.03362e+08	5.41412e+08	4.81218e+08	6.57773e+08	7.06492e+08	9.57478e+08	7.46188e+08
NEG00092	5.78995e+07	2.47194e+07	2.00338e+07	2.44604e+07	1.92806e+07	1.8129e+07	2.56617e+07	2.52328e+07	4.35523e+07	2.86747e+07	4.88451e+07	5.18207e+07	3.77049e+07	4.23321e+07	5.6553e+07	6.44952e+07	6.99367e+07	7.11879e+07	6.88026e+07	7.15662e+07	9.33135e+07	6.95968e+07	6.84266e+07	8.64279e+07	1.09581e+08	7.59817e+07	7.22453e+07	6.73936e+07	9.44043e+07	9.64607e+07	9.24676e+07	1.0267e+08
POS00240	4.51824e+07	5.47628e+07	4.65084e+07	5.42728e+07	4.72745e+07	4.55527e+07	6.14658e+07	6.00241e+07	1.00445e+08	6.74453e+07	1.10764e+08	1.14078e+08	9.0433e+07	8.88962e+07	1.41385e+08	1.35914e+08	1.44846e+08	1.51767e+08	1.43078e+08	1.54257e+08	1.90656e+08	1.66459e+08	1.45181e+08	1.87596e+08	1.98406e+08	1.67921e+08	1.4704e+08	1.355e+08	1.82252e+08	1.85946e+08	1.95445e+08	2.07406e+08
POS00247	58073.5	33061.8	45986.6	67705.9	49116.5	38813.2	15328.8	18615.8	191588	92422	223340	313525	136370	162406	394329	383318	2.13323e+06	417266	764057	955603	956328	498116	354049	627991	1.59478e+06	666666	705896	767317	939873	1.13912e+06	728117	1.24418e+06
POS00037	2.22614e+06	2.4734e+06	2.43892e+06	2.61091e+06	1.99953e+06	1.97092e+06	2.52044e+06	2.46004e+06	3.99655e+06	1.28325e+06	4.30833e+06	4.53457e+06	3.71176e+06	3.76927e+06	4.89321e+06	5.20476e+06	5.4446e+06	5.40862e+06	5.45085e+06	5.84879e+06	6.96135e+06	6.10112e+06	5.4902e+06	6.45093e+06	7.37076e+06	6.80432e+06	5.41976e+06	5.85808e+06	6.86965e+06	7.45064e+06	7.73223e+06	8.4085e+06
POS00095	2.04614e+06	2.32072e+06	2.23603e+06	2.46617e+06	1.768e+06	1.81302e+06	4.69203e+06	2.24566e+06	3.71632e+06	2.64286e+06	2.64531e+06	2.58983e+06	3.60902e+06	3.36721e+06	4.59805e+06	4.84422e+06	5.03428e+06	5.19952e+06	5.10717e+06	5.37848e+06	6.64982e+06	6.18657e+06	5.25041e+06	6.46204e+06	7.00986e+06	6.464e+06	5.00876e+06	5.65768e+06	6.25843e+06	7.06906e+06	7.19765e+06	7.6904e+06
POS00318	35131.7	41419.6	10971.5	33732.2	72743.3	36349.8	11628.4	6113.11	135267	50777.5	172734	264040	128377	157685	261300	307056	2.24267e+06	256573	340173	478165	437349	421852	278572	443683	977753	591565	434944	343538	506192	862096	663481	875118
POS00008	4.44541e+08	4.82496e+08	4.57389e+08	5.04672e+08	4.86322e+08	4.48788e+08	4.19935e+08	4.35964e+08	5.90527e+08	5.94551e+08	7.91447e+08	8.02136e+08	7.38114e+08	7.56709e+08	6.70104e+08	7.02169e+08	1.33144e+09	7.49967e+08	8.09562e+08	7.79854e+08	9.84671e+08	7.4801e+08	8.95632e+08	1.22289e+09	1.72536e+09	8.92931e+08	1.62372e+09	9.3654e+08	1.46237e+09	1.58514e+09	8.93693e+08	1.41828e+09
POS00078	1.53928e+07	1.74986e+07	1.9388e+07	2.09122e+07	1.63502e+07	1.58235e+07	2.65469e+07	2.61052e+07	3.2151e+07	2.48537e+07	3.45962e+07	3.54908e+07	2.8116e+07	2.89306e+07	3.70886e+07	3.84231e+07	5.10114e+07	4.55958e+07	5.17139e+07	5.14049e+07	5.52553e+07	4.65334e+07	4.70143e+07	5.84462e+07	6.70419e+07	4.95619e+07	4.28605e+07	3.88197e+07	5.15009e+07	5.99491e+07	5.03317e+07	6.23967e+07
POS00266	1.86412e+07	2.00592e+07	2.08387e+07	2.55399e+07	1.56764e+07	1.54261e+07	2.07137e+07	2.2614e+07	3.8882e+07	2.50346e+07	4.24423e+07	4.33682e+07	3.38862e+07	3.55468e+07	4.80276e+07	4.87938e+07	4.87058e+07	5.25415e+07	5.55863e+07	5.85856e+07	7.14636e+07	5.79661e+07	5.2661e+07	5.53389e+07	5.22329e+07	5.35024e+07	5.4963e+07	5.34136e+07	6.2396e+07	6.42596e+07	6.7571e+07	7.08151e+07
POS00003	927859	939496	969732	1.06972e+06	1.20675e+06	1.20159e+06	1.00145e+06	1.05487e+06	1.28327e+06	1.02644e+06	2.15666e+06	3.27398e+06	1.29665e+06	1.14477e+07	1.24118e+06	1.01747e+06	1.14899e+08	4.13557e+06	1.69455e+07	4.25462e+07	1.01314e+08	2.53984e+07	1.0738e+07	5.28554e+07	1.62326e+08	3.73638e+07	1.78208e+08	9.17022e+07	2.0089e+08	1.9439e+08	3.84276e+07	2.31596e+08
POS00134	9.60416e+07	1.10748e+08	1.06425e+08	1.25198e+08	7.64902e+07	8.38539e+07	1.3683e+08	1.25701e+08	2.05403e+08	1.39734e+08	2.4926e+08	2.44527e+08	1.96258e+08	2.05057e+08	2.60393e+08	2.93252e+08	2.70154e+08	3.37689e+08	3.30604e+08	3.46518e+08	4.19893e+08	3.49548e+08	2.89255e+08	3.30655e+08	3.86006e+08	3.17747e+08	2.81566e+08	3.19095e+08	3.58517e+08	3.60038e+08	4.22849e+08	4.86288e+08
POS00356	471214	641910	685913	382140	451414	229514	192729	506274	2.15973e+06	658347	2.5538e+06	4.74268e+06	942495	1.17638e+06	3.20558e+06	2.14829e+06	1.07698e+07	3.2858e+06	4.53212e+06	7.18487e+06	5.07728e+06	4.21778e+06	5.54909e+06	5.87172e+06	2.01121e+07	3.97434e+06	6.99383e+06	6.42532e+06	4.90982e+06	1.26375e+07	1.00924e+07	1.33297e+07
POS00029	8.68929e+07	9.3816e+07	9.53335e+07	1.22814e+08	7.73416e+07	7.32831e+07	9.5635e+07	9.86898e+07	1.89429e+08	1.15206e+08	1.84598e+08	1.95912e+08	1.51449e+08	1.5376e+08	2.34749e+08	2.01075e+08	2.1915e+08	2.4779e+08	2.41965e+08	2.63307e+08	3.01201e+08	2.71328e+08	2.31176e+08	2.2698e+08	2.48378e+08	2.33859e+08	2.59597e+08	2.4393e+08	2.91992e+08	2.91369e+08	2.88706e+08	3.34374e+08
NEG00103	2.25135e+07	9.40402e+06	1.09428e+07	1.22574e+07	8.05278e+06	7.10152e+06	1.02138e+07	9.96092e+06	1.84903e+07	1.26276e+07	2.096e+07	2.07695e+07	1.68023e+07	1.7473e+07	2.4281e+07	2.50447e+07	2.54512e+07	2.7104e+07	2.78271e+07	2.93522e+07	3.54861e+07	2.98704e+07	2.77349e+07	2.91152e+07	2.60874e+07	2.89486e+07	2.86997e+07	2.89109e+07	3.24194e+07	3.3798e+07	3.69346e+07	3.88889e+07
POS00009	2.30021e+08	2.5945e+08	2.38254e+08	3.01124e+08	2.11409e+08	1.94951e+08	2.7012e+08	2.78395e+08	5.05891e+08	3.30108e+08	5.49475e+08	5.70069e+08	4.11495e+08	4.34488e+08	6.23257e+08	6.0352e+08	5.0797e+08	6.9533e+08	6.80794e+08	7.54755e+08	8.85177e+08	7.38749e+08	6.81711e+08	7.55786e+08	7.18244e+08	7.06392e+08	6.84363e+08	6.43255e+08	8.04408e+08	7.60224e+08	8.26918e+08	9.41306e+08
NEG00004	2.37874e+07	1.06789e+07	1.14486e+07	1.36486e+07	9.84789e+06	8.25429e+06	1.03218e+07	1.00618e+07	1.81211e+07	1.4897e+07	1.96709e+07	1.97082e+07	1.41636e+07	1.57729e+07	1.77968e+07	2.11005e+07	2.40187e+07	3.12026e+07	2.85611e+07	2.77184e+07	3.73659e+07	2.8999e+07	2.40729e+07	3.03539e+07	2.69118e+07	3.03751e+07	3.18927e+07	2.79843e+07	3.20033e+07	3.50977e+07	3.3656e+07	3.44343e+07
NEG00012	6.47911e+07	2.81432e+07	2.6102e+07	3.08586e+07	2.27574e+07	2.08139e+07	3.44462e+07	3.39126e+07	5.27971e+07	3.66278e+07	5.98946e+07	6.26135e+07	4.5513e+07	5.07686e+07	7.09831e+07	7.74751e+07	6.5873e+07	8.42907e+07	8.09759e+07	8.08162e+07	1.01781e+08	8.34908e+07	8.1251e+07	9.64702e+07	9.23735e+07	9.20464e+07	8.06301e+07	8.11672e+07	1.00159e+08	1.01665e+08	1.08929e+08	1.1468e+08
POS00212	1.20534e+08	1.35535e+08	1.56009e+08	1.69827e+08	1.20992e+08	1.09934e+08	1.3798e+08	1.41885e+08	2.45266e+08	2.19323e+08	2.49514e+08	2.65859e+08	4.24887e+07	2.17168e+08	2.55596e+08	2.41553e+08	3.13431e+08	3.82525e+08	3.69692e+08	3.71612e+08	4.39598e+08	3.83315e+08	3.16805e+08	3.77373e+08	3.25248e+08	3.83213e+08	3.67637e+08	3.52314e+08	4.27403e+08	4.5964e+08	4.25068e+08	4.61907e+08
POS00181	2.43109e+06	2.40859e+06	2.09067e+06	2.18188e+06	2.50744e+06	3.00677e+06	2.79254e+06	2.90918e+06	1.60798e+06	2.10425e+06	1.47809e+06	1.38651e+06	2.09606e+06	1.45863e+06	1.82171e+06	2.19072e+06	391264	1.39841e+06	1.11842e+06	866856	1.0825e+06	1.66939e+06	1.15788e+06	689258	388421	1.02172e+06	944563	975421	538363	461388	1.02683e+06	732059
NEG00001	3.7296e+08	1.60746e+08	1.47487e+08	1.79587e+08	1.31411e+08	1.19986e+08	1.76015e+08	1.7603e+08	2.94631e+08	1.99041e+08	3.33365e+08	3.36992e+08	2.51823e+08	2.72836e+08	3.80323e+08	4.25841e+08	3.40018e+08	4.4594e+08	4.2514e+08	4.30165e+08	5.30274e+08	4.43471e+08	4.26053e+08	4.91792e+08	4.67173e+08	4.77305e+08	4.26809e+08	4.38919e+08	5.06541e+08	5.07585e+08	5.64847e+08	5.76397e+08
POS00187	3.49515e+08	4.01292e+08	3.95896e+08	4.74316e+08	3.40947e+08	3.43462e+08	4.1987e+08	4.38584e+08	7.12033e+08	4.97418e+08	7.19897e+08	7.44973e+08	6.36492e+08	6.62481e+08	8.88333e+08	8.13548e+08	6.95662e+08	8.99004e+08	9.15171e+08	9.46315e+08	1.20321e+09	1.01042e+09	9.54538e+08	1.02559e+09	9.58099e+08	9.76684e+08	8.13718e+08	8.91946e+08	1.03298e+09	9.70942e+08	1.14104e+09	1.1858e+09
POS00369	6.71157e+06	7.64864e+06	7.43401e+06	9.10814e+06	6.49569e+06	6.40563e+06	8.07226e+06	8.32262e+06	1.36377e+07	9.42181e+06	1.41352e+07	1.41858e+07	1.19891e+07	1.25002e+07	1.72503e+07	1.57645e+07	1.30293e+07	1.68337e+07	1.75347e+07	1.79017e+07	2.29837e+07	1.9459e+07	1.85851e+07	2.00027e+07	1.89396e+07	1.86192e+07	1.60998e+07	1.70299e+07	1.97816e+07	1.93205e+07	2.1609e+07	2.31606e+07
POS00373	1.89044e+06	2.25222e+06	2.14954e+06	2.5957e+06	2.01371e+06	2.05491e+06	2.4092e+06	2.42647e+06	3.64554e+06	2.73325e+06	4.05119e+06	3.92243e+06	3.31099e+06	3.58817e+06	4.72326e+06	4.31421e+06	3.58777e+06	4.91335e+06	4.76622e+06	4.87481e+06	6.05221e+06	5.18897e+06	4.98247e+06	5.36738e+06	5.22493e+06	5.15454e+06	4.36966e+06	4.55074e+06	5.11089e+06	5.26836e+06	6.04835e+06	5.87632e+06
POS00205	694.111	694.111	694.111	694.111	694.111	2815.72	2117.81	1943.87	694.111	694.111	48582.2	517592	694.111	46700.2	6295.49	5443.75	5.95422e+06	116050	1.31134e+06	2.24261e+06	8.05033e+06	2.04815e+06	718960	4.32999e+06	3.83846e+06	1.73333e+06	2.16421e+06	2.01151e+06	2.75255e+06	4.66142e+06	2.072e+06	4.91784e+06
POS00033	911116	937430	801923	974225	1.14553e+06	942571	1.02998e+06	79160.3	156454	965092	772772	1.13401e+06	123557	3.9212e+06	140183	977890	3.19023e+07	1.44515e+06	5.77322e+06	1.36121e+07	2.83562e+07	8.20929e+06	3.64908e+06	1.60193e+07	4.19583e+07	1.14159e+07	4.50866e+07	2.66451e+07	5.08067e+07	5.02338e+07	1.21969e+07	6.05692e+07
POS00027	2.51732e+06	2.99685e+06	4.75306e+06	4.22913e+06	4.18195e+06	4.44927e+06	4.10043e+06	3.20118e+06	3.57629e+06	2.1428e+06	3.10164e+06	3.0896e+06	2.69045e+06	2.82719e+06	3.07865e+06	3.01371e+06	494097	2.42084e+06	959323	868092	1.07364e+06	1.00362e+06	2.87191e+06	1.02668e+06	122021	1.76235e+06	50169.6	560022	112672	111808	1.19488e+06	196336
POS00382	1.97963e+06	914899	1.44538e+06	2.01481e+06	1.05037e+06	2.06123e+06	2.91381e+06	2.10293e+06	2.64441e+06	1.83415e+06	2.9508e+06	2.96498e+06	2.07841e+06	2.29378e+06	2.82081e+06	2.76463e+06	3.24935e+06	3.7003e+06	5.17332e+06	5.22971e+06	5.4036e+06	3.91416e+06	2.78864e+06	3.25114e+06	4.92269e+06	4.44691e+06	3.56511e+06	3.8047e+06	5.69587e+06	4.07151e+06	5.43911e+06	5.99504e+06
POS00052	5.5052e+06	5.2333e+06	5.864e+06	1.14423e+07	6.86322e+06	5.0592e+06	4.22262e+06	2.20116e+06	2.22962e+07	1.345e+07	2.30433e+07	2.46586e+07	2.03733e+07	2.63457e+07	2.41017e+07	2.41166e+07	2.70133e+07	3.4485e+07	4.537e+07	4.47975e+07	4.80944e+07	3.07765e+07	2.41746e+07	3.32345e+07	2.96773e+07	4.15433e+07	2.40311e+07	2.31221e+07	3.05728e+07	3.82691e+07	5.42575e+07	5.85937e+07
NEG00074	8.42036e+08	3.74184e+08	2.98216e+08	3.04701e+08	3.63426e+08	3.72442e+08	3.86029e+08	4.0291e+08	2.49805e+08	2.64979e+08	2.14217e+08	2.0333e+08	2.16515e+08	2.09107e+08	2.9962e+08	3.16569e+08	5.08612e+07	2.18781e+08	2.15181e+08	1.95004e+08	1.40625e+08	1.80193e+08	2.50256e+08	1.8259e+08	3.25847e+07	2.11194e+08	5.37227e+07	1.83438e+08	5.28025e+07	4.47042e+07	1.71483e+08	7.38224e+07
NEG00117	1.62849e+07	6.59975e+06	3.83115e+06	4.94378e+06	5.22849e+06	5.31442e+06	4.51308e+06	5.45559e+06	8.77225e+06	7.56056e+06	9.87043e+06	9.074e+06	1.24138e+07	1.16567e+07	1.00362e+07	1.24452e+07	3.97529e+07	1.25308e+07	1.3139e+07	1.13651e+07	2.07779e+07	1.17958e+07	1.83143e+07	2.37119e+07	5.21548e+07	2.5036e+07	1.99669e+07	1.74495e+07	2.37775e+07	3.34019e+07	2.22959e+07	2.52639e+07
NEG00017	6.25699e+07	2.66967e+07	2.53122e+07	2.858e+07	2.18514e+07	2.02835e+07	2.66052e+07	2.57529e+07	4.09009e+07	3.03668e+07	4.57901e+07	4.72897e+07	3.93565e+07	4.05297e+07	5.00056e+07	5.42324e+07	5.67804e+07	5.74737e+07	5.67458e+07	5.97692e+07	7.45209e+07	6.55286e+07	5.80973e+07	7.03178e+07	7.42908e+07	6.84429e+07	5.7515e+07	6.16988e+07	7.18326e+07	7.73092e+07	8.03427e+07	8.4922e+07
POS00015	1.16539e+06	1.37604e+06	1.3153e+06	1.6428e+06	1.16949e+06	1.15445e+06	1.43204e+06	1.56096e+06	2.47569e+06	1.65357e+06	2.65171e+06	2.65629e+06	2.25524e+06	975043	3.22544e+06	2.82579e+06	2.37321e+06	3.14114e+06	3.27534e+06	3.28983e+06	4.45063e+06	3.54846e+06	3.41305e+06	3.71826e+06	3.60975e+06	3.38333e+06	3.0873e+06	3.27732e+06	3.43577e+06	3.49712e+06	4.22035e+06	4.34751e+06
POS00171	8.05774e+06	7.85803e+06	4.00174e+06	5.16014e+06	4.75297e+06	5.42656e+06	2.87932e+06	2.75906e+06	6.9663e+06	5.34536e+06	6.36247e+06	7.40578e+06	6.61813e+06	6.18788e+06	7.79191e+06	6.23311e+06	1.65456e+07	1.01068e+07	9.15599e+06	7.77916e+06	1.00823e+07	8.01543e+06	7.30712e+06	8.8783e+06	1.83882e+07	1.2276e+07	9.07055e+06	1.01802e+07	1.37831e+07	1.49574e+07	1.13047e+07	1.44422e+07
POS00073	3.58743e+06	4.02282e+06	4.18462e+06	4.323e+06	5.1653e+06	5.20539e+06	4.50466e+06	4.56239e+06	3.84717e+06	3.70734e+06	2.47518e+06	2.59445e+06	3.50955e+06	2.68921e+06	4.03607e+06	3.75758e+06	1.48571e+06	4.0978e+06	2.91532e+06	3.01982e+06	2.26633e+06	3.20062e+06	3.62277e+06	1.86243e+06	836626	2.90493e+06	504523	1.3647e+06	679615	612709	1.35764e+06	1.04542e+06
POS00092	82430	56061.1	52763.2	31391.4	47653.4	71359.5	56705.6	49161.2	57684.4	70965.3	48687	55264.9	48683.5	129557	56887.3	57679.5	7.97743e+06	54483.5	71962.8	846208	1.96244e+06	396891	103642	353556	1.08115e+07	1.77773e+06	1.41666e+08	1.76474e+07	6.43378e+07	1.12971e+08	2.66023e+06	6.46875e+07
POS00047	8863.98	17970.2	8043.95	3754.92	17017.8	9908.45	25375.6	52016.9	46084.9	65432.9	41768.1	42026.9	22509.9	39594.2	31883.9	27302.2	4.33138e+07	271101	227867	260837	1.40183e+06	218017	25200.9	167047	9.06157e+06	184040	1.67207e+06	218611	301222	2.97549e+06	105580	1.31171e+06
NEG00041	8.70765e+07	3.82742e+07	2.80701e+07	3.39229e+07	3.19403e+07	3.04604e+07	3.11309e+07	3.09237e+07	5.46825e+07	3.4345e+07	6.63797e+07	6.60978e+07	4.37897e+07	5.03483e+07	7.6346e+07	8.37977e+07	1.13321e+08	8.90004e+07	9.6721e+07	9.78296e+07	1.25648e+08	9.33363e+07	1.00532e+08	1.2779e+08	7.26617e+07	1.07479e+08	6.58874e+07	9.27119e+07	1.04196e+08	9.37008e+07	1.30824e+08	1.14368e+08
POS00090	129477	135127	90960.3	123603	199955	182254	176540	179875	294058	285615	259724	297567	189735	179770	189298	235687	1.69451e+07	341501	351299	348393	785517	298398	203504	410541	7.05014e+06	395877	445562	278815	1.79777e+06	2.81219e+06	246249	1.70983e+06
POS00283	769722	827355	702551	857490	522497	438456	394410	571636	2.10706e+06	1.19799e+06	2.01975e+06	2.09927e+06	2.15192e+06	2.28378e+06	2.34248e+06	2.42528e+06	718973	1.67404e+06	1.27405e+06	1.23455e+06	2.07517e+06	1.97073e+06	1.35889e+06	994874	830319	1.73349e+06	1.38546e+06	1.77091e+06	971371	1.00716e+06	1.48259e+06	1.6009e+06
POS00257	1.46974e+06	1.48501e+06	1.34192e+06	2.11871e+06	2.33566e+06	1.93215e+06	1.91183e+06	2.16476e+06	3.93476e+06	3.29933e+06	3.30635e+06	3.42548e+06	2.16975e+06	2.02457e+06	2.4043e+06	2.82219e+06	1.96466e+08	4.29859e+06	4.46763e+06	3.88981e+06	9.95539e+06	3.56978e+06	2.58798e+06	5.16093e+06	8.48128e+07	4.6366e+06	5.36368e+06	3.15634e+06	2.17529e+07	3.4968e+07	2.82467e+06	2.08865e+07
POS00168	1.47123e+06	1.34798e+06	1.537e+06	1.59562e+06	2.32808e+06	2.07166e+06	1.18216e+06	1.43711e+06	2.11151e+06	1.83482e+06	1.58848e+06	1.7893e+06	1.7339e+06	1.45151e+06	1.46351e+06	1.38434e+06	5.65042e+07	1.72063e+06	2.30671e+06	2.82937e+06	9.3466e+06	4.54946e+06	1.84864e+06	2.90322e+06	1.34844e+08	4.16134e+06	1.00574e+07	4.98002e+06	1.2351e+07	3.05231e+07	2.90891e+06	2.05995e+07
POS00018	8.67296e+06	1.00206e+07	7.19697e+06	2.29705e+07	2.87145e+07	1.25992e+07	7.19155e+06	1.15813e+07	2.3673e+07	6.39587e+06	6.00665e+06	5.2926e+06	7.91801e+06	6.25213e+06	6.62012e+06	6.8941e+06	4.81975e+06	5.16409e+06	5.61672e+06	5.1842e+06	3.0126e+06	1.66698e+07	7.22224e+06	4.97892e+06	903978	5.29133e+06	2.25713e+06	4.74947e+06	2.13957e+06	873362	4.62543e+06	1.63763e+06
POS00221	1.31439e+07	9.58027e+06	3.69881e+07	4.56096e+07	2.18113e+07	2.6395e+07	2.48292e+07	2.67358e+07	5.68258e+06	1.53388e+07	5.81061e+06	5.46764e+06	6.11599e+06	4.1136e+06	4.5219e+06	6.75236e+06	175470	2.94091e+06	5.72971e+06	4.14743e+06	2.43674e+06	2.89307e+06	1.99109e+06	1.68149e+06	330785	3.14016e+06	8.14033e+06	8.52968e+06	6.47582e+06	2.46188e+06	5.22663e+06	5.98556e+06
POS00163	3.53299e+06	2.05949e+06	2.36881e+06	2.27234e+06	3.15142e+06	3.731e+06	3.48788e+06	3.8918e+06	3.54298e+06	1.71066e+06	3.87088e+06	3.86351e+06	4.53083e+06	4.24887e+06	4.30543e+06	4.38262e+06	9.67397e+06	4.03953e+06	4.43677e+06	4.58356e+06	4.36122e+06	3.22351e+06	3.79246e+06	4.966e+06	2.80055e+07	6.39787e+06	5.64278e+06	5.2355e+06	7.52776e+06	1.11042e+07	5.3241e+06	8.91717e+06
POS00259	217807	161171	226129	242996	198282	193240	287985	345310	506142	572488	601929	583457	353357	373847	428764	636562	1.01821e+07	529734	1.00091e+06	570235	1.28496e+06	670513	402624	638829	5.39603e+06	734829	1.04071e+06	435977	2.59978e+06	4.71452e+06	524997	2.9379e+06
NEG00029	1.48824e+08	6.48737e+07	6.40505e+07	7.35192e+07	5.58058e+07	5.22185e+07	6.60441e+07	6.68868e+07	1.07352e+08	7.63311e+07	1.10906e+08	1.14209e+08	1.00604e+08	1.04344e+08	1.32139e+08	1.41839e+08	1.10966e+08	1.44684e+08	1.44315e+08	1.47319e+08	1.83756e+08	1.60404e+08	1.4865e+08	1.66682e+08	1.44608e+08	1.69076e+08	1.32823e+08	1.5039e+08	1.70359e+08	1.58577e+08	1.95539e+08	1.88787e+08
POS00043	1.78851e+08	1.93378e+08	1.86338e+08	2.38182e+08	1.68465e+08	1.76721e+08	1.55254e+08	1.59155e+08	2.24837e+08	2.00648e+08	3.69247e+08	3.82118e+08	2.11702e+08	2.72027e+08	3.07123e+08	2.93717e+08	1.97576e+08	3.37676e+08	3.86262e+08	3.97486e+08	4.03792e+08	2.74953e+08	4.25252e+08	4.85326e+08	3.11604e+08	3.54897e+08	3.62688e+08	4.15761e+08	5.07338e+08	4.35888e+08	5.21898e+08	6.04442e+08
POS00304	6.90251e+07	7.18834e+07	6.46569e+07	7.11061e+07	7.13238e+07	6.83647e+07	6.6423e+07	6.38152e+07	1.08026e+08	8.65487e+07	1.07306e+08	1.05982e+08	9.19727e+07	9.63732e+07	1.23351e+08	1.15865e+08	1.32252e+08	1.45298e+08	1.69806e+08	1.7602e+08	1.56353e+08	1.27564e+08	1.37148e+08	1.36759e+08	5.39561e+07	1.26024e+08	1.39152e+08	1.20874e+08	1.45857e+08	1.37099e+08	1.47636e+08	1.70219e+08
NEG00005	2.80235e+07	1.13464e+07	1.00074e+07	1.2422e+07	1.13868e+07	1.33891e+07	1.36593e+07	1.28495e+07	1.4455e+07	1.54871e+07	1.82245e+07	1.76283e+07	1.27007e+07	1.40062e+07	1.44372e+07	1.73206e+07	1.37006e+07	1.89802e+07	1.78253e+07	1.56551e+07	2.06532e+07	1.60229e+07	1.48132e+07	1.88172e+07	1.85129e+07	1.64374e+07	2.84103e+07	2.66566e+07	2.44098e+07	1.93023e+07	2.02169e+07	2.1529e+07
NEG00007	1.227e+07	3.19258e+06	8.13996e+06	1.89515e+07	3.68795e+06	1.14673e+07	1.63098e+07	1.18491e+07	27403.1	1.02416e+06	3.17982e+06	3.52774e+06	792529	1.27427e+06	1.15211e+06	1.15199e+06	2.27821e+07	27120	1.75968e+06	2.2144e+06	5.64196e+06	1.73895e+06	4.36906e+06	1.32196e+07	1.0174e+08	3.23091e+06	4.94448e+07	1.21149e+07	5.46217e+07	7.21778e+07	2.759e+06	4.8939e+07
NEG00013	1.66884e+08	6.81089e+07	5.6765e+07	8.14447e+07	5.73831e+07	5.62313e+07	5.13001e+07	4.99999e+07	6.96393e+07	5.87197e+07	1.26413e+08	1.27389e+08	6.43992e+07	8.77527e+07	9.1182e+07	1.04838e+08	6.10509e+07	1.14115e+08	1.2353e+08	1.16136e+08	1.3177e+08	8.97617e+07	1.39789e+08	1.76187e+08	1.01301e+08	1.26964e+08	1.27069e+08	1.45327e+08	1.78541e+08	1.4249e+08	1.84327e+08	1.89062e+08
NEG00022	3.13899e+08	1.04014e+08	1.44168e+08	1.3438e+08	1.16417e+08	7.98469e+07	1.43726e+08	1.68549e+08	1.81842e+08	2.06464e+08	1.59195e+08	2.04705e+08	1.86362e+08	1.7336e+08	1.64529e+08	1.59497e+08	1.22167e+09	1.66072e+08	2.25554e+08	1.81801e+08	2.68323e+08	2.24941e+08	2.0194e+08	2.38727e+08	8.30078e+08	2.3421e+08	1.97651e+08	2.43685e+08	2.70246e+08	6.61888e+08	2.08385e+08	4.39153e+08
NEG00031	4.26443e+07	1.79615e+07	1.90932e+07	2.43386e+07	1.86548e+07	1.37588e+07	1.28692e+07	1.38327e+07	4.39768e+07	2.41666e+07	4.85712e+07	4.80663e+07	4.40496e+07	3.79539e+07	4.94425e+07	5.10685e+07	2.18008e+07	7.2856e+07	6.74686e+07	5.85885e+07	8.81531e+07	7.82417e+07	6.35536e+07	5.86961e+07	1.90804e+07	6.97033e+07	2.24666e+07	4.23573e+07	3.36296e+07	3.25023e+07	7.58265e+07	4.96569e+07
NEG00044	3.91397e+06	421292	1.77064e+06	1.79871e+06	2.55851e+06	987923	1.57922e+06	1.32297e+06	7.24555e+06	3.66288e+06	3.36079e+06	7.19629e+06	2.36267e+06	2.54525e+06	1.88028e+06	2.73247e+06	3.76448e+07	3.17906e+06	9.15991e+06	3.74755e+06	3.95618e+06	4.58816e+06	3.71632e+06	6.41663e+06	2.34667e+07	3.45854e+06	7.03722e+06	4.35829e+06	5.30887e+06	1.4248e+07	2.27772e+06	7.42255e+06
NEG00048	1.12215e+08	3.60615e+07	3.72024e+07	3.65863e+07	3.51998e+07	2.75978e+07	3.24322e+07	3.87727e+07	1.04636e+08	6.93652e+07	6.80624e+07	8.24038e+07	6.02274e+07	5.99898e+07	5.07666e+07	5.00852e+07	2.34468e+08	7.63488e+07	9.74807e+07	7.82322e+07	9.04309e+07	9.70655e+07	1.16547e+08	1.0449e+08	2.08559e+08	9.38118e+07	6.06004e+07	6.47307e+07	8.64382e+07	1.61184e+08	6.18028e+07	1.14503e+08
NEG00062	1.36109e+07	4.9347e+06	2.88974e+06	3.80179e+06	4.10986e+06	3.81387e+06	7.14262e+06	5.51867e+06	1.54684e+07	1.24446e+07	9.67189e+06	1.16037e+07	5.99945e+06	6.99554e+06	6.54504e+06	7.91162e+06	4.52786e+07	1.26796e+07	1.47682e+07	1.00915e+07	1.46054e+07	1.0495e+07	8.36006e+06	1.19905e+07	7.19092e+07	1.1853e+07	3.2307e+07	1.21496e+07	1.60159e+07	2.80384e+07	1.00559e+07	1.84412e+07
NEG00081	2.7785e+06	1.13096e+06	704540	909412	960982	928252	944423	922172	1.40556e+06	946104	1.80482e+06	1.69867e+06	1.16891e+06	1.4242e+06	2.01466e+06	2.21389e+06	2.8922e+06	1.99773e+06	1.99623e+06	2.01323e+06	2.93851e+06	2.04371e+06	2.54641e+06	3.21855e+06	1.79266e+06	2.66526e+06	1.88602e+06	2.14232e+06	2.75577e+06	2.40899e+06	2.98043e+06	2.65165e+06
NEG00086	1.53182e+06	437495	373030	703183	697037	548299	558147	781660	1.32691e+06	1.14956e+06	903088	1.17142e+06	561723	488624	614202	742752	2.77697e+06	967099	1.56158e+06	947311	1.75066e+06	1.03437e+06	834546	1.14341e+06	2.34071e+06	967660	1.71457e+06	1.3896e+06	1.82356e+06	3.34615e+06	1.29035e+06	2.92868e+06
NEG00096	1.55496e+07	7.51098e+06	5.88957e+06	5.1479e+06	7.08527e+06	6.13442e+06	6.64775e+06	7.58542e+06	5.13776e+06	3.61346e+06	5.07406e+06	5.72518e+06	8.72671e+06	7.81791e+06	7.75757e+06	7.71974e+06	3.37415e+06	4.308e+06	3.18669e+06	3.08469e+06	2.43208e+06	3.7592e+06	6.74417e+06	5.60536e+06	1.39402e+06	5.78549e+06	3.78223e+06	3.60529e+06	1.76855e+06	2.85676e+06	3.51885e+06	2.77546e+06
NEG00101	124.444	124.444	890.396	124.444	124.444	124.444	1867.56	124.444	1092.15	124.444	1715.97	124.444	852.398	124.444	124.444	837.602	74686.3	897.099	4258.58	3016.78	10821.3	124.444	124.444	934.792	33927.8	2892.34	6250.41	1257.44	35301.3	76342.3	2993.75	34895.4
NEG00116	2.33674e+07	9.94854e+06	1.12658e+07	1.16515e+07	1.06019e+07	1.08411e+07	1.51759e+07	1.59769e+07	1.18271e+07	1.36033e+07	1.27428e+07	1.22209e+07	1.05061e+07	1.03378e+07	1.06568e+07	1.26031e+07	2.36564e+06	1.05978e+06	6.28936e+06	5.71362e+06	2.75515e+06	5.84531e+06	1.08464e+07	1.18784e+07	1.00994e+07	1.27391e+06	5.77607e+06	2.20256e+06	8.63593e+06	8.97341e+06	778164	1.05055e+07
POS00007	5.04684e+06	4.01389e+06	7.69537e+06	9.3385e+06	6.78995e+06	7.76668e+06	1.27274e+07	6.05571e+06	1.40728e+07	7.21611e+06	2.24983e+07	2.07009e+07	1.96691e+07	1.97172e+07	2.48038e+07	2.44204e+07	2.0669e+07	1.86471e+07	2.73482e+07	1.83035e+07	3.20399e+07	2.8837e+07	1.79278e+07	2.18161e+07	2.12049e+07	1.24202e+07	2.19753e+07	1.96699e+07	2.07286e+07	2.09557e+07	2.3407e+07	3.46909e+07
POS00042	1.06022e+06	822254	702626	457014	1.00145e+06	773330	154028	813611	2.25231e+06	1.48661e+06	1.57732e+06	1.38088e+06	1.28745e+06	1.0845e+06	1.2688e+06	1.47612e+06	4.9058e+06	1.29535e+06	1.45162e+06	1.52173e+06	1.79212e+06	1.80389e+06	1.24468e+06	1.10959e+06	2.05842e+06	1.18768e+06	1.08246e+06	1.42992e+06	1.32384e+06	2.45411e+06	1.06241e+06	2.27911e+06
POS00076	8.68894e+07	9.01403e+07	9.83797e+07	1.22686e+08	8.43393e+07	8.14017e+07	9.10728e+07	9.57502e+07	1.63666e+08	1.16721e+08	1.76326e+08	1.72029e+08	1.54868e+08	1.56676e+08	2.03006e+08	2.07701e+08	1.3884e+08	2.05966e+08	2.11414e+08	1.8587e+08	1.43675e+08	1.91024e+08	1.97373e+08	2.0622e+08	7.98117e+07	1.62223e+08	3.76522e+07	1.0752e+08	8.22089e+07	1.02079e+08	2.31943e+08	8.60585e+07
POS00079	2.21417e+06	1.9749e+06	2.24289e+06	2.1619e+06	4.24074e+06	2.541e+06	2.47669e+06	2.06654e+06	7.41891e+06	4.59158e+06	5.4491e+06	6.31025e+06	2.6849e+06	2.7523e+06	4.37438e+06	4.52633e+06	9.38675e+06	6.92347e+06	7.8509e+06	6.95123e+06	5.34709e+06	5.58018e+06	3.55778e+06	5.27571e+06	6.42395e+06	4.84455e+06	1.41117e+07	3.29329e+06	8.17148e+06	7.11895e+06	3.62172e+06	7.13517e+06
POS00102	67113.8	27840.1	30462.2	55925.1	183666	59335	122907	157423	451131	584400	306364	319369	92739.6	145012	110889	86587.5	1.56591e+07	273921	474013	432112	1.31536e+06	733422	254407	340848	8.30893e+06	284814	434313	146772	1.65615e+06	3.95439e+06	234350	2.20363e+06
POS00105	2.76149e+06	2.74775e+06	4.4493e+06	6.19218e+06	3.76479e+06	4.1732e+06	3.62407e+06	3.94856e+06	1.0536e+07	7.14479e+06	6.46276e+06	6.71448e+06	1.04637e+07	1.14899e+07	8.82396e+06	8.87154e+06	4.7791e+06	8.01652e+06	1.8318e+07	1.72482e+07	1.02871e+07	1.01024e+07	5.479e+06	5.63584e+06	8.85771e+06	8.79699e+06	8.80273e+06	1.00612e+07	9.87628e+06	7.34325e+06	1.14147e+07	1.03678e+07
POS00123	7.7015e+06	8.66173e+06	1.06456e+07	1.26872e+07	6.89402e+06	8.18946e+06	5.53318e+06	4.65528e+06	4.05828e+06	4.05879e+06	1.50648e+07	1.45531e+07	1.49954e+07	1.26892e+07	6.29077e+06	8.95518e+06	2.95151e+06	3.13488e+06	4.76841e+06	3.76406e+06	4.10856e+06	3.80164e+06	3.33625e+06	1.79829e+06	5.92216e+06	8.71936e+06	8.91242e+06	9.77462e+06	8.73952e+06	6.9892e+06	9.792e+06	1.11297e+07
POS00133	3.37046e+06	3.18469e+06	4.08503e+06	4.99884e+06	3.19582e+06	3.15927e+06	1.32797e+06	1.47773e+06	6.12935e+06	3.83601e+06	4.64352e+06	4.24065e+06	4.03965e+06	3.6138e+06	5.9317e+06	5.10647e+06	312218	3.66185e+06	4.06127e+06	3.51678e+06	1.60369e+06	3.77783e+06	2.29245e+06	889668	242991	2.07221e+06	1.56338e+06	1.83144e+06	1.22799e+06	959089	2.90331e+06	1.08088e+06
POS00136	1.03082e+06	1.14829e+06	688758	876469	551252	850433	1.69811e+06	1.68513e+06	226648	855967	2.36423e+06	2.35812e+06	1.07711e+06	1.18376e+06	348206	567026	305139	95593.2	323652	248999	342706	198347	304355	401262	770216	1.03428e+06	1.45044e+06	1.48699e+06	1.04515e+06	813503	933922	2.58327e+06
POS00138	1.32089e+07	1.46938e+07	1.58556e+07	1.9722e+07	1.42365e+07	1.30291e+07	1.5013e+07	1.50502e+07	2.69422e+07	2.14123e+07	2.80638e+07	2.75406e+07	2.4821e+07	2.55528e+07	3.76323e+07	3.22183e+07	2.29092e+07	3.33858e+07	3.1956e+07	2.96858e+07	2.18756e+07	3.05826e+07	3.14261e+07	2.59627e+07	1.73364e+07	2.44323e+07	6.45942e+06	2.30884e+07	1.29827e+07	1.58758e+07	3.78673e+07	1.80128e+07
POS00153	1.13426e+08	1.32031e+08	1.37281e+08	1.40744e+08	3.855e+08	1.4332e+08	1.57236e+08	1.51578e+08	1.63235e+08	1.86548e+08	1.80866e+08	1.85637e+08	1.69468e+08	1.75619e+08	1.63954e+08	1.75028e+08	1.65874e+08	1.87112e+08	1.92284e+08	1.98247e+08	2.18636e+08	1.79049e+08	1.59466e+08	1.80625e+08	1.89152e+08	1.88797e+08	2.88519e+08	2.63459e+08	2.5013e+08	2.19054e+08	2.29187e+08	2.50672e+08
POS00166	1.01138e+06	1.01134e+06	1.03874e+06	1.09659e+06	705688	862887	638821	942366	3.26668e+06	1.39685e+06	4.07543e+06	2.50589e+06	2.77596e+06	3.11644e+06	5.94299e+06	5.15063e+06	2.61072e+06	2.34165e+06	3.01564e+06	5.06455e+06	4.19218e+06	4.99554e+06	3.72284e+06	3.34192e+06	2.03419e+06	5.26047e+06	4.80478e+06	4.24104e+06	3.16647e+06	2.83552e+06	3.99631e+06	3.08674e+06
POS00174	2.24948e+06	2.11143e+06	2.28421e+06	2.76083e+06	1.79962e+06	1.8461e+06	1.53724e+06	1.93254e+06	4.05949e+06	3.40615e+06	4.82974e+06	4.86373e+06	5.02991e+06	3.69028e+06	5.82847e+06	5.41343e+06	1.95344e+06	4.4374e+06	4.59882e+06	4.97612e+06	5.81573e+06	6.62457e+06	3.62243e+06	2.89132e+06	2.51435e+06	4.93656e+06	4.87541e+06	5.37423e+06	3.90102e+06	3.2685e+06	6.63449e+06	5.98493e+06
POS00186	3.53279e+07	3.74599e+07	4.03421e+07	5.03054e+07	3.55519e+07	3.33494e+07	3.8176e+07	3.90338e+07	6.70022e+07	4.97322e+07	7.30441e+07	7.01084e+07	6.3381e+07	6.34076e+07	8.21136e+07	8.09588e+07	6.02514e+07	8.63269e+07	8.53622e+07	7.69197e+07	5.84854e+07	7.66089e+07	1.01315e+08	8.52904e+07	3.16301e+07	6.21108e+07	1.56385e+07	4.39168e+07	3.30768e+07	5.11036e+07	1.00962e+08	3.44173e+07
POS00195	1.07119e+06	972164	1.14695e+06	1.34088e+06	867171	902112	769122	972410	1.76637e+06	1.4968e+06	2.59295e+06	2.05534e+06	1.83753e+06	2.69381e+06	2.14074e+06	2.06876e+06	1.00435e+06	2.38862e+06	1.83369e+06	1.67125e+06	1.69172e+06	1.78634e+06	1.47383e+06	1.59178e+06	845802	2.92713e+06	3.04039e+06	2.15006e+06	2.14699e+06	2.07393e+06	1.86751e+06	2.32905e+06
POS00206	6.01375e+07	6.68406e+07	1.16486e+08	1.19121e+08	6.1101e+07	6.47575e+07	1.54073e+08	1.41341e+08	5.50545e+07	8.51324e+07	1.2132e+08	1.08493e+08	8.31207e+07	6.74301e+07	7.66992e+07	8.25418e+07	4.31626e+07	4.35318e+07	6.01087e+07	5.33028e+07	4.10673e+07	5.30733e+07	3.64344e+07	4.17652e+07	4.14729e+07	5.38241e+07	7.33722e+07	7.50698e+07	7.37804e+07	7.19274e+07	8.75533e+07	9.80371e+07
POS00231	3.2216e+07	3.38142e+07	3.70306e+07	4.65294e+07	3.25134e+07	3.32742e+07	3.46705e+07	3.54755e+07	6.27855e+07	4.33655e+07	6.74298e+07	6.48252e+07	5.93759e+07	5.91412e+07	7.69017e+07	7.66013e+07	5.25509e+07	7.98505e+07	7.71172e+07	7.20472e+07	5.36017e+07	7.21842e+07	8.2722e+07	7.86489e+07	2.93354e+07	5.83964e+07	1.41321e+07	4.06652e+07	3.82123e+07	3.80394e+07	9.44155e+07	3.10561e+07
POS00244	85499.8	36689.7	168907	183057	97639.2	51029	118968	187345	150704	222232	106014	228894	161591	133546	169756	74456.5	1.29862e+06	108446	356149	227671	247622	325882	202344	267856	1.0146e+06	304540	328229	178912	209267	1.38796e+06	197216	367927
POS00250	489884	512205	525149	686099	491413	459337	739566	681401	1.0423e+06	634047	674653	782974	759849	767738	475212	656973	1.51203e+07	613698	618596	509823	1.51246e+06	693825	688146	966015	1.13578e+07	1.0008e+06	989019	1.0006e+06	4.97892e+06	5.91337e+06	807865	3.27874e+06
POS00290	297724	348992	282559	265555	312712	282719	295618	284465	671921	1.16804e+06	962057	1.18086e+06	274373	909804	1.16577e+06	1.13859e+06	733090	1.38733e+06	445939	734579	1.2317e+06	1.13561e+06	1.04135e+06	1.23489e+06	1.28843e+06	992157	875234	818480	1.41412e+06	2.13728e+06	1.06187e+06	1.47879e+06
POS00327	113043	52554.3	73549.6	52058.1	46798.4	79466.2	323701	286982	395464	180901	107029	248530	108611	112515	96578.8	60648.1	1.62786e+07	228102	399548	217970	480495	391928	199204	257016	5.32842e+06	120784	544465	364244	1.38857e+06	1.97628e+06	186100	1.79394e+06
POS00379	1.34891e+06	1.4674e+06	759720	698235	804060	795874	929097	1.1375e+06	861982	769695	706929	657201	732799	666118	584008	483284	1.17903e+06	1.50608e+06	3.86527e+06	3.64598e+06	1.32291e+06	1.31104e+06	838161	860549	1.02737e+06	1.31844e+06	1.28578e+06	1.38021e+06	800944	803160	1.08918e+06	1.24641e+06
POS00388	316061	257721	466310	444235	447308	333541	630408	591051	1.02145e+06	1.11297e+06	681389	643076	613756	602665	458801	451345	3.23632e+07	783441	879791	809035	1.92708e+06	835654	895712	1.1888e+06	1.57367e+07	909859	1.0036e+06	452823	5.73359e+06	1.20107e+07	602029	6.07738e+06
NEG00002	1.99572e+09	8.2969e+08	8.02557e+08	8.36013e+08	8.58628e+08	8.76474e+08	9.42013e+08	9.28875e+08	8.15391e+08	9.5009e+08	8.56126e+08	8.32727e+08	8.84274e+08	8.35912e+08	8.1701e+08	9.22014e+08	5.82025e+08	7.92441e+08	7.80722e+08	7.35341e+08	8.10804e+08	7.92718e+08	7.31926e+08	7.84647e+08	5.90104e+08	8.25023e+08	9.49169e+08	9.23331e+08	7.72934e+08	7.20203e+08	8.04549e+08	7.54792e+08
NEG00034	7.61285e+07	1.91817e+07	2.40297e+07	3.19426e+07	5.63778e+07	2.51874e+07	3.44938e+07	3.09128e+07	1.15035e+08	4.866e+07	4.50058e+07	9.00798e+07	3.1627e+07	4.3681e+07	3.37357e+07	4.76864e+07	4.89662e+08	6.70112e+07	1.45642e+08	5.66258e+07	1.64698e+08	7.01643e+07	5.27962e+07	8.41066e+07	2.6111e+08	5.35154e+07	1.35959e+08	8.6221e+07	8.02877e+07	1.19728e+08	3.86308e+07	9.70054e+07
NEG00043	7.91667e+08	2.12487e+08	3.60202e+08	4.30511e+08	5.60006e+08	3.32451e+08	3.55715e+08	3.12279e+08	1.12827e+09	6.74679e+08	6.09812e+08	9.2491e+08	4.82029e+08	5.54481e+08	4.59273e+08	5.93475e+08	4.00865e+09	6.28608e+08	1.10053e+09	5.765e+08	1.13857e+09	7.0752e+08	5.37707e+08	8.45749e+08	4.63883e+09	7.37433e+08	1.49596e+09	7.76372e+08	1.11866e+09	2.06857e+09	5.50166e+08	1.13344e+09
NEG00046	8.45625e+06	3.80527e+06	2.69221e+06	3.45061e+06	2.36566e+06	2.35804e+06	1.22462e+06	1.44997e+06	1.9483e+06	1.86994e+06	4.64071e+06	4.79883e+06	3.38721e+06	3.77709e+06	3.07594e+06	3.92566e+06	5.04055e+06	3.64758e+06	3.06953e+06	2.14428e+06	6.34885e+06	4.39384e+06	8.37691e+06	1.24988e+07	1.55029e+07	9.29716e+06	6.42548e+06	7.32923e+06	9.27082e+06	9.09839e+06	6.05698e+06	6.82311e+06
NEG00071	7.04817e+07	2.02338e+07	2.453e+07	2.98053e+07	2.48454e+07	2.35838e+07	1.88154e+07	2.78698e+07	4.62158e+07	5.25004e+07	3.67772e+07	4.35124e+07	2.93783e+07	3.28133e+07	3.506e+07	4.43527e+07	1.53942e+08	4.22953e+07	6.56373e+07	4.46643e+07	5.92948e+07	4.29723e+07	3.48589e+07	4.66931e+07	3.1677e+08	6.20735e+07	5.63491e+07	4.17357e+07	8.71582e+07	1.9666e+08	3.92849e+07	6.94709e+07
NEG00073	5.06582e+08	1.81066e+08	2.18694e+08	2.64341e+08	2.07234e+08	1.72821e+08	2.26438e+08	1.91194e+08	4.08348e+08	3.5282e+08	2.7297e+08	3.61561e+08	2.58674e+08	2.71791e+08	2.28787e+08	2.83374e+08	1.21304e+09	3.38697e+08	3.87782e+08	2.57893e+08	4.20794e+08	3.24091e+08	3.00199e+08	3.63787e+08	1.90684e+09	3.44993e+08	4.97118e+08	3.676e+08	5.74082e+08	1.08702e+09	3.23148e+08	4.78538e+08
NEG00082	3.30456e+07	1.38187e+07	1.21507e+07	1.38734e+07	1.36913e+07	1.28486e+07	1.20219e+07	1.16423e+07	2.0252e+07	1.58958e+07	1.95185e+07	1.93699e+07	1.6566e+07	1.79289e+07	2.12911e+07	2.31239e+07	2.58467e+07	2.84856e+07	3.24671e+07	3.10341e+07	2.95357e+07	2.46811e+07	2.53472e+07	2.96702e+07	1.13346e+07	2.55058e+07	2.70016e+07	2.52784e+07	2.92752e+07	2.64503e+07	3.09899e+07	2.97468e+07
POS00017	1.21439e+08	1.41607e+08	7.40338e+07	7.90316e+07	1.15641e+08	1.29879e+08	7.79023e+07	7.49208e+07	1.65971e+08	1.175e+08	1.52223e+08	1.52041e+08	1.44667e+08	1.42932e+08	2.20403e+08	1.97599e+08	1.12775e+08	2.51102e+08	2.68773e+08	2.68095e+08	1.55466e+08	2.07848e+08	2.08085e+08	1.99905e+08	9.1079e+07	1.98757e+08	7.54359e+07	1.49263e+08	7.1029e+07	6.40867e+07	2.31757e+08	7.9867e+07
POS00116	248822	194415	480272	244119	716919	594731	619965	536358	1.31322e+06	1.38055e+06	624197	617197	695742	732554	393175	330147	4.02265e+07	1.19195e+06	1.14965e+06	1.69639e+06	2.34943e+06	1.14816e+06	817720	762089	1.45492e+07	982493	794953	509457	3.3866e+06	4.84046e+06	565488	5.49382e+06
POS00232	157376	35641.5	392242	199407	161426	48694.6	210420	230992	289588	451999	224872	362446	314174	258544	356434	192529	1.85692e+06	219758	488912	378823	317046	489844	405525	323664	1.28914e+06	458023	386822	411464	174808	1.09582e+06	401567	637980
POS00236	360250	371716	130343	241518	563986	397292	851831	972084	197685	42687.1	626873	214682	694.111	25362.5	70325.4	85278.6	704051	554967	37391	79699.3	105603	6168.07	17125.7	18936.6	64258.3	64608.4	5440.53	23623.7	694.111	23362.9	4083.94	24622.7
POS00238	1.52576e+07	1.70934e+07	5.27659e+06	1.09316e+07	1.47015e+07	1.56533e+07	3.6337e+06	3.52604e+06	1.8483e+07	1.50671e+07	1.68426e+07	6.71357e+06	6.11162e+06	1.7238e+07	7.17453e+06	6.31662e+06	4.4954e+07	3.74172e+07	7.28314e+06	6.96442e+06	2.34329e+07	2.22007e+07	7.30903e+06	6.81026e+06	4.53625e+07	2.791e+07	2.00329e+07	1.98141e+07	2.06172e+07	5.58295e+07	2.92961e+07	2.34832e+07
POS00303	1.1649e+06	1.06234e+06	1.64798e+06	1.89463e+06	1.09453e+06	1.11225e+06	710013	828757	3.03848e+06	2.19223e+06	2.06926e+06	1.97313e+06	2.42515e+06	2.21222e+06	3.0519e+06	2.70479e+06	602618	1.82593e+06	1.92894e+06	2.17874e+06	2.17034e+06	2.61218e+06	1.36832e+06	944962	638178	1.68765e+06	1.79807e+06	2.24546e+06	1.13581e+06	958129	1.62953e+06	1.59451e+06
POS00308	2.53774e+06	3.1978e+06	1.21697e+07	1.67814e+07	6.42709e+06	8.99514e+06	8.06627e+06	8.11361e+06	3.22373e+06	3.48255e+06	3.54982e+06	2.5542e+06	2.15562e+06	1.94627e+06	2.41821e+06	3.17223e+06	308697	726167	4.09713e+06	3.73642e+06	541788	511749	376016	290315	462600	866719	6.37935e+06	5.65342e+06	5.79308e+06	1.98062e+06	1.81486e+06	4.82367e+06
POS00362	362391	51286.7	717328	431643	470740	198265	360012	444245	1.10773e+06	1.06285e+06	658988	890205	894939	625206	505641	371362	1.29541e+07	445166	1.50937e+06	883637	699840	928254	573678	790460	3.68871e+06	981487	1.178e+06	706919	780855	5.06815e+06	511340	1.54538e+06
POS00366	8.38568e+06	8.27345e+06	8.6671e+06	9.6203e+06	7.8734e+06	7.35526e+06	6.40791e+06	4.85734e+06	8.45799e+06	9.353e+06	7.38154e+06	6.55946e+06	9.0728e+06	7.11548e+06	7.72396e+06	7.54972e+06	463108	6.41519e+06	8.86059e+06	6.5638e+06	6.14951e+06	8.4813e+06	4.67921e+06	3.2568e+06	483915	5.35798e+06	4.10573e+06	6.16629e+06	4.02597e+06	2.231e+06	4.69368e+06	3.04811e+06
POS00374	136802	192435	374493	460586	199137	107834	13428.3	97975.2	1.64181e+06	76482	1.44906e+06	1.26892e+06	924197	1.08968e+06	3.49726e+06	2.74273e+06	541643	1.72265e+06	1.4157e+06	1.94093e+06	2.28961e+06	3.07821e+06	2.06535e+06	1.4699e+06	43520.7	1.70481e+06	1.11071e+06	1.27747e+06	591475	419714	2.81473e+06	1.46685e+06
POS00010	794110	835056	527833	916519	812478	309182	37357.5	852979	781684	959080	742682	815736	620366	725032	355627	745719	2.94338e+06	689705	369545	53799.5	574511	346817	289258	56093.1	4.18234e+06	368068	3.63379e+06	3.86462e+06	4.08133e+06	4.03003e+06	4.3867e+06	4.82921e+06
POS00065	2.55289e+06	2.52075e+06	2.64787e+06	2.51255e+06	2.58533e+06	2.53189e+06	2.77095e+06	2.77107e+06	2.89296e+06	2.83469e+06	2.49021e+06	2.60102e+06	2.58707e+06	2.72603e+06	2.98023e+06	2.53078e+06	2.66353e+06	2.54514e+06	2.65684e+06	2.64483e+06	2.5542e+06	2.68506e+06	2.60127e+06	2.50334e+06	2.37312e+06	2.38342e+06	2.4349e+06	2.44082e+06	2.57468e+06	2.51836e+06	2.34595e+06	2.48046e+06
POS00087	1.21302e+07	9.6141e+06	7.61205e+06	9.23762e+06	1.03687e+07	1.06967e+07	9.28466e+06	6.87686e+06	8.17115e+06	8.93927e+06	1.41445e+07	1.34769e+07	1.39818e+07	1.24009e+07	1.28666e+07	1.5441e+07	2.2347e+07	1.72984e+07	2.16417e+07	8.27057e+06	5.55772e+07	1.39945e+07	1.26017e+07	9.71564e+06	6.62148e+07	1.38043e+07	3.24075e+08	4.2537e+07	1.95002e+08	3.23047e+08	9.03602e+06	1.91087e+08
POS00111	1.60499e+06	1.69282e+06	3.04747e+06	3.6813e+06	2.5317e+06	2.41248e+06	1.34003e+06	2.04141e+06	7.0199e+06	3.97119e+06	6.23861e+06	6.73703e+06	7.27986e+06	7.39442e+06	8.10869e+06	6.28321e+06	1.04975e+06	6.25145e+06	1.29236e+07	1.20117e+07	7.7698e+06	8.31035e+06	5.12616e+06	3.72369e+06	2.30617e+06	7.42557e+06	5.70342e+06	8.39517e+06	5.91153e+06	3.77321e+06	8.22291e+06	5.78935e+06
POS00158	742507	708668	585477	763211	662594	742872	742098	845474	757554	1.65425e+06	904183	937817	874199	678062	628481	661755	5.80788e+06	775989	975308	797483	963047	787334	754517	969271	4.05231e+06	1.73812e+06	814447	854789	1.72057e+06	2.28108e+06	839027	1.61532e+06
POS00204	4.29946e+06	4.43961e+06	4.53396e+06	5.86946e+06	4.5526e+06	4.38048e+06	4.249e+06	4.71401e+06	8.90801e+06	6.47767e+06	8.05969e+06	8.45278e+06	8.66427e+06	9.33707e+06	1.07307e+07	9.7159e+06	2.34252e+06	1.21851e+07	1.55372e+07	1.72224e+07	1.52413e+07	1.14966e+07	1.01274e+07	9.56594e+06	4.41485e+06	1.35245e+07	4.68006e+06	8.05182e+06	6.05399e+06	4.26609e+06	1.68467e+07	6.43367e+06
POS00227	2.07033e+06	1.95504e+06	2.26027e+06	2.70174e+06	1.86087e+06	1.9937e+06	2.22794e+06	2.3262e+06	4.96447e+06	3.82868e+06	4.6852e+06	4.78063e+06	4.16582e+06	4.12261e+06	6.02346e+06	5.91384e+06	1.46636e+06	4.94806e+06	6.63089e+06	6.83807e+06	5.61729e+06	5.06448e+06	3.58168e+06	3.12181e+06	2.08579e+06	3.84429e+06	4.28566e+06	5.4618e+06	3.62615e+06	2.48646e+06	4.89547e+06	5.06246e+06
POS00264	2.63706e+08	2.86142e+08	1.71167e+08	3.79025e+08	3.06305e+08	3.11013e+08	2.26081e+08	2.08853e+08	3.89997e+08	1.78663e+08	3.83135e+08	3.51141e+08	4.9156e+08	4.79499e+08	4.28485e+08	4.15989e+08	3.84136e+08	3.90215e+08	4.46912e+08	4.49506e+08	4.30166e+08	3.97704e+08	3.60267e+08	3.4595e+08	3.8676e+08	4.32005e+08	3.99e+08	3.53024e+08	3.82154e+08	3.80489e+08	3.50424e+08	3.8838e+08
POS00273	7.79146e+06	3.34218e+06	3.85239e+06	4.94946e+06	3.3396e+06	3.92014e+06	2.39545e+06	3.1825e+06	2.5466e+06	2.48498e+06	2.98507e+06	2.5623e+06	1.54903e+06	1.84841e+06	1.74164e+06	2.03496e+06	1.75265e+06	2.77462e+06	3.36725e+06	4.0644e+06	605958	732135	1.48886e+06	1.39889e+06	1.21584e+06	1.03405e+06	2.35848e+06	2.97439e+06	1.56173e+06	1.00632e+06	1.61719e+06	1.7157e+06
POS00325	1.25128e+06	1.34452e+06	180567	342394	407394	406324	296340	336256	519589	643191	1.09883e+06	1.0454e+06	982769	1.10367e+06	481406	494535	988641	547441	819218	857356	1.03181e+06	1.03602e+06	810062	844268	2.74778e+06	2.25043e+06	1.93188e+06	1.54967e+06	1.08723e+06	1.22109e+06	980833	1.24821e+06
POS00359	2.54161e+06	2.59324e+06	3.51934e+06	4.33226e+06	2.90303e+06	3.15725e+06	2.44699e+06	3.00969e+06	8.72824e+06	5.60432e+06	5.93294e+06	5.44776e+06	8.45274e+06	9.10881e+06	7.04137e+06	7.11491e+06	1.78189e+06	5.95966e+06	1.22169e+07	1.25931e+07	7.47166e+06	8.29406e+06	4.10527e+06	3.44005e+06	3.67448e+06	6.86719e+06	1.12034e+07	7.1341e+06	4.89056e+06	3.70237e+06	7.56182e+06	5.85334e+06
NEG00027	1.9085e+09	4.19376e+08	8.42047e+08	3.44684e+08	1.02355e+09	5.84805e+08	7.55453e+08	7.27878e+08	1.77114e+09	1.2944e+09	1.17499e+09	1.79006e+09	9.74831e+08	9.62967e+08	4.02633e+08	5.05253e+08	5.45142e+09	1.17283e+09	2.13554e+09	1.23001e+09	2.0832e+09	1.49472e+09	1.31567e+09	1.77936e+09	3.89488e+09	1.25336e+09	1.858e+09	1.36396e+09	1.50476e+09	2.77769e+09	9.78558e+08	1.93333e+09
NEG00036	1.7871e+06	566858	529369	736222	1.21951e+06	955798	972147	663152	1.79094e+06	1.81486e+06	1.4906e+06	1.963e+06	499499	1.17578e+06	833002	2.68636e+06	5.95538e+07	1.87643e+06	2.49014e+06	2.56559e+06	1.91461e+06	1.70077e+06	1.13515e+06	1.7604e+06	1.91302e+07	1.40454e+06	4.03584e+06	1.77199e+06	2.04256e+06	1.08114e+07	1.20507e+06	6.88594e+06
NEG00049	2.8164e+07	6.74877e+06	7.94381e+06	1.16281e+07	1.81147e+07	9.08894e+06	9.82543e+06	8.46643e+06	3.81832e+07	1.88848e+07	1.52452e+07	2.89872e+07	1.34793e+07	1.74787e+07	1.1274e+07	1.51034e+07	1.03493e+08	2.10481e+07	4.17456e+07	1.75828e+07	4.68133e+07	2.15349e+07	1.62744e+07	2.61293e+07	8.60883e+07	1.99995e+07	4.30701e+07	3.04105e+07	2.67828e+07	3.30123e+07	1.34585e+07	2.76356e+07
NEG00104	3.81196e+06	1.29176e+06	1.21521e+06	1.23348e+06	2.55197e+06	717857	1.49364e+06	1.15135e+06	4.61e+06	2.60787e+06	3.09692e+06	3.56203e+06	1.50314e+06	1.61772e+06	2.50482e+06	2.9627e+06	4.20458e+06	4.28291e+06	4.53073e+06	3.682e+06	3.27341e+06	3.28645e+06	2.00305e+06	3.28947e+06	3.93014e+06	3.30689e+06	8.55767e+06	2.00705e+06	5.18473e+06	4.97389e+06	2.2885e+06	4.02992e+06
NEG00114	9165.35	2995.93	8966.59	4241.51	6389.62	5130.17	6882.55	6687.34	10943.6	16336.7	10455.5	10368	8394.15	10463.5	6725.14	13729	2.04255e+06	15890.9	24169.2	13978.5	44002.4	6368.3	3158.08	9556.89	1.27234e+06	8672.62	13609.1	13218.9	97812.8	2.4737e+06	9803.22	85550
POS00080	1.02769e+07	1.10831e+07	7.11244e+06	7.94303e+06	1.16692e+07	1.25133e+07	7.08088e+06	7.22689e+06	8.71058e+06	1.15856e+07	9.31342e+06	8.82213e+06	1.83188e+07	1.63606e+07	1.3842e+07	1.34861e+07	2.48685e+06	5.69136e+06	7.21757e+06	5.95549e+06	6.98213e+06	7.87325e+06	8.17149e+06	8.25037e+06	8.39471e+06	1.8823e+07	5.32102e+06	9.66679e+06	1.25341e+07	7.63797e+06	1.11633e+07	1.11529e+07
POS00249	5.45669e+06	4.69133e+06	6.32805e+06	6.51097e+06	5.86026e+06	3.02982e+06	5.90938e+06	6.19606e+06	7.42192e+06	8.76767e+06	7.65094e+06	8.92292e+06	8.80777e+06	9.43679e+06	9.04907e+06	8.0656e+06	3.34228e+06	8.48604e+06	7.21592e+06	3.80546e+06	5.97177e+06	7.53631e+06	8.81085e+06	7.38125e+06	2.34577e+06	9.20285e+06	3.03964e+06	3.3777e+06	6.05829e+06	5.95687e+06	6.61024e+06	8.5458e+06
NEG00093	4.38516e+07	1.65805e+07	1.87027e+07	2.29437e+07	1.6749e+07	1.7374e+07	1.80621e+07	1.78958e+07	2.10127e+07	2.61714e+07	1.74504e+07	1.72049e+07	2.08153e+07	2.05104e+07	1.74512e+07	1.90831e+07	7.04421e+06	2.04131e+07	2.25961e+07	1.77548e+07	1.41076e+07	1.39277e+07	1.30811e+07	1.0651e+07	5.54026e+06	1.33317e+07	1.20559e+07	1.74252e+07	1.29964e+07	1.03651e+07	1.7491e+07	9.80437e+06
NEG00124	1.80961e+06	378786	450982	359312	868019	841520	608241	542694	706362	548460	631138	442796	586407	644334	784248	731858	1.10292e+07	334903	522354	842183	1.75039e+06	1.55619e+06	799638	900603	2.34e+07	1.21101e+06	2.67916e+06	1.32313e+06	2.8869e+06	6.35479e+06	722062	4.76678e+06
POS00019	9.5327e+07	1.05565e+08	8.59825e+07	1.05794e+08	7.63837e+07	7.86512e+07	1.20147e+08	1.19086e+08	1.03978e+08	8.76981e+07	1.32361e+08	1.31469e+08	1.10657e+08	1.11975e+08	1.43869e+08	1.40019e+08	1.38243e+08	1.20435e+08	1.34659e+08	1.00543e+08	1.23045e+08	1.2207e+08	1.93226e+08	2.23723e+08	2.42282e+08	1.29961e+08	1.12708e+08	1.05331e+08	2.24253e+08	2.21677e+08	1.73542e+08	2.05903e+08
POS00103	691972	643192	392742	469348	403485	377095	554976	570615	590774	588916	514646	720271	617024	516211	703330	717094	9.15605e+06	953126	811403	820945	1.32408e+06	933544	486129	601228	4.45483e+06	838132	628881	615411	1.62112e+06	2.03186e+06	520109	1.55436e+06
POS00113	4.36523e+06	3.91488e+06	1.56791e+07	1.68401e+07	1.85369e+07	7.88997e+06	1.54138e+07	1.15088e+07	2.07707e+07	7.81693e+06	5.87225e+06	6.223e+06	1.22318e+07	1.01427e+07	7.57081e+06	6.49034e+06	1.08033e+07	2.06041e+07	1.31108e+07	1.36942e+07	1.88951e+07	2.22741e+07	2.22904e+07	1.38099e+07	5.90565e+06	1.26021e+07	3.26443e+06	6.86693e+06	6.71609e+06	9.34961e+06	4.40619e+06	5.00986e+06
POS00140	7.10026e+07	7.21067e+07	7.83421e+07	9.64715e+07	1.21091e+08	1.22136e+08	7.72911e+07	7.52683e+07	9.5032e+07	7.96893e+07	8.69522e+07	9.57006e+07	1.27179e+08	1.28043e+08	7.10549e+07	6.97932e+07	1.28342e+08	1.12883e+08	1.29204e+08	1.06183e+08	1.75102e+08	1.30616e+08	1.14353e+08	1.10594e+08	6.09391e+07	5.10105e+07	9.87089e+07	8.38191e+07	8.23557e+07	8.21098e+07	9.58496e+07	8.96988e+07
POS00175	9.4798e+06	1.25188e+07	1.04167e+07	6.38147e+06	6.88831e+06	1.30805e+07	4.81029e+06	4.20885e+06	1.25665e+07	9.19912e+06	1.73189e+06	1.31598e+06	575890	2.3503e+07	1.23489e+07	184937	2.21995e+07	2.04142e+06	1.68708e+06	1.51161e+08	7.00685e+07	5.32277e+07	3.51745e+07	7.68461e+07	3.31675e+06	5.06613e+07	2.25724e+08	1.42224e+08	1.98661e+08	1.76427e+08	2.20868e+07	1.94794e+08
POS00248	429336	463691	471135	541202	399347	494756	449249	458198	207829	564920	587173	537941	649062	553604	458133	464112	346145	473565	404936	367807	287398	378322	439575	411945	208886	513433	368372	374841	266405	251027	367568	342983
POS00285	3.24095e+06	3.07922e+06	3.17576e+06	4.16087e+06	3.86088e+06	3.19078e+06	5.6978e+06	4.08561e+06	4.32317e+06	4.0285e+06	5.50489e+06	6.70034e+06	7.225e+06	6.83316e+06	5.56911e+06	4.43347e+06	1.39071e+08	4.59181e+06	6.44609e+06	3.16548e+06	1.1262e+07	4.28623e+06	5.02751e+06	7.67411e+06	8.86888e+07	6.76175e+06	7.68005e+06	4.07837e+06	4.011e+07	6.48263e+07	5.12779e+06	3.14128e+07
POS00365	1.51079e+06	1.13879e+06	143375	243931	471608	883859	2.02489e+06	1.79414e+06	205212	674555	2.35411e+06	2.15516e+06	745705	1.19019e+06	331361	465602	1.02542e+06	451909	552172	233193	372123	268053	678363	597408	1.65725e+06	1.61949e+06	1.45789e+06	2.15596e+06	1.53276e+06	2.4197e+06	2.44946e+06	2.14759e+06
POS00293	251881	423711	195213	231175	194738	209806	127576	227821	418545	190142	611615	507612	747924	777542	584100	482479	477690	345127	450529	495046	184952	294850	326879	310353	515706	486222	475525	384602	284946	220418	320821	488468
POS00344	1.49559e+07	1.60173e+07	2.2195e+07	2.8477e+07	1.63765e+07	1.71332e+07	1.77346e+07	1.97584e+07	5.12242e+07	3.27188e+07	3.17417e+07	3.19702e+07	4.68357e+07	4.60151e+07	4.72075e+07	4.12131e+07	5.33727e+06	3.99288e+07	6.3861e+07	6.07901e+07	3.52283e+07	4.19682e+07	2.30734e+07	1.55896e+07	1.23098e+07	3.12703e+07	2.0353e+07	4.06149e+07	2.19048e+07	1.37581e+07	3.96923e+07	2.21867e+07
POS00370	353137	298800	590481	576235	651563	590797	536913	698397	796194	598793	702806	759665	519537	575556	499348	483884	6.12227e+07	721071	726360	785691	1.57843e+06	630854	610571	757767	2.1324e+07	722771	1.11856e+06	631260	1.16575e+06	1.09131e+07	485223	1.88363e+06
NEG00075	1.35484e+07	3.05463e+06	1.95503e+06	4.50653e+06	6.37194e+06	2.26999e+06	4.56796e+06	5.00313e+06	1.19043e+07	9.61968e+06	4.16241e+06	1.21665e+07	2.82191e+06	5.73621e+06	5.55385e+06	6.5066e+06	4.18982e+07	7.07215e+06	1.63301e+07	9.99348e+06	7.0893e+06	1.22755e+07	9.90649e+06	1.15763e+07	2.74438e+07	9.59815e+06	7.62361e+06	7.44623e+06	9.67924e+06	1.86277e+07	6.77841e+06	6.3466e+06
NEG00083	390942	78959.8	183896	175733	219146	24294.9	271358	237967	380461	282350	284330	299134	223921	199172	236701	325185	4.45947e+06	297558	409893	243987	610182	398043	151358	397405	2.53555e+06	297184	850350	201289	1.35007e+06	1.7682e+06	290256	1.0757e+06
POS00028	2.09072e+08	2.11315e+08	2.35469e+08	2.95272e+08	1.73212e+08	1.38192e+08	1.84949e+08	1.6421e+08	2.75339e+08	2.20844e+08	2.72093e+08	2.66729e+08	2.4874e+08	2.34638e+08	2.17205e+08	1.87111e+08	1.20885e+07	2.6563e+08	3.24449e+08	3.20014e+08	2.54653e+08	2.77265e+08	2.55402e+08	2.43128e+08	3.40802e+07	2.15299e+08	8.01343e+07	1.73127e+08	2.10918e+08	1.21708e+08	2.21013e+08	1.79307e+08
POS00159	871945	922000	957072	1.83782e+06	1.34023e+06	1.07085e+06	1.51474e+06	1.3568e+06	1.31857e+06	1.55155e+06	1.50382e+06	1.66134e+06	1.50353e+06	1.36198e+06	1.43371e+06	1.36889e+06	3.59653e+07	1.35323e+06	1.56433e+06	1.12714e+06	3.39815e+06	1.45888e+06	1.43333e+06	2.19327e+06	2.45136e+07	2.47442e+06	2.63135e+06	1.19295e+06	1.16016e+07	1.72533e+07	1.58604e+06	7.50863e+06
NEG00018	1.05464e+06	316941	352427	438640	2.21652e+06	534217	373875	576325	1.56656e+06	621869	727547	2.95187e+06	484397	1.08251e+06	540045	658837	4.26284e+07	583574	1.97934e+06	402345	7.34142e+06	1.67296e+06	828388	2.26203e+06	5.47383e+07	1.2695e+06	1.26339e+07	2.5766e+06	7.07052e+06	9.2138e+06	418613	1.36412e+07
POS00089	1.30151e+06	1.46019e+06	1.87691e+06	2.32091e+06	1.44097e+06	1.51508e+06	1.77769e+06	1.911e+06	3.90391e+06	2.77994e+06	2.93283e+06	2.92402e+06	4.17468e+06	4.63962e+06	3.80412e+06	3.66745e+06	1.04532e+06	3.41216e+06	5.99809e+06	6.04407e+06	4.14973e+06	4.53351e+06	2.08496e+06	1.5981e+06	1.9074e+06	3.08986e+06	2.74836e+06	4.02642e+06	2.81582e+06	1.82983e+06	4.66278e+06	4.84207e+06
POS00162	2.46014e+06	2.63413e+06	4.03231e+06	5.04106e+06	2.70846e+06	2.98691e+06	3.15243e+06	3.80263e+06	9.00092e+06	5.30192e+06	5.35075e+06	4.65578e+06	8.83017e+06	8.18019e+06	7.51137e+06	7.41013e+06	2.80212e+06	5.48551e+06	1.05178e+07	1.14601e+07	6.1509e+06	8.06662e+06	3.92866e+06	1.68e+06	1.40898e+06	5.20549e+06	1.46995e+06	6.60118e+06	3.7687e+06	2.7472e+06	6.17165e+06	2.27092e+06
POS00170	2.94662e+06	2.87664e+06	2.65128e+06	5.61181e+06	3.62277e+06	3.53498e+06	3.35972e+06	5.00091e+06	4.74616e+06	5.88545e+06	5.61036e+06	8.89024e+06	4.03013e+06	3.493e+06	5.26878e+06	3.85582e+06	9.73529e+07	5.30568e+06	6.03551e+06	5.43895e+06	8.84327e+06	5.19661e+06	4.38563e+06	4.71838e+06	3.56068e+07	4.91149e+06	4.85081e+06	5.44012e+06	1.10889e+07	2.17069e+07	5.10648e+06	2.01149e+07
POS00185	1.17413e+06	1.2233e+06	1.32108e+06	1.49436e+06	801674	925051	782189	1.04187e+06	3.05963e+06	1.2959e+06	2.62369e+06	2.16133e+06	2.01276e+06	1.92503e+06	4.7383e+06	3.79626e+06	479986	1.62917e+06	2.11093e+06	3.07781e+06	1.7948e+06	2.99117e+06	1.4146e+06	767656	976513	1.80274e+06	2.02879e+06	2.78333e+06	1.18988e+06	993629	1.93355e+06	1.73081e+06
POS00203	492304	532915	621518	599621	645460	643411	1.04496e+06	1.35499e+06	977144	1.19784e+06	887840	764426	1.73779e+06	1.05132e+06	850317	897346	746758	255343	840902	808161	198648	285856	423218	396992	1.85644e+06	2.76429e+06	767036	827380	480499	456233	1.03133e+06	1.31513e+06
POS00246	1.07719e+06	975477	2.27315e+06	3.43922e+06	1.82051e+06	1.9248e+06	1.07375e+06	1.19258e+06	1.10846e+06	685600	1.5749e+06	1.68714e+06	830930	920051	1.18428e+06	1.20761e+06	508128	752174	930996	471575	819043	1.59429e+06	1.39957e+06	908641	1.00538e+06	1.08212e+06	1.75498e+06	1.95392e+06	2.56947e+06	1.58062e+06	1.96025e+06	2.17995e+06
POS00268	781463	653400	331931	750098	847256	768236	689287	898849	1.70529e+06	1.23039e+06	1.02656e+06	760388	363139	578784	491800	816160	799373	989220	629116	1.03705e+06	772034	892202	881226	777109	577162	659474	441961	682938	445956	213407	265438	540724
POS00287	6806.7	9771.65	25486	48556.2	43922.4	32171.5	19758.2	42705.9	82454.6	80619.6	28452.8	58339	42308.1	63960.6	16650.2	26625.1	3.2467e+06	45221	116219	86781.5	178703	41936.9	38061.4	53220.8	2.71927e+06	76061.6	90773.4	39900.7	349478	1.15906e+06	29687.7	504162
NEG00037	8.01331e+06	3.39104e+06	4.29012e+06	4.73547e+06	4.40988e+06	4.53052e+06	4.16493e+06	4.06603e+06	9.23093e+06	1.22647e+07	1.07325e+07	1.10005e+07	1.08679e+07	1.0754e+07	8.47933e+06	9.19199e+06	656826	1.21312e+07	1.2729e+07	1.11343e+07	1.33486e+07	1.0939e+07	7.18946e+06	6.97768e+06	789003	1.09115e+07	1.29233e+07	1.19957e+07	1.14915e+07	6.93002e+06	1.30735e+07	1.15764e+07
NEG00051	2.18059e+07	1.86038e+06	1.56046e+06	1.61071e+06	1.56927e+06	1.25045e+06	1.62062e+07	1.66034e+06	1.55533e+07	1.85471e+06	1.55357e+06	1.60986e+07	1.58625e+07	1.48719e+06	1.97162e+06	1.72121e+07	1.74888e+06	1.61357e+07	1.62773e+07	1.5751e+07	1.67261e+07	1.60392e+07	1.61818e+07	1.63812e+07	1.5886e+07	1.64101e+07	1.74396e+07	1.70067e+07	1.66737e+07	1.7014e+07	1.63946e+07	1.63664e+07
NEG00090	6.20951e+07	2.62821e+07	2.66881e+07	3.1754e+07	2.39081e+07	2.28466e+07	2.57146e+07	2.6501e+07	4.50655e+07	3.11967e+07	4.85509e+07	4.7317e+07	4.26111e+07	4.37988e+07	5.62112e+07	6.24432e+07	4.03711e+07	6.16543e+07	5.70301e+07	5.31921e+07	4.14078e+07	5.30576e+07	5.68915e+07	5.07163e+07	2.43673e+07	4.74893e+07	9.76623e+06	3.47657e+07	2.57135e+07	3.09757e+07	7.40765e+07	2.66641e+07
POS00050	3.86134e+07	4.11464e+07	2.04777e+07	1.9064e+07	3.5402e+07	3.21578e+07	3.19109e+07	3.19963e+07	2.8527e+07	2.89054e+07	3.50654e+07	3.78663e+07	3.62559e+07	3.74525e+06	3.65015e+07	3.52051e+07	2.79059e+07	2.81677e+07	3.08154e+07	2.72797e+07	3.16176e+07	2.96333e+07	922623	4.43015e+07	3.94676e+07	4.7019e+07	3.41895e+07	3.5909e+07	4.61695e+07	4.56079e+07	3.68612e+07	4.00673e+07
NEG00010	4.16927e+07	1.72957e+07	1.50389e+07	2.10739e+07	1.87631e+07	1.8003e+07	1.68438e+07	1.53918e+07	2.12505e+07	1.86706e+07	2.75223e+07	2.79673e+07	2.54097e+07	1.40773e+07	2.31019e+07	2.67688e+07	1.57764e+07	2.94909e+07	3.25333e+07	2.83043e+07	3.04793e+07	2.24153e+07	3.22791e+07	4.17e+07	1.98614e+07	2.84396e+07	2.60807e+07	2.96965e+07	3.97763e+07	3.09884e+07	3.52337e+07	3.48806e+07
POS00194	3.84658e+06	3.2057e+06	3.71173e+06	4.25292e+06	3.57491e+06	4.15473e+06	3.92536e+06	3.79029e+06	6.14677e+06	5.77345e+06	3.21566e+06	3.5785e+06	3.70577e+06	3.48306e+06	3.70965e+06	4.09495e+06	500510	2.67077e+06	1.88982e+06	4.56992e+06	3.48309e+06	2.57814e+06	1.69381e+06	1.37045e+06	407610	2.18992e+06	3.71548e+06	4.53186e+06	2.46273e+06	1.445e+06	2.09179e+06	1.58735e+06
POS00288	738376	2.32852e+06	2.64476e+06	3.28074e+06	1.87511e+06	1.41056e+06	2.09725e+06	1.79888e+06	2.68755e+06	1.44696e+07	2.68906e+06	3.06116e+06	3.02092e+06	1.90626e+07	2.00379e+06	1.20503e+06	1.19781e+06	1.30965e+07	2.54695e+06	3.16366e+06	1.89375e+07	2.57993e+06	2.69204e+06	1.83963e+07	1.16468e+06	2.34567e+06	1.04641e+06	1.92157e+06	2.0282e+06	1.06469e+06	2.21407e+06	1.89536e+06
NEG00080	2.10515e+07	6.81855e+06	5.7578e+06	8.11745e+06	6.07574e+06	7.47815e+06	1.52274e+07	1.12607e+07	1.74666e+07	1.95562e+07	1.2841e+07	1.38654e+07	9.69967e+06	1.11927e+07	1.32737e+07	1.67178e+07	5.78464e+07	1.59395e+07	2.04621e+07	1.68126e+07	1.99301e+07	1.6511e+07	1.01003e+07	1.44278e+07	1.0763e+08	1.69717e+07	4.4343e+07	1.30082e+07	2.12969e+07	3.879e+07	1.12493e+07	1.98572e+07
POS00039	3.3974e+07	3.62342e+07	3.70079e+07	4.7126e+07	2.69805e+07	2.28829e+07	2.26275e+07	2.35229e+07	4.49488e+07	3.08605e+07	5.29412e+07	5.14377e+07	3.84328e+07	4.35249e+07	5.81387e+07	5.25596e+07	630742	5.99503e+07	7.42396e+07	7.32892e+07	6.1847e+07	5.77841e+07	5.92623e+07	5.09943e+07	1.14647e+06	5.12162e+07	4.2466e+07	4.76597e+07	5.64081e+07	2.03224e+07	6.23029e+07	5.49735e+07
POS00132	1.82362e+08	2.06077e+08	1.77315e+07	1.41521e+07	1.3248e+08	1.70878e+08	6.54776e+07	8.39885e+07	1.27403e+08	1.96373e+08	1.23767e+08	1.0493e+08	1.01344e+08	1.01179e+08	1.10346e+08	9.91208e+07	6.54578e+07	6.86709e+07	9.21457e+07	9.64311e+07	1.06477e+07	2.25389e+07	6.68798e+07	6.50656e+07	1.23975e+08	1.43841e+08	9.53538e+07	9.43753e+07	9.2397e+07	8.36783e+07	9.83733e+07	1.28214e+08
POS00148	2.69614e+06	2.58398e+06	4.21947e+06	5.86675e+06	2.57051e+06	2.78101e+06	3.35375e+06	3.77959e+06	7.57553e+06	5.3779e+06	4.71257e+06	5.19125e+06	8.48099e+06	8.62707e+06	7.31727e+06	6.10642e+06	1.50457e+06	5.62203e+06	1.16814e+07	1.3131e+07	6.68332e+06	6.56715e+06	3.4036e+06	2.83232e+06	2.63236e+06	5.08574e+06	3.9402e+06	5.41021e+06	3.71224e+06	2.4936e+06	5.80869e+06	4.66567e+06
POS00055	4.02849e+06	4.3982e+06	4.403e+06	4.43771e+06	4.18958e+06	4.25799e+06	4.5291e+06	4.44553e+06	4.61373e+06	4.63362e+06	4.15808e+06	4.2645e+06	4.45013e+06	4.37257e+06	4.7591e+06	4.11779e+06	4.58166e+06	4.23911e+06	4.30575e+06	4.37593e+06	4.3113e+06	4.34209e+06	4.1619e+06	4.11528e+06	3.91984e+06	3.9049e+06	4.00763e+06	4.10309e+06	4.21104e+06	4.32392e+06	3.85457e+06	4.25388e+06
POS00128	8.046e+07	7.3923e+07	1.13476e+08	9.57131e+07	9.41611e+07	8.52032e+07	8.61118e+07	1.1782e+08	8.6206e+07	9.25264e+07	9.54432e+07	8.07543e+07	8.79576e+07	8.23025e+07	8.65137e+07	8.55604e+07	7.19134e+07	9.55495e+07	8.79016e+07	8.65184e+07	8.55404e+07	8.78475e+07	8.06061e+07	7.74731e+07	5.78999e+07	7.21881e+07	7.69953e+07	8.83115e+07	6.68964e+07	7.11794e+07	7.57557e+07	7.53369e+07
POS00343	3.46921e+06	4.7245e+06	8.64712e+06	5.9175e+06	1.62226e+07	4.47732e+06	7.00053e+06	6.63728e+06	7.94845e+06	7.78791e+06	1.0827e+07	3.67119e+07	3.10443e+07	6.98723e+06	4.50339e+07	1.63555e+07	1.51269e+07	706765	7.17457e+06	730272	4.00993e+06	6.15933e+06	946201	7.37892e+06	5.90337e+06	5.27447e+06	4.23125e+06	1.30529e+07	4.11101e+06	3.54836e+07	1.28562e+06	1.10816e+06
NEG00050	6.57539e+08	2.84725e+08	3.26553e+08	3.68698e+08	3.03148e+08	3.08258e+08	3.00113e+08	2.94933e+08	4.25353e+08	5.35458e+08	5.28802e+08	5.18178e+08	5.84502e+08	5.64928e+08	4.77778e+08	5.71532e+08	1.14664e+08	4.42492e+08	4.6803e+08	4.5592e+08	4.68889e+08	4.77025e+08	4.4119e+08	4.58531e+08	9.90548e+07	5.48068e+08	4.44027e+08	5.58111e+08	4.21239e+08	3.21067e+08	5.35242e+08	4.25994e+08
NEG00126	4.56375e+07	1.93411e+07	1.11036e+07	1.19965e+07	1.47466e+07	1.53194e+07	1.14639e+07	1.12253e+07	2.19596e+07	1.57097e+07	2.20113e+07	2.16625e+07	1.83332e+07	1.97498e+07	2.87737e+07	3.15873e+07	1.60416e+07	3.54591e+07	3.80128e+07	3.3645e+07	2.52092e+07	2.89528e+07	3.06011e+07	3.11211e+07	1.57392e+07	2.89956e+07	9.86725e+06	2.17909e+07	1.21449e+07	1.0157e+07	3.62347e+07	1.09311e+07
POS00110	1.18567e+08	1.35824e+08	6.11588e+07	6.53698e+07	1.14846e+08	1.36194e+08	6.73587e+07	6.75274e+07	1.39379e+08	1.02642e+08	1.3277e+08	1.30749e+08	1.225e+08	1.34718e+08	1.92674e+08	1.75077e+08	1.04548e+08	2.1327e+08	2.49019e+08	2.40964e+08	1.24229e+08	1.67073e+08	1.77908e+08	1.6909e+08	8.81148e+07	1.78524e+08	7.92513e+07	1.37474e+08	6.5137e+07	5.72002e+07	1.90629e+08	7.47764e+07
NEG00065	1.14942e+08	4.73299e+07	4.94104e+07	6.52106e+07	3.8057e+07	2.95947e+07	4.2397e+07	3.73288e+07	5.63608e+07	4.51348e+07	5.53687e+07	5.44842e+07	5.00832e+07	4.87566e+07	4.2511e+07	4.33865e+07	2.29798e+06	5.71568e+07	6.68121e+07	6.06722e+07	5.49256e+07	5.69822e+07	5.60743e+07	6.03379e+07	7.70217e+06	4.77128e+07	1.77413e+07	3.8652e+07	4.36637e+07	2.38739e+07	4.64016e+07	3.46444e+07
NEG00066	3.28397e+08	1.40137e+08	1.30492e+08	1.36061e+08	1.40866e+08	1.32717e+08	1.65439e+08	1.58835e+08	1.38368e+08	1.29355e+08	1.55376e+08	1.49162e+08	1.45378e+08	1.3749e+08	1.59345e+08	1.88938e+08	1.51714e+08	1.38628e+08	1.38519e+08	1.26165e+08	1.58659e+08	1.54321e+08	1.52823e+08	1.6873e+08	1.73097e+08	1.76012e+08	1.88689e+08	1.67529e+08	1.7396e+08	1.62555e+08	1.65933e+08	1.61715e+08
POS00310	5.2895e+06	5.82688e+06	6.61191e+06	8.1554e+06	5.50269e+06	4.88874e+06	4.56275e+06	4.43673e+06	1.32477e+07	6.93515e+06	1.17979e+07	1.23245e+07	8.40562e+06	8.6719e+06	1.75058e+07	2.67783e+07	2.12494e+06	1.1006e+07	2.00413e+07	3.69058e+07	7.61767e+06	1.34643e+07	6.30736e+06	3.41352e+06	4.98276e+06	9.11628e+06	1.03575e+07	1.68888e+07	1.27075e+07	7.60301e+06	1.98202e+07	1.35728e+07
NEG00072	1.32999e+06	558449	854609	1.19328e+06	775459	664224	810659	827093	1.28421e+06	8.30015e+06	1.21781e+07	740448	1.12672e+06	806804	1.35621e+06	1.33352e+06	3.42725e+06	928793	847540	1.31717e+06	4.81097e+06	1.15384e+06	1.19537e+06	1.27908e+06	3.82265e+06	2.58828e+06	5.44604e+06	1.11022e+06	1.0071e+06	7.36734e+06	1.34176e+06	3.2849e+06
NEG00128	1.46932e+07	6.93161e+06	3.8579e+06	4.42752e+06	6.8598e+06	7.48784e+06	4.08083e+06	2.03239e+06	5.03279e+06	6.77697e+06	5.61601e+06	5.34844e+06	1.0243e+07	9.53907e+06	8.27471e+06	9.70164e+06	1.37754e+06	3.46846e+06	4.28593e+06	3.51263e+06	4.38656e+06	5.07839e+06	4.78064e+06	4.85784e+06	5.41353e+06	1.25823e+07	3.20627e+06	6.3543e+06	7.48128e+06	4.59647e+06	7.75688e+06	6.23655e+06
NEG00011	1.43028e+08	3.79113e+07	8.13e+07	7.84683e+07	6.01544e+07	4.57203e+07	6.34985e+07	5.87726e+07	7.47961e+07	9.09332e+07	5.95171e+07	7.7599e+07	8.7255e+07	6.21089e+07	6.23985e+07	7.59862e+07	3.16319e+08	8.27567e+07	1.30576e+08	3.07974e+07	1.26792e+08	9.54089e+07	6.8525e+07	8.97493e+07	3.96554e+08	1.13334e+08	1.54878e+08	7.66358e+07	1.37078e+08	3.66744e+08	6.60304e+07	1.14872e+08
NEG00079	1.46132e+06	720017	2.30681e+06	1.94838e+06	2.01147e+06	730678	1.63758e+06	1.86966e+06	7.33645e+06	1.59964e+06	1.90603e+06	1.38831e+06	2.42183e+06	595790	9.22385e+06	8.33459e+06	8.23985e+06	5.72411e+06	1.68735e+06	1.82668e+06	3.5177e+06	6.51465e+06	4.14575e+06	3.62568e+06	2.95297e+06	4.48697e+06	1.01876e+06	417977	303768	1.14949e+06	465842	746677
POS00183	1.32748e+07	1.43519e+07	1.44787e+07	1.41667e+07	1.39481e+07	1.42361e+07	1.49588e+07	1.43715e+07	1.56461e+07	1.51664e+07	1.34838e+07	1.42078e+07	1.41192e+07	1.40686e+07	1.62828e+07	1.44277e+07	1.4585e+07	1.43881e+07	1.40843e+07	1.42836e+07	1.45566e+07	1.39986e+07	1.39386e+07	1.3728e+07	1.31057e+07	1.29167e+07	1.33729e+07	1.31969e+07	1.4694e+07	1.3728e+07	1.28192e+07	1.37183e+07
POS00201	2.8205e+08	3.01458e+08	3.22267e+08	4.07445e+08	2.49577e+08	2.2256e+08	2.58895e+08	2.32553e+08	3.73305e+08	3.01173e+08	4.29926e+08	4.35385e+08	3.42076e+08	3.59527e+08	3.43027e+08	3.1374e+08	8.89082e+07	4.12629e+08	4.89882e+08	4.86676e+08	4.30148e+08	3.90392e+08	4.43368e+08	4.59853e+08	1.59115e+08	3.66826e+08	2.25686e+08	3.34156e+08	4.27621e+08	2.93541e+08	4.39359e+08	4.12737e+08
NEG00023	7.93244e+07	3.33468e+07	3.02678e+07	2.94497e+07	3.15972e+07	2.74238e+07	3.31788e+07	3.18783e+07	3.13182e+07	2.71238e+07	3.99566e+07	3.78744e+07	4.99188e+07	4.73325e+07	3.99901e+07	4.5851e+07	1.26494e+07	3.28757e+07	3.33168e+07	3.05301e+07	3.39817e+07	3.92515e+07	4.60128e+07	4.7331e+07	6.40932e+06	3.5693e+07	2.43141e+07	3.27148e+07	1.80023e+07	1.3935e+07	3.12128e+07	2.14949e+07
POS00063	1.65876e+06	1.8409e+06	1.80655e+06	1.95175e+06	1.17843e+06	1.1476e+06	3.05342e+06	2.78956e+06	4.02808e+06	4.21217e+06	1.37598e+06	2.0335e+06	1.41597e+06	1.4741e+06	2.73244e+06	2.635e+06	3.28525e+06	6.4423e+06	4.51411e+06	1.81985e+06	6.14189e+06	5.48585e+06	2.75731e+06	2.96061e+06	3.51203e+06	1.40364e+06	2.2947e+06	3.66921e+06	4.21594e+06	3.95155e+06	2.14411e+06	2.41692e+06
POS00275	1.29924e+08	1.39272e+08	1.7417e+08	1.94059e+08	1.49494e+08	1.57078e+08	1.54982e+08	1.61073e+08	2.14689e+08	2.75713e+08	2.6278e+08	2.63179e+08	2.98417e+08	1.78618e+08	2.44038e+08	1.58107e+08	7.30561e+07	2.21619e+08	2.36583e+08	2.37392e+08	1.4205e+08	2.31684e+08	2.19646e+08	2.17559e+08	6.23145e+07	2.54066e+08	2.10303e+08	2.63815e+08	1.99402e+08	1.03783e+08	2.41741e+08	2.21408e+08
POS00335	1.92265e+06	1.78843e+06	2.02327e+06	3.49676e+06	2.1178e+06	1.4265e+06	688391	902942	1.47003e+06	1.71235e+06	2.80078e+06	2.39323e+06	1.47939e+06	1.4202e+06	1.32568e+06	1.51233e+06	387901	1.35325e+06	547206	852702	1.38305e+06	1.54012e+06	2.23136e+06	1.95893e+06	252004	921196	1.30225e+06	1.44777e+06	742530	789312	1.01939e+06	893700
POS00064	4.77908e+08	5.39435e+08	2.62313e+08	2.50225e+08	4.33726e+08	4.41924e+08	3.56159e+08	3.65969e+08	3.66565e+08	3.50199e+08	4.71414e+08	4.58393e+08	4.73336e+08	4.90051e+08	5.12547e+08	4.84766e+08	4.42783e+08	4.22679e+08	4.42542e+08	4.71097e+08	4.87402e+08	4.59027e+08	5.8957e+08	6.09021e+08	4.61739e+08	5.92963e+08	4.45514e+08	4.73624e+08	6.22673e+08	5.88546e+08	5.61663e+08	5.77313e+08
POS00211	6.92652e+06	5.10808e+06	434781	739253	1.46191e+06	2.20563e+06	1.21546e+07	8.47448e+06	743451	2.47964e+06	1.3305e+07	1.22251e+07	2.87489e+06	3.59471e+06	1.21793e+06	1.32418e+06	3.71574e+06	2.17221e+06	2.12666e+06	1.28413e+06	1.25124e+06	1.03484e+06	2.7832e+06	1.61482e+06	9.14849e+06	6.39218e+06	3.22837e+06	6.40452e+06	9.03377e+06	1.3298e+07	1.07756e+07	9.29503e+06
NEG00038	6.85776e+07	2.57466e+07	1.95886e+07	2.56968e+07	3.08676e+07	2.56311e+07	2.58919e+07	2.49091e+07	3.46552e+07	2.47249e+07	2.92083e+07	3.30887e+07	2.07422e+07	2.61184e+07	2.73575e+07	2.94279e+07	7.36984e+07	3.2372e+07	3.62537e+07	2.57731e+07	3.97265e+07	2.83007e+07	3.05186e+07	3.4821e+07	6.23439e+07	2.9062e+07	3.62846e+07	3.22437e+07	3.25188e+07	3.39106e+07	3.00203e+07	3.19095e+07
NEG00119	1.47198e+07	6.32992e+06	5.23875e+06	6.2909e+06	6.58465e+06	6.10953e+06	6.65564e+06	1.25369e+06	6.04015e+06	604630	1.34959e+06	5.79758e+06	5.18197e+06	5.16117e+06	5.23572e+06	1.6669e+06	5.49088e+06	5.96017e+06	5.78957e+06	5.34261e+06	1.61664e+06	5.38271e+06	5.56794e+06	2.07212e+06	5.88682e+06	5.6744e+06	5.87972e+06	2.40001e+06	6.24164e+06	5.44981e+06	5.9822e+06	5.4802e+06
POS00156	1.35338e+06	1.03205e+06	1.00365e+06	1.37524e+06	1.38821e+06	1.3623e+06	1.1583e+06	1.30804e+06	1.20968e+06	1.74663e+06	1.37363e+06	1.63745e+06	1.33008e+06	1.15709e+06	1.23804e+06	1.53389e+06	1.47947e+07	1.53529e+06	1.97794e+06	1.4068e+06	2.00546e+06	1.24443e+06	1.23192e+06	1.50283e+06	8.9286e+06	1.94377e+06	1.21223e+06	1.39167e+06	3.47853e+06	6.19169e+06	1.31089e+06	3.71016e+06
POS00219	1.04398e+06	965829	912303	1.15053e+06	458815	954340	1.04938e+06	1.08564e+06	921738	401796	965154	996657	1.63381e+06	1.19794e+06	1.0939e+06	1.36119e+06	997759	1.43349e+06	1.0679e+06	721708	1.68122e+06	1.45812e+06	1.2248e+06	1.18607e+06	794280	903890	437067	982444	650320	684096	1.00747e+06	1.00234e+06
POS00349	1.54803e+07	720433	1.19239e+06	1.54119e+06	922769	1.22252e+06	1.15766e+06	1.03938e+06	2.21209e+06	1.81881e+06	1.69616e+06	1.91845e+06	2.67997e+06	3.08825e+06	1.79955e+06	1.9353e+06	552853	2.4099e+06	4.09895e+06	3.32511e+06	3.23715e+06	2.94007e+06	1.43494e+06	1.79005e+06	2.53136e+06	2.59626e+06	2.11319e+06	2.24369e+06	3.35323e+06	2.20576e+06	3.16513e+06	2.80677e+06
POS00127	6.42254e+06	4.09026e+06	5.0843e+06	9.22506e+06	6.84555e+06	8.14685e+06	6.97744e+06	1.13472e+07	1.05105e+07	1.00371e+07	8.44486e+06	8.60304e+06	1.29129e+07	1.29819e+07	1.08474e+07	1.09599e+07	9.75257e+06	9.06393e+06	1.26387e+07	1.11554e+07	1.09375e+07	1.09846e+07	1.02208e+07	8.83727e+06	1.07464e+07	1.14248e+07	9.41219e+06	4.7709e+06	1.05077e+07	9.76777e+06	8.11848e+06	1.00771e+07
POS00053	736230	747011	796426	849243	791926	728550	786815	797440	776755	823817	800395	783649	843160	854834	852190	730300	764199	739003	835202	771452	800764	849706	784239	791672	617656	760016	776847	708473	720367	755615	712974	799612
POS00143	1.22565e+06	1.28361e+06	1.24549e+06	1.32253e+06	853540	819262	2.15315e+06	1.93138e+06	2.7436e+06	2.91348e+06	1.05526e+06	1.35065e+06	961696	1.00034e+06	1.87474e+06	824933	2.13424e+06	4.53058e+06	3.09771e+06	2.79459e+06	4.11745e+06	3.82513e+06	830047	2.03022e+06	921062	2.36378e+06	1.58564e+06	2.55055e+06	2.8719e+06	2.71445e+06	1.48021e+06	1.674e+06
NEG00026	1.13615e+06	2.54288e+06	3.2391e+06	4.14219e+06	4.28486e+06	2.59754e+06	2.23477e+06	3.0353e+06	6.81547e+06	5.85759e+06	4.10998e+06	1.0497e+06	5.27133e+06	838415	3.75233e+06	1.26611e+06	3.6204e+07	5.88375e+06	5.11016e+06	3.35447e+06	9.4182e+06	4.01111e+06	6.14629e+06	7.51104e+06	3.51465e+07	7.63347e+06	6.16852e+06	996644	2.47307e+06	2.46817e+07	3.91816e+06	1.2934e+07
NEG00133	1.32205e+06	525066	853784	1.16204e+06	600232	639641	660339	749284	1.70604e+06	1.12976e+06	1.05398e+06	1.09373e+06	1.75436e+06	1.90456e+06	1.38334e+06	1.51901e+06	228228	1.16638e+06	2.42582e+06	956009	1.37324e+06	1.52286e+06	669032	499185	392883	1.11321e+06	892668	1.36144e+06	750294	456931	1.22492e+06	777996
POS00296	451550	384705	844078	945381	606110	755688	740872	911908	1.52604e+06	1.21597e+06	972325	417238	1.38039e+06	1.41332e+06	1.82825e+06	1.35039e+06	524877	1.24852e+06	731953	800622	841385	1.07985e+06	472929	291958	881296	1.1639e+06	1.07179e+06	957422	440610	335857	1.42281e+06	667020
NEG00153	1.64231e+07	7.2341e+06	4.8177e+06	1.25303e+07	6.55231e+06	4.67174e+06	1.28724e+07	3.73224e+06	1.24494e+07	4.10087e+06	2.15622e+06	1.29502e+06	3.96245e+06	1.71723e+06	4.24163e+06	244936	3.23924e+06	3.04796e+06	8.88984e+06	4.82647e+06	1.12616e+07	2.08772e+06	1.75462e+06	337710	1.15958e+06	5.94731e+06	3.99745e+06	7.42656e+06	681952	3.39754e+06	190060	940233
POS00121	1.18444e+07	8.41852e+06	1.25958e+07	2.05615e+07	1.75918e+07	1.40533e+07	1.45527e+07	1.30002e+07	1.49188e+06	1.07856e+07	2.85008e+06	1.06895e+07	1.41258e+07	1.57351e+06	1.95704e+07	1.14598e+07	1.12139e+07	3.82216e+06	7.36078e+06	1.00749e+07	1.49718e+06	1.53887e+06	1.04852e+07	1.10228e+07	1.37552e+07	1.48537e+06	1.5202e+07	1.89674e+06	9.03435e+06	1.89642e+06	1.05497e+07	1.17868e+07
POS00309	7.42144e+06	7.42793e+06	7.96099e+06	7.7744e+06	7.62272e+06	7.63644e+06	7.8219e+06	8.36407e+06	8.15986e+06	8.14069e+06	7.47668e+06	7.9547e+06	8.00373e+06	7.87643e+06	8.09278e+06	7.96882e+06	7.98537e+06	7.98007e+06	8.01101e+06	7.71182e+06	7.88169e+06	7.92865e+06	7.78024e+06	7.36695e+06	7.17466e+06	7.49263e+06	7.86207e+06	7.93118e+06	7.55452e+06	7.66531e+06	7.18316e+06	7.79245e+06
POS00002	4.28974e+08	4.52439e+08	7.16273e+08	7.95676e+08	5.78581e+08	6.18008e+08	1.08902e+09	1.06707e+09	8.42546e+08	7.85417e+08	7.13507e+08	7.15562e+08	5.60555e+08	5.14807e+08	6.86651e+08	6.19896e+08	1.3026e+09	8.98675e+08	1.24938e+09	1.193e+09	7.43694e+08	6.81008e+08	8.64637e+08	9.67672e+08	1.282e+09	8.05507e+08	5.19395e+08	4.30686e+08	5.26113e+08	7.27445e+08	3.21822e+08	5.69667e+08
POS00021	6.9548e+06	6.79962e+06	1.4355e+07	9.64718e+06	1.05701e+07	1.19415e+07	4.8196e+06	1.35033e+07	6.69665e+06	1.21428e+07	8.53568e+06	8.06821e+06	5.50483e+06	4.80775e+06	8.89653e+06	4.56907e+06	402325	4.83695e+06	9.78294e+06	1.1509e+07	1.75721e+06	4.52421e+06	2.86074e+06	2.59887e+06	997480	6.87886e+06	3.73511e+06	1.07768e+07	2.2222e+06	1.98022e+06	9.18915e+06	6.41722e+06
POS00119	661494	551246	1.10591e+06	648631	501027	676708	753578	1.00541e+06	574644	949518	240771	396410	718870	486567	594428	519026	822491	425120	355736	233289	452916	502424	266912	271978	794527	853113	283401	293184	304996	570075	176215	345216
POS00272	1.6908e+06	1.4996e+06	1.79294e+06	1.98643e+06	1.47761e+06	1.50267e+06	1.62183e+06	2.05378e+06	3.07325e+06	1.39189e+06	2.26187e+06	2.34704e+06	2.53536e+06	2.56609e+06	3.76385e+06	4.48797e+06	507553	2.79651e+06	2.72106e+06	2.33264e+06	2.88767e+06	3.4944e+06	2.82924e+06	1.88464e+06	788788	3.58195e+06	3.35282e+06	2.91296e+06	1.93154e+06	1.91853e+06	3.16323e+06	2.13656e+06
NEG00098	2.19785e+06	875537	1.02209e+06	520006	2.01519e+06	467953	1.65841e+06	1.37732e+06	2.56355e+06	1.89673e+06	1.7328e+06	1.833e+06	1.14629e+06	1.142e+06	1.39684e+06	1.76996e+06	2.61978e+06	1.52714e+06	2.04989e+06	1.49998e+06	2.46725e+06	1.9921e+06	1.81928e+06	2.45041e+06	1.39589e+06	1.67186e+06	1.07492e+07	1.8138e+06	2.92427e+06	5.73581e+06	1.47277e+06	3.28197e+06
POS00340	81347.7	53838.3	211431	236734	54725	78014.2	120014	145189	109286	442442	108156	217113	116634	79581.7	31077.5	93589.6	1.22344e+07	179080	165038	217583	503945	115675	96231.8	132948	4.14652e+06	103561	250474	192005	566199	3.22632e+06	101100	1.06684e+06
NEG00149	5.49108e+06	2.42943e+06	2.46528e+06	2.74899e+06	2.57524e+06	2.54657e+06	2.42898e+06	2.38636e+06	3.02759e+06	3.48065e+06	3.5049e+06	3.39171e+06	3.71414e+06	3.63534e+06	3.40016e+06	3.95853e+06	1.00075e+06	3.24132e+06	3.3126e+06	3.15066e+06	1.68302e+06	3.33091e+06	3.1958e+06	1.62943e+06	519434	3.65547e+06	1.8128e+06	3.65012e+06	3.26094e+06	2.70308e+06	3.6594e+06	1.6059e+06
POS00292	3.52541e+08	4.08082e+08	5.04847e+08	5.90916e+08	6.26538e+08	4.07897e+08	5.4479e+08	4.70016e+08	3.29535e+08	5.1208e+08	5.19518e+08	4.76314e+08	5.28517e+08	4.93412e+08	2.3135e+08	2.30591e+08	2.64863e+08	3.11291e+08	2.25503e+08	3.20869e+08	3.78303e+08	4.93552e+08	4.02297e+08	4.12036e+08	1.55781e+08	3.1459e+08	4.2143e+08	2.98696e+08	5.44438e+08	3.07046e+08	3.16053e+08	3.22144e+08
POS00353	5.11236e+08	5.96538e+08	5.88293e+08	5.90462e+08	6.00153e+08	6.34566e+08	6.85796e+08	6.77925e+08	5.79861e+08	6.93187e+08	6.38524e+08	5.9581e+08	7.3077e+08	7.23409e+08	6.02436e+08	5.80768e+08	3.42954e+08	5.53613e+08	5.53987e+08	5.33576e+08	5.25224e+08	5.47212e+08	6.26667e+08	5.91482e+08	2.22208e+08	6.7558e+08	6.80245e+08	6.34907e+08	5.9914e+08	5.36731e+08	6.37223e+08	6.20475e+08
POS00213	457962	292674	1.09202e+06	1.1842e+06	588955	431200	489645	606162	633784	717983	598095	970610	888049	725824	186062	479077	4.54342e+07	616753	865045	1.00616e+06	1.05583e+06	567105	593238	625640	9.65761e+06	671901	1.03274e+06	993545	971111	8.562e+06	608818	2.55482e+06
POS00276	710518	532737	1.34132e+06	1.627e+06	967336	1.28493e+06	1.30877e+06	1.26604e+06	871739	308529	764217	852510	254958	664416	942127	1.41043e+06	54103.4	605637	1.07178e+06	867989	577877	657371	293981	250360	83842	561379	1.20506e+06	1.30211e+06	896248	345609	943985	944472
POS00354	1.13338e+07	1.3003e+07	2.36522e+07	1.04077e+07	8.67424e+06	7.93334e+06	1.45403e+07	1.7804e+07	1.29907e+07	1.21627e+07	1.38717e+07	1.38589e+07	2.1871e+07	1.9583e+07	1.59173e+07	1.64515e+07	1.07736e+07	1.05014e+07	2.92388e+07	1.28098e+07	1.92808e+07	2.50001e+07	8.78624e+06	8.4925e+06	1.61644e+07	1.3372e+07	2.77879e+07	3.12678e+07	1.82279e+07	2.17193e+07	2.04545e+07	2.56558e+07
POS00200	5.57588e+07	5.26271e+07	4.48532e+07	4.06882e+07	2.06566e+07	2.71587e+07	3.32051e+07	2.73819e+07	1.59329e+07	3.38601e+06	1.33835e+07	3.2364e+07	2.4704e+07	3.04232e+07	3.98508e+07	3.2142e+07	5.78252e+07	3.24205e+07	3.54625e+07	2.07556e+07	3.61913e+07	3.44452e+07	2.43904e+07	2.12697e+07	2.32222e+07	2.7223e+07	4.43653e+06	3.72022e+06	2.50447e+07	4.22015e+07	2.61575e+06	1.41106e+07
POS00141	1.55717e+07	1.75146e+07	1.75218e+07	2.26348e+07	1.95609e+07	1.97462e+07	1.43102e+07	1.33476e+07	2.38923e+07	1.84865e+07	2.12424e+07	2.32355e+07	3.51012e+07	2.05069e+07	2.24431e+07	4.12228e+06	5.63831e+06	3.19539e+07	3.66073e+07	3.17691e+07	2.04542e+07	3.03424e+07	2.74569e+07	2.73959e+07	6.47528e+06	3.749e+07	2.67427e+07	3.53096e+07	2.07775e+07	1.52486e+07	3.75218e+07	3.58503e+07
NEG00110	6.9435e+06	2.51498e+06	1.71128e+06	2.14457e+06	3.04091e+06	2.15635e+06	4.0514e+06	3.15892e+06	6.21511e+06	4.33522e+06	4.03369e+06	4.47558e+06	1.89153e+06	5.16962e+06	3.56916e+06	4.39806e+06	2.91315e+08	4.32889e+06	4.56629e+06	3.47015e+06	6.42742e+06	5.20644e+06	4.00992e+06	5.18497e+06	1.10935e+08	2.99828e+06	1.41904e+07	2.58525e+06	7.33267e+06	1.09774e+07	2.85972e+06	4.3543e+07
POS00098	5.17832e+06	7.88894e+06	2.40846e+06	7.88381e+06	1.33296e+07	4.93201e+06	1.30239e+07	1.36803e+07	2.06848e+06	7.28582e+06	7.02511e+06	7.33829e+06	4.53203e+06	5.8756e+06	5.90909e+06	7.63168e+06	4.32553e+06	5.64226e+06	5.15547e+06	2.86862e+06	5.67283e+06	2.57122e+06	5.10756e+06	316026	4.34073e+06	4.35299e+06	4.94607e+06	2.31827e+06	8.51727e+06	2.59494e+06	6.59414e+06	3.16666e+06
